# Supplementary material for: Nucleophosmin supports WNT-driven hyperproliferation and tumor initiation
Source: Nat Genet. 2025 Dec 18;58(1):100–15. doi: 10.1038/s41588-025-02408-7 (PMC12807877; doi:10.1038/s41588-025-02408-7)
Supplement: Supplementary file 4 — Oligonucleotide sequences used in the study and lists of peptides and transcripts for proteomics and Riboseq data analysis. [file 41588_2025_2408_MOESM4_ESM.xlsx]

## Sheet: Supplementary_Table_1
Supplementary Table 1. Oligonucleotide Sequences
Npm1 floxed allele generation - Oligo sequences used to screen cells (5'→3')
5’ prime side_fw (product 5.8kb)	GAGCCTCCTACTCTGCCTCTGGAATGCTG
5’ prime side_rv (product 5.8kb)	CACAACGGGTTCTTCTGTTAGTCC
3’ prime side_fw (product 7.3kb)	CATGTCTGGATCCGGGGGTACCGCGTCGAG
3’ prime side_rv (product 7.3kb)	CCTTGAGTATTAAGGTACTCAATTGCCTTC
Npm1 floxed allele generation - Oligo sequences used to detect presence of the 3’ loxP site (5'→3')
loxP site detection_fw (product 482bp)	AACAGCTAGATGGGAAGTATGG
loxP site detection_rv (product 482bp)	CTGGCAATGTGATTAAACTCTCC
Npm1 floxed allele generation - Oligo sequences used for FRT site PCR to confirm deletion of selectable marker (5'→3')
FRT_fw (product 588bp)	AGCATCACGTTGCAGATAGC
FRT_rv (product 588bp)	GAGGCAACATTGCTGGTTTC
Primers used for qPCRs from mouse tissue (5'→3')
Trp53_fw	GCGTAAACGCTTCGAGATGTT
Trp53_rv	TTTTTATGGCGGGAAGTAGACTG
Cdkn1a_fw	CCTGGTGATGTCCGACCTG
Cdkn1a_rv	CCATGAGCGCATCGCAATC
Bax_fw	TGAAGACAGGGGCCTTTTTG
Bax_rv	AATTCGCCGGAGACACTCG
Bbc3_fw	AGCAGCACTTAGAGTCGCC
Bbc3_rv	CCTGGGTAAGGGGAGGAGT
Noxa1_fw	CCAAGGCTGCCAATACTCTAGT
Noxa1_rv	CCCTCTTACACGTAGATGAGGAT
Gapdh_fw	TCCACTGGCGTCTTCACC
Gapdh_rv	GGCAGAGATGATGACCCTT
rRNA depletion oligos used in the Ribo-seq protocol
rRNA_depl_1	GCATGTATTAGCTCTAGAATTACCACAGTTATCCAAGTA
rRNA_depl_2	GAAACCCCGACCCAGAAGCAGGTCGTCTACGAATGG
rRNA_depl_3	GACCCTGCTTAGCTTCCGAGATCAGACGAGATCGGGCGC
rRNA_depl_4	GAGCCATTCGCAGTTTCACTGTA
rRNA_depl_5	CCCTTCACCTTCATTGCGCCACG
rRNA_depl_6	CAAAGGAACCATAACTGATTTAATGAGCCATTCGCAGTT
rRNA_depl_7	GGACCGGCTATCCGAGGCCAACCGAGG
rRNA_depl_8	AGCTGCTCTGCTACGTACGAAACCCCGACCCAGAAGCAGG
rRNA_depl_9	GGATCTGAACCCGACTCCCTTTCGATCGGCCGAGGGCA
rRNA_depl_10	GAGGTTATCTAGAGTCACCAAAGCCG
rRNA_depl_11	AAGCAGGTCGTCTACGAATGGTTTAG
rRNA_depl_12	GGGACCCGGCTATCCGGGGCCAACCGAGG
rRNA_depl_13	ATTATTCCTAGCTGCGGTATCC
rRNA_depl_14	GCCACTTGTCCCTCTAAGAAGT
rRNA_depl_15	TACCGGCCTCACACCGTCCACGGGC
rRNA_depl_16	GCCAGGTTCCACACGAACGTGCGTTC
rRNA_depl_17	CGCTGAGCCAGTCAGTGTAGCGCGCGTGCAGCCCCGGACATCT
rRNA_depl_18	AGCATGCCAGAGTCTCGTTCGTTATCGGAATTAACCAGACAAATCGCTCCACCAACT
rRNA_depl_19b	TTCTTCATCGACGCACGAGCCGAGTGATCCACCGCT
rRNA_depl_20	AATCATTCGCTTTACCGGATAAAACTGCGTACGTCGGGAGCGAGAGCGCCAGCTATCCTGAG
rRNA_depl_21	GGGCTCTTCCCTGTTCACTCGCCGTT
rRNA_depl_23	GCCCATCTCTCAGGACCGACTGACCCAT
rRNA_depl_24	ACAAACCCTTGTGTCGAGGGCTGACTTTCAAT
rRNA_depl_25	ACTGGGCAGAAATCACATCGCGTCAACACCCGCCGCGGGCCTTCGCGAT
rRNA_depl_26	GGGCCTCCCACTTATTCTACACCTCTCATGTCTCTTCACC
rRNA_depl_27	GGTTAGTTTCTTTTCCTCCGCTGACTAATATGCTTAAATTCAGCGGGTCGCCACGTCT
rRNA_depl_28	AAGAGAGTCATAGTTACTCCCGCCGTTT
rRNA_depl_29	ACCCACGGAATCGAGAAAGAGCTATCAATCTGTCAATCCTGTCCGT
rRNA_depl_30	GGACTCATTCCAATTACAGGGCCTC
rRNA_depl_31	GTCTGAACCTGCGGTTCCTCTCGT
rRNA_depl_32	ACGGATCCGGCTTGCCGACTTCCCTTACCTACATTGTTCCAACATGCCAGAGGCT
rRNA_depl_33	GCCCTTCTGCTCCACGGGAGGTTTCTGTCCTCCCTGAGCTCGCCTT
rRNA_depl_34	AACACTCGGGGTGAGGTGGTTCGGCGCG
rRNA_depl_35	GATCTGATAAATGCACGCATCCCCCCCCG
rRNA_depl_36	GGTTTCCCGGAAGCTGCCCGGCGGGTCATGG
rRNA_depl_37	ATTGGCTCCTCAGCCAAGCACAT
rRNA_depl_38	ACAGCACCCGGTATTCCCAGGCGGTCTCCCATCCAAGTACT
rRNA_depl_39	GCTGGCACCAGACTTGCCCTCCAAT
rRNA_depl_40	GCTTAAAACCCAAAAGGTCAGAAGGATCGT
rRNA_depl_41	ACCGGGTCAGTGAAAAAACGATGAGAGTAGTGGTATTTCACCGGCGGC
rRNA_depl_42	ATCGGTCTCGTGCCGGTATTTAGCCTT
rRNA_depl_43	AGTTGATTCGGCAGGTGAGTTGTT
rRNA_depl_44	AGCGACGCTCAGACAGGCGTAGCCCCGGGAG
rRNA_depl_45	AGATAGTCAAGTTCGACCGTCTTCTCAGC
rRNA_depl_46	CCGACCCCGGCGGGGCCGATCCGAGGGCCTCACT
rRNA_depl_47	GAGCAGGATTACCATGGCAACAAC
rRNA_depl_48	ACCTCTTAACGGTTTCACGCCCTCTT
rRNA_depl_49	GACCGCCCGCCCGCTCCCAAGATCCAACT
rRNA_depl_50	ACAAAGGGCAGGGACTTAATCAAC
rRNA_depl_51	GACCCGCACTTACTGGGAATTCCTCGTTCAT
rRNA_depl_52	ACGAACGGCTCTCCGCACCGGACCCCGGTCCCG
rRNA_depl_53	GGGAATCTCGTTCATCCATTCAT
rRNA_depl_54	AATTAGATGACGAGGCATTTGGCT
rRNA_depl_55	ACCCGGGGCCGCAAGTGCGTTCGAAGTGTCGAT
rRNA_depl_56	ATTAGTGGGTGAACAATCCAACGCTT
rRNA_depl_57	GGGTACGGCCCGGCGCGAGATTT
rRNA_depl_58	ATCCAGGCGGCTCGGGCCTGCTTTGAACACTCT
rRNA_depl_59	GCCCCAGTCAAACTCCCCACCTGGCACT
rRNA_depl_60	GCCCCAGCCCGACCGACCCAGCCCTT
rRNA_depl_61	GCGTTCAGGGTGGTATGGCCGTAGAC
rRNA_depl_62	ATCTGATCGTCTTCGAACCTCCG
rRNA_depl_63	ACCATCGAAAGTTGATAGGGCAGACGTTC
rRNA_depl_64	GACCCGACGGCGCGACGACGCCCGGGGCGCACTGG
rRNA_depl_65	AATCGGTAGTAGCGACGGGCGGTGTGT
rRNA_depl_66	ACCCAGGTCGGACGACCGATTTGCAC
rRNA_depl_67	GGCCTCGATCAGAAGGACTTGGGCCCCCCACG
rRNA_depl_68	ATCGCCAGTCGGCATCGTTTATGGTCGGAACT
rRNA_depl_69	ATCGTTCCGCCTGGGCGGGATTCTGACTT
rRNA_depl_70	GCCCCAGCCCGACCGACCCAGCCCTTAGAGCCAATCCTTATCCCGAAGTT
rRNA_depl_71	GGTGGTGCGCCCTCGGCGGACTGGAGAGGCCTCGGGATCCCACCTCGGC
rRNA_depl_72	GGAAACTTCGGAGGGAACCAGCTACTAGATGGTTCG
rRNA_depl_73	CGACTGCCGGCGACGGCCGGGTATGGGCCCGACGCTCCAGCGCCATCCAT
rRNA_depl_74	ACCCTCTCCCCCGGATTTTCAAGGGCCAGCGAGAGCTCACCGGACGCCGCCG
rRNA_depl_75	CGCCCCGCCGCCCGCCGACCGCCGCCGCCCG
rRNA_depl_76	TTCCCCACGAACGTGCGGTGCGTGACGGGCGAGGGGGCGGCCG
rRNA_depl_77	GGGGCGCCGAGAGGCAAGGGGCGGGGACGGGCGGT
rRNA_depl_78	TCAATGTGTCCTGCAATTCACATTAATTCTCG
rRNA_depl_79	CCCCCGGGCCCGACGGCGCGACCCGCCCGGGGCGCACTG
rRNA_depl_80	AGCTGGGGCGATCCACGGGAAGGGCCCGGCTCGCGTCCAGAGTCGCCGCCGCCGCCG

## Sheet: Supplementary_Table_2
Supplementary Table 2. Metadata for Supplementary Tables 3-6
Metadata for Supplementary Table 3: Riboseq-proteomics fold changes
	gene_sym	Official Gene symbol
	ENSEMBL Gene ID	ENSEMBL Gene ID
	Protein group ID by Maxquant	Proteins in the protein group detected by MaxQuant
RiboSeq results	RPFs_log2FC	Fold change (log) of Npm1KO to WT for ribosome protected fragments
	RPFs_padj	Adjusted p-value of fold change (log) of Npm1KO to WT for ribosome protected fragments
	totals_log2FC	Fold change (log) of Npm1KO to WT for total cytoplasmic RNA
	totals_padj	Adjusted p-value of fold change (log) of Npm1KO to WT for total cytoplasmic RNA
	TE_log2FC	Fold change (log) of Npm1KO to WT for translation efficiency
	TE_padj	Adjusted p-value of fold change (log) of Npm1KO to WT for translation efficiency
	TE_group	Genes statistically different at the level of TE
	RPFs_group	Gene statistically different in the comparison of RPF and total cytoplasmic RNA changes
Proteomics	Ttest_AK_WToverKO	ttest difference calculated with Perseus				Please note that the ttest was calculated of the WT over the KO - therefore when comparing to riboseq it requires a negative multiplication
	pval_AK_WToverKO	-lo10 p-value from the ttest
Metadata for Supplementary Table 4 and 5: RPFs normalised counts & Totals normalised counts
gene_sym	gene_sym	Official Gene symbol
gene	gene	ENSEMBL Gene ID
transcript	transcript	ENSEMBL Transcript ID - one transcript per gene was used for aligment - see Riboseq analysis
NPM_WT_1_RPFs	NPM_WT_1_Totals	reads from RPFs and totals from the four mice per group. Reads were normalised using the Regularized log transformation from DESeq2 package
NPM_WT_2_RPFs	NPM_WT_2_Totals
NPM_WT_3_RPFs	NPM_WT_3_Totals
NPM_WT_4_RPFs	NPM_WT_4_Totals
NPM_KO_1_RPFs	NPM_KO_1_Totals
NPM_KO_2_RPFs	NPM_KO_2_Totals
NPM_KO_3_RPFs	NPM_KO_3_Totals
NPM_KO_4_RPFs	NPM_KO_4_Totals
Metadata for Supplementary Table 6: Proteomics
Protein IDs	Identifiers of proteins contained in the protein group. They are sorted by number of identified peptides in descending order.
Protein names	Names of proteins contained within the group.
Gene names	Names of the genes associated to the proteins contained within the group.
Student's T-test Difference APC-KRAS_WT / APC-KRAS_KO	ttest difference calculated with Perseus			Please note that the ttest was calculated of the WT over the KO - therefore when comparing to riboseq it requires a negative multiplication
-Log Student's T-test p-value APC-KRAS_WT / APC-KRAS_KO	-lo10 p-value from the ttest
APC-KRAS_WT_001	log-transformed LFQ protein intensities
APC-KRAS_WT_002
APC-KRAS_WT_003
APC-KRAS_WT_004
APC-KRAS_KO_005
APC-KRAS_KO_006
APC-KRAS_KO_007
APC-KRAS_KO_008
Peptides	The total number of peptide sequences associated with the protein group (i.e. for all the proteins in the group).
Unique peptides	The total number of unique peptides associated with the protein group (i.e. these peptides are not shared with another protein group).
Number of proteins	Number of proteins contained within the group. This corresponds to the number of entries in the column 'Protein IDs'.
Mol. weight [kDa]	Molecular weight of the leading protein sequence contained in the protein group.
Sequence lengths	The length of the leading protein sequence contained in the group.
Sequence coverage [%]	Percentage of the sequence that is covered by the identified peptides of the best protein sequence contained in the group.
Q-value	This is the ratio of reverse to forward protein groups.
Score	Protein score which is derived from peptide posterior error probabilities.
Intensity	Summed up eXtracted Ion Current (XIC) of all isotopic clusters associated with the identified AA sequence. In case of a labeled experiment this is the total intensity of all the isotopic patterns in the label cluster.
MS/MS count	The number of MS/MS spectra recorded for the peptide.
Fasta headers	Fasta headers(s) of protein(s) contained within the group.

## Sheet: Supplementary_Table_3
Supplementary Table 3: Riboseq-proteomics fold changes
			RiboSeq results								Proteomics
gene_sym	ENSEMBL Gene ID	Protein group ID by Maxquant	RPFs_log2FC	RPFs_padj	totals_log2FC	totals_padj	TE_log2FC	TE_padj	TE_group	RPFs_group	Ttest_AK_WToverKO	pval_AK_WToverKO
Scpep1	ENSMUSG00000000278.11	Q920A5	-1.46859	5.49399e-31	-1.49615	9.95197e-12	0.0184382	0.999904	no change	both down	1.08214	5.57882
Slfn9	ENSMUSG00000069793.13	B1ARD6;A0A5H1ZRL4;B1ARD8;A0A5H1ZRM2;A0A5H1ZRL2	1.50426	1.23152e-23	1.38597	1.14195e-12	0.155045	0.999904	no change	both up	-1.15977	3.6547
Npm1	ENSMUSG00000057113.14	Q61937;Q9DAY9;Q5SQB5;Q5SQB0	-4.05826	4.54462e-17	-3.99575	7.30552e-91	-0.0643869	0.999904	no change	both down	3.41478	5.35467
Chgb	ENSMUSG00000027350.9	P16014;REV__F6XET4	-0.989024	2.59393e-15	-0.865736	0.00445938	-0.120304	0.999904	no change	both down	0.240917	1.1086
Chga	ENSMUSG00000021194.7	P26339	-1.00631	1.25225e-07	-0.968513	0.769347	-0.0359403	0.999904	no change	RPFs down	0.278401	1.34523
Slc6a4	ENSMUSG00000020838.13	NA	-1.5171	3.52483e-07	-0.989447	0.56009	-0.525441	0.999904	no change	RPFs down	NA	NA
Prelp	ENSMUSG00000041577.6	Q9JK53	-1.21787	4.13295e-06	-1.05643	0.715873	-0.163243	0.999904	no change	RPFs down	0.11863	0.842202
Galnt6	ENSMUSG00000037280.13	Q8C7U7	-0.70993	5.65262e-06	-0.569964	0.0983945	-0.150702	0.999904	no change	both down	0.230047	0.638439
Dll4	ENSMUSG00000027314.7	NA	-0.928604	8.33247e-06	-0.918507	NA	-0.0423843	0.999904	no change	NA	NA	NA
Sting1	ENSMUSG00000024349.11	NA	-0.818574	1.96962e-05	-0.927531	0.526287	0.108173	0.999904	no change	RPFs down	NA	NA
Dhx9	ENSMUSG00000042699.12	E9QNN1;O70133-2;Q3UR42	0.660657	1.96962e-05	0.652059	0.00208251	-0.0027535	0.999904	no change	both up	-0.150655	0.566476
Epha2	ENSMUSG00000006445.4	Q03145	-0.902101	0.000186527	-0.755765	0.715873	-0.116715	0.999904	no change	RPFs down	0.479781	0.947716
Wls	ENSMUSG00000028173.11	Q6DID7;Q6DID7-2;A0A0G2JEH4	-0.626296	0.000208632	-0.474839	0.990276	-0.204315	0.999904	no change	RPFs down	0.161914	2.23142
Atf4	ENSMUSG00000042406.9	NA	-1.00449	0.000241702	-0.247136	0.9998	-0.802192	0.999904	no change	RPFs down	NA	NA
Adgre5	ENSMUSG00000002885.15	Q9DC42;A0A0D9SEG8;E9QMJ5;E9QJS7;Q9Z0M6-2;Q9Z0M6-3;Q9Z0M6	-0.633582	0.000435231	-0.584729	0.9998	-0.0599017	0.999904	no change	RPFs down	0.201568	0.762999
Mki67	ENSMUSG00000031004.9	E9PVX6;E9PVX6-2;A0A1B0GQV9;REV__A0A087WQL2;REV__A0A0U1RNU3;REV__Q9JME9	0.529972	0.000523767	0.211211	0.9998	0.319555	0.999904	no change	RPFs up	0.419449	2.48038
Slc44a3	ENSMUSG00000039865.9	Q921V7	-0.575119	0.00112285	-0.430826	0.9998	-0.15616	0.999904	no change	RPFs down	0.00401831	0.0330052
Esyt1	ENSMUSG00000025366.9	Q3U7R1;Q3U7R1-2;A0A1W2P784	-0.605283	0.00136989	-0.471873	0.9998	-0.127102	0.999904	no change	RPFs down	0.242034	1.22254
Cpe	ENSMUSG00000037852.9	Q00493	-0.780382	0.00136989	-0.179176	NA	-0.613195	0.999904	no change	NA	0.125914	1.03274
Slc18a1	ENSMUSG00000036330.13	Q8R090;A0A1D5RLM7	-0.785075	0.001427	-0.82067	NA	0.0238784	0.999904	no change	NA	0.327716	1.67996
Txndc5	ENSMUSG00000038991.18	Q91W90;E9PXX7;A0A0R4J1Y7	-0.515051	0.00146295	-0.427689	0.518224	-0.089714	0.999904	no change	RPFs down	0.0167336	0.0683099
Slc35c1	ENSMUSG00000049922.9	Q8BLX4;Q8R2I1;M0QWB9	-0.509708	0.00166501	-0.298769	0.9998	-0.207065	0.999904	no change	RPFs down	0.0832543	0.499307
Tfpi	ENSMUSG00000027082.16	NA	-0.742038	0.00202901	-0.519643	0.9998	-0.302287	0.999904	no change	RPFs down	NA	NA
Lrig2	ENSMUSG00000032913.14	NA	-0.647932	0.0026523	-0.329286	0.9998	-0.321614	0.999904	no change	RPFs down	NA	NA
Pdia5	ENSMUSG00000022844.9	Q921X9	-0.656451	0.00274253	-0.567876	0.975396	-0.0989004	0.999904	no change	RPFs down	0.123141	0.330882
Rnase4	ENSMUSG00000021876.16	Q8C7E4;Q9JJH1	-0.633797	0.00298307	-0.5415	0.331041	-0.129009	0.999904	no change	NA	0.813208	0.638443
Dnajc10	ENSMUSG00000027006.14	Q9DC23	-0.553871	0.0032766	-0.280989	0.9998	-0.268199	0.999904	no change	RPFs down	0.124528	1.03584
Mmp7	ENSMUSG00000018623.10	Q3UN27;Q10738	-0.599745	0.00358233	-0.583746	0.189788	-0.0243758	0.999904	no change	NA	0.103702	0.252719
Tmem171	ENSMUSG00000052485.8	NA	-0.635463	0.00458074	-0.48973	NA	-0.120894	0.999904	no change	NA	NA	NA
Eps8	ENSMUSG00000015766.15	Q08509;Q3UGL1;D3Z5I5;D3Z7F4;D3YXC3;A0A0N4SVD8	0.511536	0.00561657	0.417629	0.990276	0.089338	0.999904	no change	RPFs up	-0.295703	2.91759
Slc12a8	ENSMUSG00000035506.17	D3YTS8;D3Z3V1;D3Z6X1;Q8VI23-4;Q8VI23-3;Q8VI23-2;Q8VI23	-0.565223	0.00561657	-0.501294	0.559722	-0.0734274	0.999904	no change	RPFs down	0.0461421	0.724961
F11r	ENSMUSG00000038235.5	O88792	-0.470571	0.00665346	-0.493896	0.975396	0.0146685	0.999904	no change	RPFs down	-0.00659037	0.0304188
App	ENSMUSG00000022892.12	A0A2I3BQZ9;P12023;A0A2I3BPT1;Q3TWF3;P12023-3;A0A2I3BR03;Q03157	-0.444744	0.00679196	-0.432902	0.331041	-0.0122516	0.999904	no change	NA	0.427483	0.310302
Tmem63a	ENSMUSG00000026519.17	Q91YT8;E0CX44;E0CXM3	-0.717888	0.00687313	-0.365037	0.9998	-0.352662	0.999904	no change	RPFs down	0.146356	1.73747
Sec11c	ENSMUSG00000024516.14	D3Z5H3;Q9D8V7;A0A494BAT3;D6RFV4	-0.739789	0.00687313	-0.678161	0.331041	-0.0227719	0.999904	no change	NA	0.0443978	0.173526
Glb1	ENSMUSG00000045594.11	P23780;A0A087WPH5;Q8VC60	-0.531984	0.00797934	-0.431985	0.9998	-0.105931	0.999904	no change	RPFs down	0.127757	1.0833
Lamc2	ENSMUSG00000026479.14	G5E874;Q61092	-0.581601	0.00805337	-0.537801	0.975396	-0.0349441	0.999904	no change	RPFs down	0.217026	0.740465
Stt3b	ENSMUSG00000032437.11	A0A0R4J0D3;Q3TDQ1	-0.494794	0.00805337	-0.245803	0.9998	-0.24282	0.999904	no change	RPFs down	0.0340676	0.408881
Lamb1	ENSMUSG00000002900.18	E9QN70;P02469	-0.697835	0.00811345	-0.576803	NA	-0.077183	0.999904	no change	NA	-0.222653	0.754201
Gm1123	ENSMUSG00000044860.10	Q1RME4	-0.44323	0.00811345	-0.425622	0.222694	-0.0150145	0.999904	no change	NA	0.453633	0.706168
Slc39a10	ENSMUSG00000025986.7	Q6P5F6;A0A087WRC8;A0A087WQF7	-0.578691	0.00811345	-0.378904	0.9998	-0.186399	0.999904	no change	RPFs down	0.135475	0.536157
Slc3a2	ENSMUSG00000010095.14	P10852;P10852-2;A0A0U1RP98;A0A0U1RPK4;A0A0U1RPL8;A0A0U1RPG5;A0A0U1RP32	-0.444478	0.00811345	-0.364659	0.9998	-0.079616	0.999904	no change	RPFs down	-0.091423	0.420993
F2rl1	ENSMUSG00000021678.10	P55086	-0.55196	0.00811345	-0.194485	0.9998	-0.363228	0.999904	no change	RPFs down	-0.000833035	0.0013011
Galnt7	ENSMUSG00000031608.14	Q80VA0;Q80VA0-2;Q80VA0-3	-0.553086	0.00930724	-0.347419	0.9998	-0.219169	0.999904	no change	RPFs down	0.0498614	0.264303
Tmem181a	ENSMUSG00000038141.12	Q3U3W2;A0A338P7C9	-0.477491	0.00946648	-0.238722	0.9998	-0.230888	0.999904	no change	RPFs down	0.0795388	0.556126
Taf15	ENSMUSG00000020680.16	Q8BQ46;F6QCI0	0.575429	0.0102189	0.545096	0.975396	0.0102105	0.999904	no change	RPFs up	-0.35694	2.89717
Pcdh1	ENSMUSG00000051375.16	NA	-0.426174	0.0103897	-0.37406	0.9998	-0.0568851	0.999904	no change	RPFs down	NA	NA
Laptm4a	ENSMUSG00000020585.5	NA	-0.471646	0.0103897	-0.30573	0.9998	-0.169777	0.999904	no change	RPFs down	NA	NA
Neo1	ENSMUSG00000032340.9	Q7TQG5;E9QK04;P97798-5;P97798-2;P97798-3;P97798-4;P97798;A0A1L1SRD6	-0.513221	0.0103897	-0.369515	0.975396	-0.133788	0.999904	no change	RPFs down	0.0355349	0.284583
Lsr	ENSMUSG00000001247.17	Q99KG5-3;Q99KG5-2;Q99KG5;D3YYU9	-0.507724	0.0108548	-0.392353	0.649995	-0.116944	0.999904	no change	RPFs down	-0.011025	0.0299567
Lama5	ENSMUSG00000015647.10	NA	-0.601367	0.0112046	-0.614746	NA	0.0314826	0.999904	no change	NA	NA	NA
Itga2	ENSMUSG00000015533.10	Q62469;A0A286YCM1	-0.569561	0.0112046	-0.421785	0.990276	-0.151749	0.999904	no change	RPFs down	0.187551	0.796675
Cpd	ENSMUSG00000020841.6	O89001	-0.585569	0.0115781	-0.366262	0.990276	-0.229842	0.999904	no change	RPFs down	0.111993	1.18331
Galnt3	ENSMUSG00000026994.10	P70419	-0.476548	0.0120372	-0.25618	0.9998	-0.213217	0.999904	no change	RPFs down	0.110326	0.394461
Tmprss2	ENSMUSG00000000385.9	Q9JIQ8;A0A338P6L7;A0A338P779	-0.457489	0.0122349	-0.275364	0.9998	-0.179329	0.999904	no change	RPFs down	0.0601091	0.376653
Ass1	ENSMUSG00000076441.10	P16460	0.587851	0.0143219	0.370204	NA	0.203176	0.999904	no change	NA	-0.207983	0.688153
Abcc4	ENSMUSG00000032849.15	E9Q236;E9Q467;E9Q236-2;E9Q236-3	-0.715774	0.0143219	-0.580533	0.990276	-0.13989	0.999904	no change	RPFs down	0.152678	0.535359
Lmbrd1	ENSMUSG00000073725.9	A0A087WPS2;Q8K0B2-3;Q8K0B2-2;Q8K0B2	-0.448613	0.0143219	-0.336052	0.9998	-0.171781	0.999904	no change	RPFs down	-0.11462	0.535169
Ddx21	ENSMUSG00000020075.9	Q9JIK5	0.492012	0.0143219	0.362126	0.975396	0.125338	0.999904	no change	RPFs up	0.0671625	0.221028
Hgsnat	ENSMUSG00000037260.9	Q3UDW8-2;Q3UDW8	-0.518533	0.0143219	-0.276461	0.9998	-0.247423	0.999904	no change	RPFs down	0.0370975	0.193503
Eif4g1	ENSMUSG00000045983.17	E9PVC5;E9Q770;A0A338P758;D3YWM1;A0A0J9YU44;A0A0J9YTV0;A0A338P7C5;D3YWC6	0.476033	0.0143219	0.392978	0.715873	0.0785082	0.999904	no change	RPFs up	-0.0235968	0.156426
Egfr	ENSMUSG00000020122.17	Q01279;Q9WVF5;B2KGF7	-0.528682	0.0145023	-0.427507	0.9998	-0.132565	0.999904	no change	RPFs down	0.0201263	0.119093
Nolc1	ENSMUSG00000015176.12	E9Q5C9;A0A286YDA2;A0A286YDT3;A0A286YDV7;E9Q5C9-2;A0A286YCD1;A0A286YDZ1	0.447128	0.0156635	0.267949	0.9998	0.197401	0.999904	no change	RPFs up	-0.0380821	0.182823
Jag1	ENSMUSG00000027276.8	NA	-0.599601	0.0174635	-0.367889	0.9998	-0.211611	0.999904	no change	RPFs down	NA	NA
Oas1g	ENSMUSG00000066861.15	P11928;Q8K469;Q05BJ7;Q8VI95;Q924S2;D3YWG4;Q8C2W3;Q14AZ4;Q8VI97;A0A0J9YV76	-0.84756	0.0174635	-0.509792	NA	-0.322641	0.999904	no change	NA	0.582538	1.55275
C1galt1c1	ENSMUSG00000048970.10	Q9JMG2	-0.46385	0.0174723	-0.308972	0.9998	-0.152196	0.999904	no change	RPFs down	0.0494494	0.286551
Cd63	ENSMUSG00000025351.15	A0A1W2P8C6;P41731	-0.41063	0.0175673	-0.429775	0.9998	0.0126591	0.999904	no change	RPFs down	0.24058	0.737816
Atp8a1	ENSMUSG00000037685.16	A0A0M3HEP7;P70704-3;P70704-2;P70704;A0A0J9YV34;Q3U9N5;F6Q8P7;E9Q4J5;D6RG72;E9Q8X4	-0.512567	0.0182248	-0.387925	0.9998	-0.167847	0.999904	no change	RPFs down	0.123903	1.08286
Tm9sf4	ENSMUSG00000068040.11	Q8BH24	-0.421528	0.0182248	-0.334302	0.9998	-0.0903597	0.999904	no change	RPFs down	0.565164	0.416256
Sulf2	ENSMUSG00000006800.15	Q8CFG0	-0.432394	0.0182248	-0.290362	0.9998	-0.143698	0.999904	no change	RPFs down	-0.0166597	0.0439982
Slc2a2	ENSMUSG00000027690.14	P14246;E9PXR7	1.00946	0.0182257	1.09462	0.0702547	0.00613543	0.999904	no change	both up	-0.781353	1.75944
Uggt1	ENSMUSG00000037470.15	Q6P5E4;G3UZU8;G3UYG7;G3UY73;G3UY35;G3UXP5	-0.474967	0.018441	-0.282767	0.9998	-0.188983	0.999904	no change	RPFs down	-0.0179157	0.197273
Degs2	ENSMUSG00000021263.12	Q8R2F2;Q8R2F2-2	-0.476309	0.0193442	-0.26058	0.9998	-0.227392	0.999904	no change	RPFs down	-0.0175886	0.145458
Ceacam1	ENSMUSG00000074272.11	Q925P3;P31809;Q3LFS5;Q3LFS7;Q3LFS9;P31809-3;Q925P2;Q3LFS6;Q925P2-2	-0.373834	0.0196018	-0.343889	0.9998	-0.0282946	0.999904	no change	RPFs down	-0.107871	0.617937
Galnt4	ENSMUSG00000090035.4	O08832	-0.428033	0.0199592	-0.143488	0.9998	-0.288456	0.999904	no change	RPFs down	0.251348	0.525886
Apmap	ENSMUSG00000033096.8	Q9D7N9	-0.468652	0.020003	-0.249295	0.9998	-0.228582	0.999904	no change	RPFs down	-0.044363	0.779994
Kit	ENSMUSG00000005672.13	P05532-2;P05532;P05532-3;P09581	-0.707545	0.0210612	-0.566061	0.975396	-0.153465	0.999904	no change	RPFs down	0.0416703	0.11388
Tap1	ENSMUSG00000037321.18	P21958;Q3TBA3;F6QHF1	-0.704359	0.0216073	-0.477934	0.9998	-0.231508	0.999904	no change	RPFs down	-0.0376611	0.177194
Reg4	ENSMUSG00000027876.5	Q9D8G5	-0.627527	0.0216073	-0.720442	0.075815	0.0604444	0.999904	no change	both down	0.0472078	0.0758318
Ifitm3	ENSMUSG00000025492.7	Q9CQW9	-0.451189	0.0224572	-0.920697	0.0805968	0.464667	0.999904	no change	both down	0.0629587	0.0790905
Slc7a1	ENSMUSG00000041313.15	Q09143;E9Q3N1;D3Z161	-0.610959	0.023052	-0.406812	0.990276	-0.208433	0.999904	no change	RPFs down	0.17912	0.574233
Ptprk	ENSMUSG00000019889.11	B2RRF0;A0A1W2P7Y1;P35822;A0A1W2P706;Q68FM4;P28828	-0.49387	0.023052	-0.273067	0.9998	-0.235815	0.999904	no change	RPFs down	0.0627184	0.55994
Tvp23b	ENSMUSG00000014177.11	Q9D8T4;Q6NVH0	-0.779803	0.023052	-0.412662	0.9998	-0.359798	0.999904	no change	RPFs down	0.116551	0.442616
Slc35a1	ENSMUSG00000028293.15	Q61420;F6R7Y0	-0.591884	0.023069	-0.254134	0.9998	-0.337621	0.999904	no change	RPFs down	0.315248	1.93409
Tuba1a	ENSMUSG00000072235.7	P05213;P68369;A0A2R8VHF3	-0.601715	0.023069	-0.0905585	0.9998	-0.495123	0.999904	no change	RPFs down	0.0896688	0.407528
Prom1	ENSMUSG00000029086.16	G3X9J8;G5E8G5;O54990-2;O54990;A0A0G2JE50;A0A0R4J0B0;Q8CDK8;A0A0G2JDH9;O54990-4;O54990-5;O54990-6;O54990-3;Q8R056	-0.533032	0.023069	-0.428366	0.990276	-0.145257	0.999904	no change	RPFs down	0.0727901	0.197669
Adam9	ENSMUSG00000031555.16	Q61072;A0A140LHU0;E9Q638	-0.532139	0.023069	-0.270513	0.9998	-0.261827	0.999904	no change	RPFs down	0.00604963	0.026203
Gcnt3	ENSMUSG00000032226.6	Q5JCT0	-0.440824	0.0232185	-0.367046	0.975396	-0.0680824	0.999904	no change	RPFs down	0.0404363	0.238756
Ifngr1	ENSMUSG00000020009.14	P15261	-0.437404	0.0232309	-0.383974	0.975396	-0.0545116	0.999904	no change	RPFs down	0.0116267	0.0951954
Pcsk1	ENSMUSG00000021587.6	P63239;A0A1Y7VJY7	-0.741929	0.0232822	-0.350016	NA	-0.391712	0.999904	no change	NA	0.15681	1.40651
Tspan1	ENSMUSG00000028699.10	NA	-0.494481	0.0235335	-0.403594	0.975396	-0.112946	0.999904	no change	RPFs down	NA	NA
Glg1	ENSMUSG00000003316.15	F8WHM5;Q61543;F6RSH1;E9PWD8	-0.455937	0.0235335	-0.332078	0.990276	-0.132667	0.999904	no change	RPFs down	0.242429	0.710212
Mfge8	ENSMUSG00000030605.16	P21956-2;P21956	-0.613695	0.0235335	-0.674357	0.715873	0.0610928	0.999904	no change	RPFs down	0.121978	0.561474
Galnt1	ENSMUSG00000000420.16	O08912;Q8CF93;Q8CF93-2	-0.422635	0.0235335	-0.102072	0.9998	-0.322182	0.999904	no change	RPFs down	0.0503712	0.211929
Cpq	ENSMUSG00000039007.11	Q9WVJ3;A0A2I3BS14;A0A2I3BPG0	-0.608135	0.0244985	-0.4651	NA	-0.19703	0.999904	no change	NA	0.000662327	0.00319309
Mmp14	ENSMUSG00000000957.12	A0A286YED2;P53690	-0.620753	0.0261384	-0.559168	0.990276	-0.0655377	0.999904	no change	RPFs down	0.172724	0.973082
Dglucy	ENSMUSG00000021185.17	NA	0.532502	0.0263318	0.586716	0.990276	-0.0355407	0.999904	no change	RPFs up	NA	NA
Slc38a2	ENSMUSG00000022462.8	Q8CFE6	-0.465969	0.0264261	-0.203717	0.9998	-0.275324	0.999904	no change	RPFs down	0.237658	0.547942
Elapor1	ENSMUSG00000040412.18	NA	-0.643974	0.0275588	-0.718791	0.0983945	0.0744049	0.999904	no change	both down	NA	NA
Cd47	ENSMUSG00000055447.20	A0A2R8VK70;A0A2R8W6P0;A0A2R8VJU9;A0A2R8VI30;A0A2R8VI94;Q61735;Q61735-2;D3Z187	-0.417998	0.0280207	-0.292328	0.9998	-0.176427	0.999904	no change	RPFs down	-0.0890446	0.151215
Tmc4	ENSMUSG00000019734.17	F8VQ45;Q7TQ65;D3YWB3;Q7TQ65-3;Q7TQ65-2	-0.464474	0.0282293	-0.431232	0.975396	-0.0346465	0.999904	no change	RPFs down	0.169737	0.375594
Cdh1	ENSMUSG00000000303.13	A0A0R4IZW5;P09803;P10287	-0.373788	0.0282293	-0.241773	0.9998	-0.135061	0.999904	no change	RPFs down	0.0222855	0.0943832
Qsox2	ENSMUSG00000036327.19	Q3TMX7;Q3TMX7-2;Q3TMX7-3	-0.542788	0.0290142	-0.231238	0.9998	-0.318753	0.999904	no change	RPFs down	0.190676	0.675275
Lpar6	ENSMUSG00000033446.8	NA	-0.596302	0.0297136	-0.456109	0.9998	-0.131741	0.999904	no change	RPFs down	NA	NA
Slc7a6	ENSMUSG00000031904.6	Q8BGK6;Q8BGK6-2;A0A1D5RMA4;A0A1D5RMI7;A0A1D5RM43	-0.54346	0.0297136	-0.31412	0.9998	-0.23068	0.999904	no change	RPFs down	0.0828714	0.337598
Dpy19l4	ENSMUSG00000045205.17	A2AJQ3-2;A2AJQ3;A2AJQ1;D6RI72;A2AJQ2	-0.481648	0.0307933	-0.149921	0.9998	-0.341399	0.999904	no change	RPFs down	0.0578775	0.236942
Tfrc	ENSMUSG00000022797.17	Q62351;Q8C872;D3YZB9;REV__Q9R0B9;REV__E9Q718	-0.675153	0.0307933	-0.47157	0.990276	-0.241934	0.999904	no change	RPFs down	0.0484829	0.0955997
Cr1l	ENSMUSG00000016481.16	Q64735-2;Q64735;A0A0A6YY75;A0A0A6YVT1;A0A0A6YXN9;A0A0A6YXR6;REV__A0A0U1RP31;REV__B2KGF7;REV__Q61527-3;REV__Q61527-2;REV__Q61527	-0.373205	0.031004	-0.364277	0.9998	-0.0140595	0.999904	no change	RPFs down	0.227325	0.657723
Flrt3	ENSMUSG00000051379.13	Q8BGT1	-0.535829	0.031004	-0.377706	0.9998	-0.160229	0.999904	no change	RPFs down	-0.075573	0.338105
Mfsd6	ENSMUSG00000041439.16	D3Z183;Q8CBH5-2;F6U3S2;Q8CBH5	-0.489398	0.0322647	-0.0619173	0.9998	-0.444376	0.999904	no change	RPFs down	0.0445108	0.263202
Cfb	ENSMUSG00000090231.11	B8JJN0;B8JJM5;F6VQX8;P04186;F6XQ00;B8JJM6;B8JJM3;F6W2T4;H3BK95;B8JJM9;B8JJN2;P21180-2;P21180	-0.478688	0.0330086	-0.25409	0.9998	-0.234157	0.999904	no change	RPFs down	-0.0442729	0.39448
Pcdhgc3	ENSMUSG00000102918.2	Q91XX1	-0.734153	0.0332818	-0.648278	0.9998	-0.0729457	0.999904	no change	RPFs down	0.222709	0.673582
Alg9	ENSMUSG00000032059.14	Q8VDI9;E0CZF3;E0CZ10;H3BJ25;H3BJK6	-0.445765	0.0337053	-0.260356	0.9998	-0.184035	0.999904	no change	RPFs down	0.0218029	0.119695
B4galt1	ENSMUSG00000028413.14	P15535;P15535-2;B1AXY5	-0.432202	0.0340971	-0.210868	0.9998	-0.218707	0.999904	no change	RPFs down	0.0259094	0.156651
Sec63	ENSMUSG00000019802.14	Q8VHE0	-0.419212	0.0343823	-0.258044	0.9998	-0.163612	0.999904	no change	RPFs down	0.101431	1.18807
Itgb1	ENSMUSG00000025809.16	P09055;P09055-2	-0.381435	0.0365814	-0.274633	0.9998	-0.109432	0.999904	no change	RPFs down	0.0996065	0.238404
Muc4	ENSMUSG00000118672.1	A0A7N9VSW1;Q8JZM8	-0.557101	0.0370525	-0.622241	0.150615	0.0396892	0.999904	no change	NA	0.146505	1.42514
Ddost	ENSMUSG00000028757.5	O54734	-0.392447	0.0370525	-0.391568	0.990276	0.00278897	0.999904	no change	RPFs down	-0.0557938	0.477781
Slc1a4	ENSMUSG00000020142.13	O35874;Q5SSP3	-0.763678	0.0370525	-0.454683	0.9998	-0.334311	0.999904	no change	RPFs down	0.158107	0.296329
Qsox1	ENSMUSG00000033684.15	Q8BND5-3;Q8BND5-2;Q8BND5;Q8BND5-4	-0.502462	0.0370525	-0.68507	0.0983945	0.190574	0.999904	no change	both down	0.0583625	0.157434
Fut8	ENSMUSG00000021065.17	Q9WTS2	-0.391298	0.0370525	-0.137873	0.9998	-0.251148	0.999904	no change	RPFs down	-0.0266719	0.132111
Ncl	ENSMUSG00000026234.13	P09405;A0A087WRM5	0.496883	0.0370525	0.243339	0.9998	0.249685	0.999904	no change	RPFs up	-0.0461454	0.121307
Parp1	ENSMUSG00000026496.12	Q921K2;P11103;P11103-2;A0A0A6YX03;A0A0A6YY63;A0A0A6YVX0	0.427477	0.0370525	0.280511	0.9998	0.147579	0.999904	no change	RPFs up	0.023941	0.110726
Caprin1	ENSMUSG00000027184.15	Q60865;F6YP03;A2BH47;F6YLI0	0.409415	0.0373619	0.282641	0.9998	0.117976	0.999904	no change	RPFs up	0.00994825	0.0481691
Clcn4	ENSMUSG00000000605.10	Q3LRV6;A0A1B0GT29;Q61418	-0.526206	0.0375203	-0.25721	0.9998	-0.316239	0.999904	no change	RPFs down	-0.0169849	0.0295338
Cldn7	ENSMUSG00000018569.13	Q9Z261;B1AR47;B1AR46	-0.3504	0.0378475	-0.303315	0.9998	-0.0540613	0.999904	no change	RPFs down	0.0609779	0.0580215
Crim1	ENSMUSG00000024074.9	NA	-0.476036	0.0381753	-0.179152	0.9998	-0.293911	0.999904	no change	RPFs down	NA	NA
Dpagt1	ENSMUSG00000032123.6	P42867;A0A1L1ST50	-0.50563	0.0381753	-0.298559	0.9998	-0.201468	0.999904	no change	RPFs down	0.209452	0.716965
Prkcsh	ENSMUSG00000003402.15	O08795-2;O08795;A0A1L1ST83	-0.382028	0.0399064	-0.451514	0.975396	0.0690799	0.999904	no change	RPFs down	-0.0852323	0.648896
H2-D1	ENSMUSG00000073411.13	G3UZP7;P01899;P01897;P01896	-0.408993	0.0399064	-0.277086	0.9998	-0.136585	0.999904	no change	RPFs down	-0.0430355	0.383889
Atp6ap2	ENSMUSG00000031007.3	Q9CYN9	-0.369089	0.0399064	-0.105936	0.9998	-0.269694	0.999904	no change	RPFs down	-0.0297942	0.153805
Ckb	ENSMUSG00000001270.10	Q04447	0.538768	0.0409033	0.263758	0.9998	0.271122	0.999904	no change	RPFs up	-0.145648	1.36063
Rnf139	ENSMUSG00000037075.8	NA	-0.441217	0.0414878	-0.350717	0.9998	-0.0960196	0.999904	no change	RPFs down	NA	NA
Tlcd3a	ENSMUSG00000069808.14	NA	-0.653751	0.0414878	-0.397825	0.9998	-0.283061	0.999904	no change	RPFs down	NA	NA
Galc	ENSMUSG00000021003.11	P54818	-0.61987	0.0414878	-0.288713	NA	-0.347115	0.999904	no change	NA	0.107139	1.04721
Ncstn	ENSMUSG00000003458.13	P57716	-0.461387	0.0414878	-0.212279	0.9998	-0.24433	0.999904	no change	RPFs down	0.366651	1.01014
Slc2a1	ENSMUSG00000028645.12	P17809	-0.548016	0.0414878	-0.530733	0.990276	-0.0137522	0.999904	no change	RPFs down	-0.124605	0.439079
Pvr	ENSMUSG00000040511.15	Q8K094	-0.618847	0.0416428	-0.346318	0.9998	-0.258399	0.999904	no change	RPFs down	0.00380993	0.00850124
Nox1	ENSMUSG00000031257.15	Q8CIZ9-3;Q8CIZ9-2;Q8CIZ9;E0CYB0	-0.683487	0.0418259	-0.483556	0.9998	-0.263602	0.999904	no change	RPFs down	0.121605	0.176625
Lgr5	ENSMUSG00000020140.16	G3UXI8;Q9Z1P4;G3UXX4	-0.689419	0.0418259	-0.489819	0.9998	-0.258802	0.999904	no change	RPFs down	0.0634503	0.171713
Tmtc4	ENSMUSG00000041594.19	Q8BG19;Q8BG19-3;Q8BG19-2	-0.588685	0.0420121	-0.328092	0.9998	-0.267181	0.999904	no change	RPFs down	0.126207	1.33281
Itgav	ENSMUSG00000027087.12	P43406;A2AKI5;B7ZCI9	-0.374009	0.042505	-0.0784152	0.9998	-0.29546	0.999904	no change	RPFs down	0.00559425	0.0158925
Tmem30a	ENSMUSG00000032328.13	D3YVV1;Q8VEK0	-0.419354	0.0432164	-0.124829	0.9998	-0.283157	0.999904	no change	RPFs down	-0.0922971	0.538472
Atp13a3	ENSMUSG00000022533.15	Q5XF89;Q5XF89-2	-0.38318	0.0437991	-0.0336672	0.9998	-0.35476	0.999904	no change	RPFs down	0.00358486	0.0137046
Man2b1	ENSMUSG00000005142.11	O09159	-0.45103	0.0437991	-0.321747	0.9998	-0.127639	0.999904	no change	RPFs down	-0.00216818	0.0129948
Sct	ENSMUSG00000038580.14	Q08535;Q80ZS9;A0A1B0GS37	-0.641119	0.0440095	-0.559595	NA	-0.0618711	0.999904	no change	NA	-0.124674	0.311089
Eif5b	ENSMUSG00000026083.13	Q05D44;REV__D3YVK9	0.639728	0.0440378	0.353064	0.9998	0.261988	0.999904	no change	RPFs up	-0.0139661	0.110772
Leprot	ENSMUSG00000035212.15	NA	-0.515746	0.0445446	-0.00727844	0.9998	-0.506163	0.999904	no change	RPFs down	NA	NA
Tgm2	ENSMUSG00000037820.16	P21981;G3UXE8	0.51662	0.0445446	0.300371	0.9998	0.196404	0.999904	no change	RPFs up	0.0234179	0.0361485
Ctsh	ENSMUSG00000032359.15	P49935;D3Z437;A0A087WR20	-0.421375	0.0450425	-0.409132	0.9998	-0.027628	0.999904	no change	RPFs down	0.102331	0.63508
Clstn1	ENSMUSG00000039953.14	Q9EPL2-2;Q9EPL2	-0.409409	0.0450425	-0.259587	0.9998	-0.152666	0.999904	no change	RPFs down	0.201323	0.428746
Thrap3	ENSMUSG00000043962.17	Q569Z6;Q8BZN7;F6YH92;F7AB07;A0A075B5M1;A0A0G2JFU6	0.387469	0.0450425	0.37205	0.990276	0.00578034	0.999904	no change	RPFs up	-0.0337768	0.321704
Igf2r	ENSMUSG00000023830.15	Q07113	-0.466461	0.0450425	-0.323066	0.990276	-0.149007	0.999904	no change	RPFs down	0.0842667	0.158058
Creb3l1	ENSMUSG00000027230.10	NA	-0.529124	0.0469112	-0.398761	0.9998	-0.127094	0.999904	no change	RPFs down	NA	NA
Gpr108	ENSMUSG00000005823.10	Q91WD0-2;Q91WD0	-0.480267	0.0469112	-0.68273	0.715873	0.178206	0.999904	no change	RPFs down	0.0719295	0.666489
H2-Q4	ENSMUSG00000035929.12	Q8HWB2	-0.437147	0.0472186	-0.337362	0.9998	-0.0870548	0.999904	no change	RPFs down	-0.0774355	0.464926
Ermp1	ENSMUSG00000046324.13	Q3UVK0;Q3UVK0-2;G8JL46;F6TQS9;REV__Q80VJ8	-0.378803	0.0485003	-0.151264	0.9998	-0.228413	0.999904	no change	RPFs down	-0.0407066	0.285274
Pigu	ENSMUSG00000038383.17	Q3TAA8;Q8K358	-0.406746	0.0496111	-0.43329	0.9998	0.0184989	0.999904	no change	RPFs down	0.105904	0.850039
Itga6	ENSMUSG00000027111.17	Q61739-2;F6VSK8	-0.38054	0.0496111	-0.236052	0.9998	-0.144172	0.999904	no change	RPFs down	-0.0127807	0.0469859
Ctsc	ENSMUSG00000030560.18	P97821;D3Z220;Q3U7T5	-0.37391	0.0497603	-0.221043	0.9998	-0.160082	0.999904	no change	RPFs down	0.12359	0.552971
Fuca1	ENSMUSG00000028673.11	Q99LJ1	-0.462088	0.0513373	-0.428678	0.9998	-0.0461203	0.999904	no change	RPFs down	0.164263	1.21725
Gpaa1	ENSMUSG00000022561.14	Q9WTK3;E9PW03;E9QA52;F6T7Y8;E9Q4I5	-0.455873	0.0521832	-0.311801	0.9998	-0.152941	0.999904	no change	RPFs down	0.0834479	0.416106
Tmx3	ENSMUSG00000024614.8	Q8BXZ1;A0A494BB11;A0A494B9P2	-0.432813	0.0523468	-0.189444	0.9998	-0.247305	0.999904	no change	RPFs down	0.0236726	0.191867
Tmx2	ENSMUSG00000050043.17	Q9D710;D3Z2J6;D3YYX0	-0.416396	0.0523468	-0.00493529	0.9998	-0.411959	0.999904	no change	RPFs down	0.0117097	0.030684
Lamp2	ENSMUSG00000016534.16	P17047;P17047-2	-0.409297	0.0523468	-0.312121	0.9998	-0.0975367	0.999904	no change	RPFs down	0.00578356	0.021704
Nucb1	ENSMUSG00000030824.18	Q02819;A0A1C7CYU3;A0A1B0GR41;A0A1B0GR92;A0A1B0GS16;A0A1B0GT83	-0.348978	0.053342	-0.288193	0.9998	-0.0805292	0.999904	no change	RPFs down	-0.0733871	0.429702
Gphn	ENSMUSG00000047454.13	A0JNY3;Q8BUV3	0.471239	0.0536999	0.158376	0.9998	0.308782	0.999904	no change	RPFs up	0.0119295	0.102586
Tmem87a	ENSMUSG00000033808.17	A2AQJ5;A2AQJ6;Q8BXN9;Q8BXN9-2;A2AQJ7;Q8BXN9-3	-0.52724	0.0543035	-0.519967	0.975396	-0.0456928	0.999904	no change	RPFs down	0.14647	1.25529
Hdgfl2	ENSMUSG00000002833.12	NA	0.485722	0.0560018	0.159489	NA	0.321226	0.999904	no change	NA	NA	NA
Ginm1	ENSMUSG00000040006.14	NA	-0.554011	0.0569185	-0.427916	0.9998	-0.161111	0.999904	no change	RPFs down	NA	NA
Tkfc	ENSMUSG00000034371.10	NA	0.628173	0.0569185	0.520053	0.990276	0.086842	0.999904	no change	RPFs up	NA	NA
Tmem82	ENSMUSG00000043085.15	Q8R115;F2Z3W9	0.594732	0.0569185	0.103301	NA	0.405062	0.999904	no change	NA	-0.695863	2.42322
Serinc1	ENSMUSG00000019877.11	Q9QZI8	-0.395948	0.0569185	-0.23986	0.9998	-0.169808	0.999904	no change	RPFs down	0.220439	1.27628
Pigg	ENSMUSG00000029263.16	D3Z3Y1;D3Z4I0;D3YTQ6	-0.423165	0.0569185	0.0442883	0.9998	-0.459892	0.999904	no change	RPFs down	-0.106129	0.601544
Epcam	ENSMUSG00000045394.10	Q99JW5;A0A3Q4EHR5;A0A3Q4EI36	-0.323971	0.0569185	-0.425206	0.975197	0.104278	0.999904	no change	RPFs down	0.237261	0.254267
Cldn3	ENSMUSG00000070473.5	Q9Z0G9-2;Q9Z0G9	-0.451795	0.0575703	-0.407089	0.715873	-0.0567544	0.999904	no change	RPFs down	0.0354738	0.11847
Tjp2	ENSMUSG00000024812.12	A0A3B2WBH9;A0A3B2WCN9;Q9Z0U1;A0A494B9E6;A0A494BAA0;REV__Q8K385;REV__A0A0G2JFP4;Q9QYE0	0.38464	0.0576023	0.226984	0.9998	0.148584	0.999904	no change	RPFs up	-0.0120974	0.17786
Dhrs7b	ENSMUSG00000042569.14	Q99J47;Z4YKT6;Q99J47-2	-0.510953	0.0576949	-0.310903	0.9998	-0.217548	0.999904	no change	RPFs down	0.117616	0.559375
Vsig10	ENSMUSG00000066894.15	E9PVW4;D3YX43	-0.462389	0.0576949	-0.167916	0.9998	-0.320989	0.999904	no change	RPFs down	0.0786738	0.275854
Slc1a5	ENSMUSG00000001918.18	Q9ESU7;P51912	-0.585971	0.0592405	-0.414366	0.9998	-0.185866	0.999904	no change	RPFs down	0.165029	0.454594
Tnfrsf11a	ENSMUSG00000026321.9	NA	-0.461794	0.0601948	-0.279407	0.9998	-0.176033	0.999904	no change	RPFs down	NA	NA
Tmem131	ENSMUSG00000026116.12	O70472;A0A087WQG5	-0.400312	0.0601948	-0.248325	0.9998	-0.161605	0.999904	no change	RPFs down	-0.0732741	0.565276
Tgoln1	ENSMUSG00000056429.5	Q62313;REV__Q9D706	-0.384595	0.0601948	-0.194061	0.9998	-0.197955	0.999904	no change	RPFs down	0.0499682	0.093425
Dll1	ENSMUSG00000014773.14	Q61483	-0.410854	0.0610816	-0.242104	0.9998	-0.160425	0.999904	no change	RPFs down	-0.513916	0.885815
Nop2	ENSMUSG00000038279.11	E9QN31;A0A0N4SW16	0.414384	0.0623901	0.352357	0.9998	0.0480385	0.999904	no change	RPFs up	0.150324	0.716052
Tmem59	ENSMUSG00000028618.12	Q9QY73;D3YVM2;D3Z0H8	-0.402621	0.0625524	-0.223444	0.9998	-0.161904	0.999904	no change	RPFs down	-0.0178781	0.303259
Serinc2	ENSMUSG00000023232.18	NA	-0.423496	0.0626652	-0.233872	0.9998	-0.179667	0.999904	no change	RPFs down	NA	NA
Ceacam2	ENSMUSG00000054385.15	Q925P3;P31809;Q3LFS5;Q3LFS7;Q3LFS9;P31809-3;Q925P2;Q3LFS6;Q925P2-2	-0.427166	0.0653062	-0.278291	0.9998	-0.146306	0.999904	no change	RPFs down	-0.107871	0.617937
Slc12a9	ENSMUSG00000037344.15	Q99MR3;D3Z362	-0.504309	0.0653062	-0.470184	NA	-0.00957647	0.999904	no change	NA	0.0304365	0.425476
Gpa33	ENSMUSG00000000544.15	A0A0R4J209;Q9JKA5	-0.330276	0.0654573	-0.341578	0.9998	0.00293546	0.999904	no change	RPFs down	-0.0339761	0.151651
Tmem109	ENSMUSG00000034659.15	Q3UBX0;D3Z7P2;D3Z3Z2;D3YX08;D3Z0I8	-0.576178	0.0655615	-0.236487	0.9998	-0.350605	0.999904	no change	RPFs down	-0.0286856	0.127153
Bysl	ENSMUSG00000023988.9	O54825	0.507283	0.0667231	0.214167	0.9998	0.30317	0.999904	no change	RPFs up	0.161329	0.991958
Sorcs2	ENSMUSG00000029093.15	Q9EPR5	-0.741271	0.0673463	-0.640913	0.9998	-0.0702277	0.999904	no change	RPFs down	0.203705	1.28901
Itga5	ENSMUSG00000000555.9	P11688	-0.508876	0.0673463	-0.374834	NA	-0.152804	0.999904	no change	NA	-0.0571136	0.0779757
Suco	ENSMUSG00000040297.13	NA	-0.400437	0.0685116	-0.179369	0.9998	-0.232636	0.999904	no change	RPFs down	NA	NA
Derl2	ENSMUSG00000018442.14	Q8BNI4;Q3U957;Q8BNI4-2;J3QMF4	-0.463223	0.0685116	-0.163615	0.9998	-0.312912	0.999904	no change	RPFs down	0.633986	1.72076
Ptk7	ENSMUSG00000023972.11	Q8BKG3	-0.583792	0.0685116	-0.593573	0.9998	0.0401749	0.999904	no change	RPFs down	0.188391	1.58629
Tm9sf3	ENSMUSG00000025016.12	Q9ET30;A0A498WGK6	-0.354094	0.0685116	-0.158583	0.9998	-0.210617	0.999904	no change	RPFs down	0.161856	1.31058
Psap	ENSMUSG00000004207.15	E9PZ00;Q8BFQ1;K3W4L3;J3QPG5;Q61207	-0.413282	0.0685116	-0.352473	0.990276	-0.0701894	0.999904	no change	RPFs down	0.350052	0.457294
Sdf4	ENSMUSG00000029076.15	Q61112;Q61112-2	-0.395636	0.0685116	-0.162883	0.9998	-0.270949	0.999904	no change	RPFs down	0.0434332	0.374315
Rpn2	ENSMUSG00000027642.16	A2ACG7;Q9DBG6	-0.402914	0.0685116	-0.273754	0.9998	-0.121715	0.999904	no change	RPFs down	-0.0477409	0.315117
Pon2	ENSMUSG00000032667.18	Q62086	-0.408766	0.0685116	-0.404964	0.9998	-0.0191271	0.999904	no change	RPFs down	0.0179543	0.0979255
H2-K1	ENSMUSG00000061232.17	P01901;A0A494BA33;A0A494BAT0;Q3TH01;G3UXW2;P04223;P14428;P04223-2;P03991;A0A0B4J1G3;A0A494B9G8;A0A494B9G2	-0.369081	0.0685116	-0.18926	0.9998	-0.187278	0.999904	no change	RPFs down	0.00365162	0.0140317
Ext2	ENSMUSG00000027198.17	P70428;V9GX32;E9Q1M5;A2AIG3	-0.406625	0.0687318	-0.388757	0.9998	-0.0154793	0.999904	no change	RPFs down	-0.0545163	0.373798
Il4ra	ENSMUSG00000030748.10	NA	-0.413814	0.0688448	-0.491285	0.9998	0.0681208	0.999904	no change	RPFs down	NA	NA
Pgc	ENSMUSG00000023987.15	NA	-0.811789	0.0688448	-0.676668	NA	-0.119953	0.999904	no change	NA	NA	NA
Pja1	ENSMUSG00000034403.17	O55176;O55176-5;O55176-4;B1AXU3;B1AXU4;O55176-2	0.451017	0.0688448	0.214011	0.9998	0.229805	0.999904	no change	RPFs up	-0.204786	1.52056
Tmem176a	ENSMUSG00000023367.15	Q9DCS1;A0A0N4SVU8;A0A0N4SVW3	-0.384255	0.0688448	-0.399886	0.9998	-0.0259064	0.999904	no change	RPFs down	-0.195624	0.681221
Asph	ENSMUSG00000028207.19	A2AL85;Q8BSY0;Q8CBM2;A2AL83;Q3TU40;A2AL81;A2AL79;A2AL78;A2AL75;REV__F6XNB6;Q8BSY0-3	-0.42418	0.0688448	-0.229619	0.9998	-0.195902	0.999904	no change	RPFs down	0.114128	0.507045
Aig1	ENSMUSG00000019806.14	Q9D8B1;H7BX91;Q9D8B1-1;REV__Q8VDD9;REV__F8VQ93	-0.494686	0.0688448	-0.340533	0.9998	-0.151315	0.999904	no change	RPFs down	0.136131	0.345621
Galnt12	ENSMUSG00000039774.13	Q8BGT9;A2ANU2	-0.476499	0.0688448	-0.2163	0.9998	-0.270701	0.999904	no change	RPFs down	-0.0284147	0.309316
Pglyrp1	ENSMUSG00000030413.8	O88593	-0.380627	0.0688448	-0.343868	0.9998	-0.0347825	0.999904	no change	RPFs down	0.285289	0.221806
Plxnb2	ENSMUSG00000036606.18	B2RXS4;Q9QZC2;Q3UH93	-0.389528	0.0688448	-0.211168	0.9998	-0.179774	0.999904	no change	RPFs down	-0.0126534	0.102555
Mcoln1	ENSMUSG00000004567.17	NA	-0.503137	0.0704123	-0.369892	NA	-0.132665	0.999904	no change	NA	NA	NA
Creb3l4	ENSMUSG00000027938.12	NA	-0.557243	0.0708103	-0.422855	NA	-0.115907	0.999904	no change	NA	NA	NA
Upp1	ENSMUSG00000020407.14	P52624;E9Q5K7;E9Q391;Q5SUC6;F6YBT6;A0A2R8VHC9;Q8R093;Q8CGR7	0.924247	0.0710317	0.900984	0.990276	-0.05119	0.999904	no change	RPFs up	-0.416937	1.75569
Aga	ENSMUSG00000031521.6	Q64191;B7ZNK6	-0.501241	0.0710317	0.113919	NA	-0.607094	0.999904	no change	NA	0.00938082	0.0242398
Ada	ENSMUSG00000017697.4	P03958	0.587716	0.0713219	0.160752	0.9998	0.386165	0.999904	no change	RPFs up	-0.0760431	0.275696
Elovl7	ENSMUSG00000021696.10	Q9D2Y9;A0A286YCI1	-0.380993	0.0722071	-0.228975	0.9998	-0.151411	0.999904	no change	RPFs down	0.57941	0.642727
Tnfrsf19	ENSMUSG00000060548.14	Q9JLL3	-0.764465	0.0722071	-0.555554	0.9998	-0.333548	0.999904	no change	RPFs down	-0.249535	0.546613
G3bp1	ENSMUSG00000018583.6	P97855	0.356897	0.0722071	0.406612	0.715873	-0.0466597	0.999904	no change	RPFs up	0.00174427	0.0112682
Lgmn	ENSMUSG00000021190.15	O89017	-0.332225	0.072893	-0.331229	0.9998	-0.00479952	0.999904	no change	RPFs down	0.00209093	0.00449126
Mogs	ENSMUSG00000030036.9	Q80UM7	-0.452452	0.0738798	-0.268269	0.9998	-0.190737	0.999904	no change	RPFs down	-0.0843825	1.82014
Sgms2	ENSMUSG00000050931.8	Q9D4B1	-0.5085	0.0738798	-0.177651	0.9998	-0.330483	0.999904	no change	RPFs down	0.158529	0.510129
Mfsd5	ENSMUSG00000045665.6	Q921Y4	-0.52678	0.0755862	-0.302009	0.9998	-0.22187	0.999904	no change	RPFs down	0.531579	2.68047
Plxnb1	ENSMUSG00000053646.14	Q8CJH3;A0A0G2JDM9	-0.710444	0.0766528	-0.802147	0.975396	0.10404	0.999904	no change	RPFs down	0.115289	1.00879
Cdc5l	ENSMUSG00000023932.10	Q6A068;A0A1W2P7S8;A0A1W2P7Z8;A0A1W2P7H4;A0A1W2P855;A0A1W2P6Q8	0.410555	0.0766528	0.130117	0.9998	0.270057	0.999904	no change	RPFs up	-0.00683451	0.0512871
Plod3	ENSMUSG00000004846.11	Q9R0E1;F6W3Q8	-0.414964	0.0769123	-0.0119927	0.9998	-0.398423	0.999904	no change	RPFs down	-0.0414538	0.199959
Tmtc3	ENSMUSG00000036676.15	G5E8C4;Q8BRH0;A0A0R4J173;Q8BRH0-2;D3Z2Z3	-0.384179	0.0774799	0.0452237	0.9998	-0.432966	0.999904	no change	RPFs down	-0.0623078	0.487767
Ttc17	ENSMUSG00000027194.17	A2AFY7;E9PVB5-2;E9PVB5;A2AGG1	-0.411204	0.0774799	-0.328627	0.9998	-0.0713902	0.999904	no change	RPFs down	0.118979	0.438644
Cant1	ENSMUSG00000025575.15	Q8VCF1-3;Q8VCF1;Q8VCF1-2	-0.447494	0.0774799	-0.323986	0.9998	-0.134046	0.999904	no change	RPFs down	-0.00152302	0.0094633
Gpd1	ENSMUSG00000023019.13	E0CXN5;P13707	0.563052	0.0775564	0.564202	0.975396	0.0256545	0.999904	no change	RPFs up	-0.268482	1.51999
Erap1	ENSMUSG00000021583.8	Q9EQH2;A0A1Y7VMT6;A0A1Y7VNY4;A0A1Y7VNJ8	-0.357045	0.0775564	-0.181579	0.9998	-0.16926	0.999904	no change	RPFs down	0.0352998	0.559136
Antxr2	ENSMUSG00000029338.14	Q6DFX2;A0A0G2JE26	-0.595459	0.0775564	-0.431369	0.9998	-0.127855	0.999904	no change	RPFs down	0.105576	0.350749
Atp2a3	ENSMUSG00000020788.16	B1ATS5;Q64518-1;E9Q559;Q64518-3	-0.442975	0.0775564	-0.239257	0.9998	-0.206921	0.999904	no change	RPFs down	-0.0805492	0.262823
Tlr3	ENSMUSG00000031639.13	Q99MB1;A0A1B0GS40	-0.447917	0.0775564	-0.179292	0.9998	-0.263788	0.999904	no change	RPFs down	0.0269594	0.114539
Tmx1	ENSMUSG00000021072.13	Q8VBT0;F6V084	-0.395143	0.0777892	-0.0488717	0.9998	-0.337478	0.999904	no change	RPFs down	0.0962129	0.252114
Ddr1	ENSMUSG00000003534.18	Q03146;Q03146-2;G3UXE5;B0V2H8;D6RII6;B0V2I0;B0V2H9;E9PW79;Q62371	-0.439132	0.0788468	-0.339022	0.9998	-0.100433	0.999904	no change	RPFs down	0.165819	0.565497
Slc29a1	ENSMUSG00000023942.16	Q9JIM1-2;Q9JIM1;E9PXM6;E9PWY7;E9Q221;E9PWD6;E9PZV0;E9PVH9;E9PXQ6;E9Q0Q5;E9Q5E9;E9Q503;E9Q3D1	-0.572189	0.0797617	-0.505847	0.9998	-0.0722412	0.999904	no change	RPFs down	0.137442	0.410833
Ccdc47	ENSMUSG00000078622.9	Q9D024;Q9D024-2;Q9D024-3;F7C265;B1AR93	-0.431744	0.0797617	-0.251759	0.9998	-0.258355	0.999904	no change	RPFs down	-0.0127816	0.0707275
Scarb2	ENSMUSG00000029426.9	O35114	-0.368178	0.0809279	-0.300716	0.9998	-0.0796752	0.999904	no change	RPFs down	0.242983	1.56977
Neu1	ENSMUSG00000007038.6	O35657	-0.465548	0.0814372	-0.16047	0.9998	-0.314892	0.999904	no change	RPFs down	0.128806	0.501794
Ssr1	ENSMUSG00000021427.11	Q9CY50;A0A286YDB7;A0A286YCT4;A0A286YCG8	-0.338383	0.0822645	-0.130935	0.9998	-0.246741	0.999904	no change	RPFs down	-0.0831032	1.4793
Cdca8	ENSMUSG00000028873.17	Q8BHX3;Q8BHX3-2;E9Q2C7;Q8BHX3-3	0.436027	0.0822645	0.123198	0.9998	0.311592	0.999904	no change	RPFs up	0.0581675	0.267096
Pgrmc2	ENSMUSG00000049940.8	Q80UU9	-0.494521	0.0823289	-0.0629501	0.9998	-0.424169	0.999904	no change	RPFs down	0.0720816	0.519301
Tspan8	ENSMUSG00000034127.16	Q8R3G9	-0.295941	0.0824809	-0.141867	0.9998	-0.150167	0.999904	no change	RPFs down	0.108469	0.610418
Dhrs7	ENSMUSG00000021094.11	Q9CXR1;A0A1Y7VN19;A0A1Y7VLS1;A0A1Y7VJD4;A0A140LIS8	-0.368819	0.0837807	-0.307406	0.9998	-0.0587834	0.999904	no change	RPFs down	-0.0673146	0.574417
Lclat1	ENSMUSG00000054469.15	Q3UN02;A0A3B2WDB3;B0V2Q9	-0.361167	0.0849847	-0.0595696	0.9998	-0.305026	0.999904	no change	RPFs down	-0.0821424	0.541089
St14	ENSMUSG00000031995.10	P56677;A0A1L1SU89;D6RIN3;P06869	-0.356899	0.0849847	-0.178324	0.9998	-0.178563	0.999904	no change	RPFs down	0.0508862	0.0975637
Dis3	ENSMUSG00000033166.12	Q9CSH3;A0A2I3BR78	0.388907	0.0853198	0.413959	0.9998	-0.0326243	0.999904	no change	RPFs up	-0.010159	0.057559
Rnf13	ENSMUSG00000036503.14	NA	-0.414798	0.0855623	-0.188232	0.9998	-0.249034	0.999904	no change	RPFs down	NA	NA
Gba	ENSMUSG00000028048.12	P17439;A0A0G2JDK2	-0.415263	0.0855623	-0.280182	0.9998	-0.133502	0.999904	no change	RPFs down	-0.076735	0.539536
Ctsb	ENSMUSG00000021939.9	P10605	-0.311325	0.0858407	-0.191693	0.9998	-0.12051	0.999904	no change	RPFs down	0.41364	0.468335
Atp7a	ENSMUSG00000033792.13	A2AG68;Q64430	-0.373628	0.0858407	-0.189174	0.9998	-0.19071	0.999904	no change	RPFs down	0.0211282	0.0728423
Pdcd11	ENSMUSG00000025047.10	Q6NS46;A0A0U1RNE9;B2KFM8	0.395383	0.0861793	0.23009	0.9998	0.159096	0.999904	no change	RPFs up	0.250607	0.982218
Ahcy	ENSMUSG00000027597.16	P50247;A2ALT5	0.370052	0.0861793	0.230149	0.9998	0.137214	0.999904	no change	RPFs up	0.00204659	0.0102854
Syncrip	ENSMUSG00000032423.13	G3V018;Q7TMK9;G3UZI2;A0A0R4J259;Q7TMK9-2;G3UZ48;G3UXJ6;G3UWM1;G3UXU5;G3XA76	0.328806	0.0864252	0.293251	0.9998	0.0499509	0.999904	no change	RPFs up	0.126402	0.432615
Ano10	ENSMUSG00000037949.9	Q8BH79-2;Q8BH79;A0A1L1SS60;Q8BH79-3;Q8BH79-4;A0A1L1SR14;A0A1L1SV36	-0.3681	0.0873264	-0.427523	0.9998	0.0416586	0.999904	no change	RPFs down	0.0567832	0.389646
Mpzl1	ENSMUSG00000026566.16	Q3TEW6;A0A0A6YXW1	-0.543228	0.0873628	-0.337553	0.9998	-0.263817	0.999904	no change	RPFs down	0.135699	0.911645
Abca3	ENSMUSG00000024130.17	Q8R420;Q6AXE3	-0.420888	0.0875146	-0.047256	0.9998	-0.370036	0.999904	no change	RPFs down	-0.0590267	0.337512
Tspan31	ENSMUSG00000006736.10	Q9CQ88	-0.428892	0.0875146	-0.204294	0.9998	-0.223775	0.999904	no change	RPFs down	0.749571	0.330742
Uhrf1	ENSMUSG00000001228.15	Q8VDF2;Q8VDF2-2;E9Q5Y5	0.352025	0.0878539	0.393508	0.9998	-0.0509179	0.999904	no change	RPFs up	0.135728	0.45304
Lfng	ENSMUSG00000029570.6	NA	-0.749256	0.0890702	-0.439028	0.9998	-0.360822	0.999904	no change	RPFs down	NA	NA
Soat1	ENSMUSG00000026600.13	Q61263;A0A087WNN8	-0.493357	0.0891216	-0.190396	0.9998	-0.274863	0.999904	no change	RPFs down	0.177259	0.916801
Aldob	ENSMUSG00000028307.10	Q91Y97	0.540412	0.0894075	0.342279	0.9998	0.200896	0.999904	no change	RPFs up	-0.366706	1.15588
Siae	ENSMUSG00000001942.9	A0A1N9M4K1;A0A1L1SU77;P70665-2;P70665;A0A1L1SQF7;P70665-3	-0.446576	0.0894783	-0.193905	0.9998	-0.206182	0.999904	no change	RPFs down	-0.194675	0.825031
Aph1a	ENSMUSG00000015750.16	Q8BVF7;Q8BVF7-2	-0.425223	0.0894783	-0.282293	0.9998	-0.206062	0.999904	no change	RPFs down	0.0549884	0.29985
Dsg2	ENSMUSG00000044393.16	O55111;Q8VCE3;Q811I1	-0.309617	0.0894783	-0.234883	0.9998	-0.11061	0.999904	no change	RPFs down	0.0080533	0.0476507
Psen1	ENSMUSG00000019969.15	P49769;P49769-2;A0A0R4J1F2;Q3U4P5;Q61144-2;Q61144	-0.359201	0.0921455	-0.294092	0.9998	-0.0640855	0.999904	no change	RPFs down	0.0168686	0.0812885
Ptgfrn	ENSMUSG00000027864.10	Q9WV91	-0.351617	0.0929878	-0.264251	0.9998	-0.088034	0.999904	no change	RPFs down	-0.0495582	0.463169
Alg6	ENSMUSG00000073792.12	Q3TAE8;A2BDY0;A2BDX8	-0.365435	0.0930432	-0.214919	0.9998	-0.157165	0.999904	no change	RPFs down	0.178484	0.62323
Tmem30b	ENSMUSG00000034435.7	Q8BHG3	-0.485824	0.0934831	-0.1368	0.9998	-0.367231	0.999904	no change	RPFs down	-0.305288	2.85395
Gucy2c	ENSMUSG00000042638.15	Q3UWA6;Q3UWA6-2	-0.372859	0.0934831	-0.151237	0.9998	-0.22616	0.999904	no change	RPFs down	0.023983	0.194743
Gjb2	ENSMUSG00000046352.8	NA	-0.445977	0.0941967	-0.35076	0.9998	-0.0987672	0.999904	no change	RPFs down	NA	NA
Slc39a7	ENSMUSG00000024327.17	Q31125;E9PV10	-0.382911	0.0941967	-0.240215	0.9998	-0.148648	0.999904	no change	RPFs down	-0.0428185	0.461883
Adgrg1	ENSMUSG00000031785.17	NA	-0.4952	0.0944933	-0.31331	0.9998	-0.20593	0.999904	no change	RPFs down	NA	NA
Tusc3	ENSMUSG00000118664.1	Q8BTV1;A0A7N9VR83;Q99J74	-0.550404	0.0944933	-0.26806	0.9998	-0.268554	0.999904	no change	RPFs down	0.256989	1.15052
Krtcap2	ENSMUSG00000042747.13	A0A0A0MQN1;Q5RL79	-0.416928	0.0944933	-0.357722	0.9998	-0.00432594	0.999904	no change	RPFs down	0.156105	0.690155
Pttg1	ENSMUSG00000020415.17	D6RIQ0;Q9CQJ7-2;Q9CQJ7	0.599815	0.0944933	0.566058	0.9998	0.0330614	0.999904	no change	RPFs up	-0.134057	0.571606
Ttc13	ENSMUSG00000037300.20	E9Q723;A0A1L1SSC7;A0A338P6N2;D3YVV0;Q3UMK4;A0A1L1SSP7	-0.365029	0.0944933	-0.317332	0.9998	-0.0497914	0.999904	no change	RPFs down	-0.0669403	0.554279
Vmp1	ENSMUSG00000018171.10	Q5SXR2;Q99KU0	-0.427927	0.0944933	-0.416042	0.715873	0.00392802	0.999904	no change	RPFs down	-0.09729	0.482464
Pigk	ENSMUSG00000039047.18	Q9CXY9;Q8BL63;E9Q421;Q8BXX3;A0A0G2JEZ9	-0.375967	0.0944933	-0.34418	0.9998	-0.0716485	0.999904	no change	RPFs down	-0.0466232	0.401075
Grn	ENSMUSG00000034708.13	Q3U9N4;P28798;H3BJE0;H3BJ90;H3BLC9	-0.444963	0.0944933	-0.427911	0.9998	-0.0252263	0.999904	no change	RPFs down	0.392516	0.284579
Upf1	ENSMUSG00000058301.9	Q9EPU0-2;Q9EPU0	0.31522	0.0944933	0.303354	0.9998	0.00985522	0.999904	no change	RPFs up	0.0251141	0.274888
St7l	ENSMUSG00000045576.17	D3YUN2;D3YUM7;Q99M96-7;Q99M96-9;Q99M96-4;Q99M96-6;Q99M96-8;Q99M96-5;Q99M96-3;Q99M96-2;Q99M96;Q8K4P7-3;Q8K4P7;Q8K4P7-2;A0A0G2JEN7;S4R2B4	-0.42546	0.0944933	-0.223439	0.9998	-0.230408	0.999904	no change	RPFs down	-0.0277853	0.261074
Atp13a1	ENSMUSG00000031862.12	Q9EPE9;A0A571BD32	-0.382267	0.0944933	-0.202251	0.9998	-0.179772	0.999904	no change	RPFs down	-0.00940514	0.119386
Cdcp1	ENSMUSG00000035498.11	Q5U462	-0.397092	0.0944933	-0.288537	0.9998	-0.114535	0.999904	no change	RPFs down	0.0115891	0.0905142
Tmem176b	ENSMUSG00000029810.16	Q9R1Q6;A0A0N4SUM7;A0A0N4SUY1;A0A0N4SVT4;A0A0N4SV46	-0.317258	0.0944933	-0.488673	0.975396	0.175821	0.999904	no change	RPFs down	0.0126257	0.0715922
Acsl3	ENSMUSG00000032883.16	Q9CZW4;E9PUC2;D3Z4I4	-0.339509	0.0944942	-0.24587	0.9998	-0.103691	0.999904	no change	RPFs down	0.140627	0.865004
Clcc1	ENSMUSG00000027884.17	Q99LI2;A2AEM2;Z4YMG1	-0.35962	0.0951153	-0.202572	0.9998	-0.158822	0.999904	no change	RPFs down	-0.0562744	1.48344
Colgalt1	ENSMUSG00000034807.10	Q8K297	-0.381587	0.0956732	-0.332244	0.9998	-0.0567607	0.999904	no change	RPFs down	0.0607023	0.42389
Hepacam2	ENSMUSG00000044156.15	Q4VAH7;V9GX19;A0A0J9YTS9	-0.518383	0.0956732	-0.328884	0.9998	-0.176342	0.999904	no change	RPFs down	-0.0770192	0.281871
Itgb6	ENSMUSG00000026971.16	Q9Z0T9;B1AYG7;B1AYG6	-0.492971	0.0967374	-0.292011	0.9998	-0.135885	0.999904	no change	RPFs down	0.0261497	0.0555289
Slc35f2	ENSMUSG00000042195.10	NA	-0.384067	0.0981803	-0.306897	0.9998	-0.0759562	0.999904	no change	RPFs down	NA	NA
Rnf145	ENSMUSG00000019189.14	NA	-0.485658	0.0981803	-0.317477	0.9998	-0.185458	0.999904	no change	RPFs down	NA	NA
Ebp	ENSMUSG00000031168.15	P70245;A2AC29	-0.351535	0.0981803	-0.350375	0.9998	-0.00244844	0.999904	no change	RPFs down	0.146366	1.08133
Cxadr	ENSMUSG00000022865.15	P97792;A0A338P6N1;P97792-3;A0A338P6U1	-0.357371	0.0981803	-0.278468	0.9998	-0.178242	0.999904	no change	RPFs down	-0.127875	0.945729
Ddx46	ENSMUSG00000021500.18	Q569Z5;F8WHR6;Q569Z5-2;A0A2R8VHK2	0.347834	0.0981803	0.362359	0.9998	-0.0206557	0.999904	no change	RPFs up	0.108087	0.858537
Ephb4	ENSMUSG00000029710.16	P54761;Q8C8K1;E9PWK7	-0.450611	0.0981803	-0.293631	0.9998	-0.155297	0.999904	no change	RPFs down	0.089036	0.631429
Mthfd1	ENSMUSG00000021048.8	Q922D8;A0A1W2P733;A0A1W2P7L5	0.319886	0.0981803	0.289327	0.9998	0.0278578	0.999904	no change	RPFs up	0.0605054	0.626899
Ubap2	ENSMUSG00000028433.15	A2AMY5;Q91VX2;F6PYV5;A2AMY7;F6WTC8	0.396917	0.0981803	0.22772	0.9998	0.175585	0.999904	no change	RPFs up	0.100277	0.438897
Noc3l	ENSMUSG00000024999.8	Q8VI84	0.491472	0.0981803	0.384311	0.9998	0.0990692	0.999904	no change	RPFs up	0.113943	0.422586
Bdh1	ENSMUSG00000046598.16	Q80XN0;D3Z2Y8;REV__A0A3Q4L2R4;REV__A0A3Q4EGU0;REV__A0A3Q4EHE9;REV__A0A3Q4EHP3;REV__A0A3Q4L2Y3;REV__A0A3Q4EGL8;REV__A0A3Q4EI01;REV__E9PX34;REV__A0A3Q4EG79	0.321051	0.0981803	0.219442	0.9998	0.123186	0.999904	no change	RPFs up	0.0454097	0.361047
Isyna1	ENSMUSG00000019139.11	Q9JHU9;A0A1B0GS86	0.363463	0.0981803	0.0436083	0.9998	0.305555	0.999904	no change	RPFs up	0.128381	0.33678
Abhd12	ENSMUSG00000032046.16	Q99LR1;D6RFU2;Q99LR1-2;D6RI21	-0.415394	0.0981803	-0.292108	0.9998	-0.123261	0.999904	no change	RPFs down	-0.065958	0.32815
Slc30a6	ENSMUSG00000024069.15	J3QMX8;Q8BJM5;A0A3B2WCW5;A0A3B2WCJ8;A0A3Q4EC60;A0A3Q4EGM9;A0A3B2WCC9	-0.403499	0.0981803	-0.109266	0.9998	-0.365909	0.999904	no change	RPFs down	-0.138936	0.324926
Rcn2	ENSMUSG00000032320.8	Q8BP92;D6RHL9	-0.447191	0.0981803	-0.191932	0.9998	-0.249268	0.999904	no change	RPFs down	0.0373597	0.27607
B4galnt2	ENSMUSG00000013418.9	Q09199	-0.378471	0.0981803	-0.246035	0.9998	-0.151612	0.999904	no change	RPFs down	0.0711641	0.264925
Hexa	ENSMUSG00000025232.9	P29416	-0.384602	0.0981803	-0.4039	0.9998	-0.000122496	0.999904	no change	RPFs down	-0.0500951	0.25379
Ganab	ENSMUSG00000071650.7	Q8BHN3;Q8BHN3-3	-0.338379	0.0981803	-0.312827	0.9998	-0.0273883	0.999904	no change	RPFs down	-0.0465889	0.21583
Ndc1	ENSMUSG00000028614.15	Q8VCB1;J3QPB5;J3QMD9	-0.370307	0.0981803	-0.20136	0.9998	-0.162617	0.999904	no change	RPFs down	-0.0374665	0.210609
Rnaset2b	ENSMUSG00000094724.9	A0A338P7E3;A0A338P711;C0HKG6;C0HKG5	-0.345375	0.0981803	-0.269353	0.9998	-0.0840188	0.999904	no change	RPFs down	0.0320978	0.149294
Larp1	ENSMUSG00000037331.16	Z4YJT3;Q6ZQ58;Q6ZQ58-2;Q9D423	0.358362	0.0981803	0.315331	0.9998	0.0405575	0.999904	no change	RPFs up	-0.0190001	0.0838459
Marveld2	ENSMUSG00000021636.16	Q3UZP0;E9Q1T5	-0.376095	0.0981803	-0.170969	0.9998	-0.221233	0.999904	no change	RPFs down	0.0113182	0.0709267
Esf1	ENSMUSG00000045624.16	Q3V1V3	0.462397	0.0981803	0.275734	0.9998	0.173082	0.999904	no change	RPFs up	-0.0109205	0.0386595
Igsf23	ENSMUSG00000040498.8	A0A140LJ51;B2RTN2	-0.351516	0.0981803	-0.139253	0.9998	-0.21402	0.999904	no change	RPFs down	0.00861216	0.0298593
Ssrp1	ENSMUSG00000027067.17	Q08943-2;Q08943;A2AW05	0.372987	0.0984589	0.207936	0.9998	0.166305	0.999904	no change	RPFs up	0.115875	0.42989
Ece1	ENSMUSG00000057530.15	Q4PZA2-3;Q4PZA2-2;Q4PZA2-4;Q4PZA2;B1AXF8	-0.412995	0.0984589	-0.363181	0.9998	-0.0579072	0.999904	no change	RPFs down	-0.0187621	0.0964866
Abcc1	ENSMUSG00000023088.18	O35379;E9Q1I5;D3YYJ6	-0.457512	0.0998794	-0.299025	0.9998	-0.144759	0.999904	no change	RPFs down	0.058672	0.16853
Ddx18	ENSMUSG00000001674.12	Q8K363;F6ZX28	0.372419	0.100485	0.153696	0.9998	0.212568	0.999904	no change	NA	0.0893998	0.34642
Zmpste24	ENSMUSG00000043207.11	Q80W54;I7HIP5	-0.341495	0.100485	-0.0642716	0.9998	-0.276564	0.999904	no change	NA	0.00385904	0.0213453
Tinagl1	ENSMUSG00000028776.15	NA	-0.605529	0.100757	-0.577025	0.9998	-0.0261325	0.999904	no change	NA	NA	NA
Pigs	ENSMUSG00000041958.11	Q6PD26	-0.391725	0.100757	-0.0945536	0.9998	-0.293023	0.999904	no change	NA	-0.0271711	0.201435
Gm7324	ENSMUSG00000049235.9	NA	0.375439	0.10084	-0.0816916	0.9998	0.436076	0.999904	no change	NA	NA	NA
Supt5	ENSMUSG00000003435.10	NA	0.381211	0.104396	0.215867	0.9998	0.160635	0.999904	no change	NA	NA	NA
Slc39a8	ENSMUSG00000053897.16	Q91W10-2;Q91W10	-0.512943	0.105503	-0.365886	0.9998	-0.190388	0.999904	no change	NA	0.0297828	0.124188
Lamb3	ENSMUSG00000026639.19	Q61087;A0A0A6YVX1	-0.537767	0.105521	-0.55439	0.9998	0.000822434	0.999904	no change	NA	0.106082	0.532099
Ptprj	ENSMUSG00000025314.17	A2AWF8;A2AWF9;E9Q4S7;Q64455	-0.397865	0.105521	-0.273265	0.9998	-0.116561	0.999904	no change	NA	0.047863	0.226678
Vdac1	ENSMUSG00000020402.12	Q60932-2;Q60932;F2Z471	0.351837	0.105754	0.0542671	0.9998	0.291318	0.999904	no change	NA	-0.0239601	0.223615
Jchain	ENSMUSG00000067149.7	NA	-1.80065	0.105773	-1.68977	0.124594	-0.195569	0.999904	no change	NA	NA	NA
Abcf1	ENSMUSG00000038762.16	Q6P542	0.421945	0.105773	0.17863	0.9998	0.234322	0.999904	no change	NA	-0.0350413	0.260173
Atp11b	ENSMUSG00000037400.18	Q6DFW5;A0A0G2JE89	-0.346595	0.105773	-0.0306724	0.9998	-0.31739	0.999904	no change	NA	-0.00432158	0.0207736
Nemp1	ENSMUSG00000040195.12	NA	-0.519457	0.106011	-0.166015	0.9998	-0.360149	0.999904	no change	NA	NA	NA
Hacd2	ENSMUSG00000035376.11	Q9D3B1	-0.359201	0.106949	-0.097606	0.9998	-0.254537	0.999904	no change	NA	-0.0228796	0.125326
Tmem205	ENSMUSG00000040883.19	A0A1L1SSA8;Q91XE8	-0.416936	0.1093	0.0211381	NA	-0.476979	0.999904	no change	NA	-0.0557408	0.20755
Nfe2l1	ENSMUSG00000038615.18	NA	-0.345327	0.110794	-0.299676	0.9998	-0.0343686	0.999904	no change	NA	NA	NA
Mcoln2	ENSMUSG00000011008.14	NA	-0.392916	0.113711	-0.160593	0.9998	-0.236237	0.999904	no change	NA	NA	NA
Cldnd1	ENSMUSG00000022744.13	Q9CQX5;E0CY63;E0CY66	-0.439774	0.113711	-0.0670218	0.9998	-0.365573	0.999904	no change	NA	-0.146701	0.762009
Erlec1	ENSMUSG00000020311.18	Q8VEH8;F6Z458;F7AQQ2	-0.429613	0.11404	-0.241273	0.9998	-0.192496	0.999904	no change	NA	0.098197	0.370583
Yes1	ENSMUSG00000014932.16	Q04736;D3YZ57;P39688-2;P39688;A0A0J9YUV2	-0.373404	0.11404	-0.0162539	0.9998	-0.365636	0.999904	no change	NA	0.1462	0.351353
G6pdx	ENSMUSG00000031400.11	Q00612;A3KG36	0.323111	0.115234	0.221939	0.9998	0.0821301	0.999904	no change	NA	0.0717702	0.505253
Ugdh	ENSMUSG00000029201.15	O70475;D3YXP9	0.482742	0.115244	0.492839	0.990276	-0.00846642	0.999904	no change	NA	-0.118599	0.698824
Tmed9	ENSMUSG00000058569.9	A0A286YDS5;Q99KF1	-0.343758	0.11624	-0.512639	0.975396	0.159478	0.999904	no change	NA	-0.0400395	0.35792
Slc16a1	ENSMUSG00000032902.2	P53986	-0.313763	0.11624	-0.17259	0.9998	-0.133076	0.999904	no change	NA	-0.0549998	0.283946
Tmed10	ENSMUSG00000021248.10	Q9D1D4;A0A1Y7VM54;Q9D1D4-2	-0.309281	0.116701	-0.188114	0.9998	-0.0780902	0.999904	no change	NA	-0.0836406	0.949699
Acvr1	ENSMUSG00000026836.16	NA	-0.422215	0.11762	-0.182968	0.9998	-0.263131	0.999904	no change	NA	NA	NA
Ocln	ENSMUSG00000021638.13	Q61146;E0CZ73;E0CZ91	-0.373334	0.11762	-0.207567	0.9998	-0.19519	0.999904	no change	NA	-0.0922384	0.686302
Slc37a1	ENSMUSG00000024036.17	A0A494B9H2;Q8R070;A0A494BBG7;A0A494B9S8;A0A494B977;A0A494B938;A0A494BBH2;A0A494BAD1	-0.34693	0.117889	-0.189535	0.9998	-0.162863	0.999904	no change	NA	0.0890489	0.603965
Ddx60	ENSMUSG00000037921.16	E9PZQ1;G3X9F7;D3Z3B3	-0.665015	0.117954	-0.604269	0.9998	-0.0261864	0.999904	no change	NA	0.418102	1.10779
Pigx	ENSMUSG00000023791.19	F6YX19;A0A087WSN5;F7DFD7;Q99LV7;F6RUP6;Q99LV7-2	-0.384908	0.117954	-0.247852	0.9998	-0.157143	0.999904	no change	NA	0.492358	0.334116
Sf3a2	ENSMUSG00000020211.16	G3UVU2;Q62203;D3YW09;D3Z5A6	0.377302	0.117954	0.152478	0.9998	0.271322	0.999904	no change	NA	0.0398245	0.272837
Abcf2	ENSMUSG00000028953.11	Q99LE6	0.407734	0.119483	0.372249	0.9998	0.0186958	0.999904	no change	NA	-0.00793934	0.0375858
Sypl	ENSMUSG00000020570.16	O09117-2;O09117;D6RFU9	-0.338464	0.119492	-0.0991436	0.9998	-0.265075	0.999904	no change	NA	0.484778	0.605058
Baz1b	ENSMUSG00000002748.8	Q9Z277;Q9Z277-2	0.318948	0.120688	0.236215	0.9998	0.0800376	0.999904	no change	NA	0.0829492	0.545516
Sema4b	ENSMUSG00000030539.14	Q62179	-0.370345	0.120688	-0.161167	0.9998	-0.21157	0.999904	no change	NA	-0.0210509	0.0804569
Lmf1	ENSMUSG00000002279.20	Q3U3R4-2;Z4YJR1;Q3U3R4;Q3U3R4-3;F6YC79;D6RDS1;Q3U3R4-4	-0.413709	0.121416	-0.206604	NA	-0.214123	0.999904	no change	NA	-0.0979481	0.734467
Zdhhc9	ENSMUSG00000036985.13	NA	-0.363946	0.122762	-0.132936	0.9998	-0.236715	0.999904	no change	NA	NA	NA
Nipal2	ENSMUSG00000038879.9	A0A0R4J0G3;Q91WC7	-0.347567	0.122762	-0.175635	0.9998	-0.184957	0.999904	no change	NA	-0.0257354	0.177135
Naga	ENSMUSG00000022453.9	Q9QWR8	-0.365061	0.123897	-0.406937	0.9998	0.150965	0.999904	no change	NA	0.107355	0.958965
Pgd	ENSMUSG00000028961.16	Q9DCD0	0.394152	0.123897	0.235814	0.9998	0.162196	0.999904	no change	NA	0.0765038	0.86122
Dhx37	ENSMUSG00000029480.14	Q6NZL1;A0A0G2JG93	0.444445	0.123897	0.265198	0.9998	0.203902	0.999904	no change	NA	0.144606	0.758749
Ubap2l	ENSMUSG00000042520.17	Q80X50-5	0.332182	0.1241	0.190044	0.9998	0.137355	0.999904	no change	NA	-0.105072	1.11909
Sart1	ENSMUSG00000039148.6	Q9Z315;A0A494B9E9	0.401954	0.1241	0.213067	0.9998	0.165274	0.999904	no change	NA	0.0968323	0.626554
H13	ENSMUSG00000019188.17	NA	-0.367592	0.12483	-0.427246	0.9998	0.112893	0.999904	no change	NA	NA	NA
Sh2d4a	ENSMUSG00000053886.5	Q9D7V1;A0A1D5RMA9	0.360493	0.12483	0.314246	0.9998	0.0348791	0.999904	no change	NA	0.0361032	0.209654
Tmem67	ENSMUSG00000049488.15	A2AJP5;E9QNI1;Q8BR76	-0.609685	0.12483	0.0482669	NA	-0.661108	0.999904	no change	NA	-0.066843	0.178866
Ftsj3	ENSMUSG00000020706.14	Q9DBE9	0.352478	0.12483	0.298129	0.9998	0.0397227	0.999904	no change	NA	0.0382504	0.134177
Alg11	ENSMUSG00000063362.14	Q3TZM9;Q3TZM9-2;Q3TZM9-3;F6R220	-0.382021	0.12483	-0.0151102	0.9998	-0.370264	0.999904	no change	NA	0.00829411	0.0585786
Slc39a6	ENSMUSG00000024270.12	Q8C145;D3Z7N4	-0.616267	0.125015	-0.66055	0.9998	0.0411926	0.999904	no change	NA	0.0484176	0.182151
L1cam	ENSMUSG00000031391.19	A2AFG7;A2AFG8;Q6PGJ3;P11627;F7A5H7;F6UIL7;B7ZCD3	-0.467795	0.125015	-0.335676	0.9998	-0.132369	0.999904	no change	NA	0.0169258	0.0423097
Slc44a1	ENSMUSG00000028412.18	A2AMH5;A2AMH4;Q6X893;Q6X893-2;A2AMH3;A2AMH8	-0.355355	0.125224	-0.115325	0.9998	-0.253537	0.999904	no change	NA	0.1765	0.843698
Leprotl1	ENSMUSG00000031513.9	NA	-0.442117	0.12523	-0.100084	0.9998	-0.357737	0.999904	no change	NA	NA	NA
Nptn	ENSMUSG00000032336.18	P97300-1;P97300;Z4YLB7;P97300-3;H3BIX4;H3BKA7;P97300-4;A0A0A0MQN8	-0.343952	0.12523	-0.178284	0.9998	-0.176269	0.999904	no change	NA	0.319722	0.687286
Sigmar1	ENSMUSG00000036078.17	O55242-2;O55242	-0.418717	0.12523	-0.381568	0.9998	-0.026639	0.999904	no change	NA	0.128833	0.495704
Ero1a	ENSMUSG00000021831.10	NA	-0.339045	0.125335	-0.054794	0.9998	-0.285859	0.999904	no change	NA	NA	NA
Clptm1	ENSMUSG00000002981.11	Q8VBZ3	-0.35918	0.125335	-0.342305	0.9998	-0.0159324	0.999904	no change	NA	0.159789	0.538726
Gpld1	ENSMUSG00000021340.14	Q8VCU2;O70362	-0.524822	0.125461	-0.21267	0.9998	-0.303669	0.999904	no change	NA	-0.0768762	0.239269
Igsf8	ENSMUSG00000038034.16	G3UYZ1;A0A0R4J117;Q8R366;D3Z4Q8;A0A0A6YWK7	-0.538149	0.125461	-0.480641	0.9998	-0.0647229	0.999904	no change	NA	0.000403881	0.00158411
Arl6ip1	ENSMUSG00000030654.10	Q9JKW0;A0A0U1RPY6	-0.289537	0.126141	-0.0770887	0.9998	-0.213402	0.999904	no change	NA	-0.192262	1.07367
Degs1	ENSMUSG00000038633.6	F6S3U4;O09005	-0.453338	0.127235	-0.410582	0.9998	-0.052478	0.999904	no change	NA	-0.159994	0.49101
Oit1	ENSMUSG00000021749.7	NA	-0.324952	0.128103	-0.244241	0.9998	-0.076074	0.999904	no change	NA	NA	NA
Fgfr4	ENSMUSG00000005320.10	NA	-0.419982	0.128204	-0.372581	0.9998	-0.0452498	0.999904	no change	NA	NA	NA
Lamp1	ENSMUSG00000031447.8	P11438	-0.309232	0.128204	-0.2469	0.9998	-0.062133	0.999904	no change	NA	0.100921	0.341351
Tapbp	ENSMUSG00000024308.16	Q3TCU5;Q9R233-2;Q9R233;G3UZZ2;A0A3Q4EGL0	-0.447816	0.129454	-0.571903	0.975396	0.144006	0.999904	no change	NA	0.071938	0.285217
H2-T23	ENSMUSG00000067212.9	P06339;V9GXI3;F6VXI7;H3BJA9;H3BK58;Q9BCZ1;A7VMS3;Q31615;F6T1I5	-0.540466	0.12962	-0.362614	0.9998	-0.218711	0.999904	no change	NA	-0.052618	0.377303
Tspan12	ENSMUSG00000029669.15	NA	-0.593726	0.130027	-0.0527785	0.9998	-0.538646	0.999904	no change	NA	NA	NA
Kdelr2	ENSMUSG00000079111.4	A0A1B0GT97;Q9CQM2;Q99JH8;A0A1B0GQW0;Q8R1L4	-0.336228	0.130027	-0.192171	0.9998	-0.119715	0.999904	no change	NA	0.655042	1.28049
Man2a1	ENSMUSG00000024085.14	P27046;F6QMB7;Q8BRK9;Q3TSU5;Q8BRK9-2	-0.342105	0.130027	-0.14055	0.9998	-0.206351	0.999904	no change	NA	-0.0462193	0.653162
Dsc2	ENSMUSG00000024331.12	P55292	-0.333186	0.131006	-0.231537	0.9998	-0.0947609	0.999904	no change	NA	0.482985	0.533777
Acvr1b	ENSMUSG00000000532.12	Q61271	-0.379018	0.131006	-0.277107	0.9998	-0.101297	0.999904	no change	NA	0.0297198	0.281087
Creg1	ENSMUSG00000040713.13	O88668;K4DI63;J3QP41	-0.391958	0.131564	-0.26739	0.9998	-0.155572	0.999904	no change	NA	0.0768137	0.394345
Slc17a4	ENSMUSG00000021336.18	NA	-0.477326	0.131961	-0.154128	0.9998	-0.313175	0.999904	no change	NA	NA	NA
Atic	ENSMUSG00000026192.14	Q9CWJ9;REV__B2KFW1;REV__B2KFW1-2	0.278796	0.134581	0.13881	0.9998	0.147049	0.999904	no change	NA	0.151699	0.86687
Ctsa	ENSMUSG00000017760.17	G3X8T3;P16675;A2A5J8;A2A5J9;REV__Q9CQH7	-0.326384	0.134581	-0.343743	0.9998	-0.0024097	0.999904	no change	NA	0.0227642	0.117908
Mcm4	ENSMUSG00000022673.6	P49717;A0A2R8VHP7	0.286495	0.134985	0.233922	0.9998	0.0500117	0.999904	no change	NA	0.120295	0.642132
Itfg1	ENSMUSG00000031703.9	Q99KW9	-0.35689	0.135629	-0.229326	0.9998	-0.11979	0.999904	no change	NA	-0.104145	1.45259
Gla	ENSMUSG00000031266.8	P51569;Q8BGZ6;A2BDV6	-0.373709	0.138387	-0.208543	0.9998	-0.168429	0.999904	no change	NA	0.143172	0.882028
Usp10	ENSMUSG00000031826.21	P52479;P52479-2;G3X9U6;G3UYQ8;B1ASU0;P59823	0.347256	0.139192	0.352206	0.9998	-0.00729483	0.999904	no change	NA	-0.0373979	0.343496
Dram2	ENSMUSG00000027900.16	NA	-0.353005	0.139208	-0.145321	0.9998	-0.180765	0.999904	no change	NA	NA	NA
Srprb	ENSMUSG00000032553.15	P47758;A0A1W2P830;REV__A0A2R8VI69;REV__A0A2R8W6U8;REV__O70337	-0.354768	0.139775	-0.193434	0.9998	-0.149746	0.999904	no change	NA	0.118012	1.45228
Pign	ENSMUSG00000056536.15	A0A087WS03;A0A087WQ32;G3X9F1;Q9R1S3-2;Q9R1S3-3;Q9R1S3	-0.363228	0.140471	0.0501171	0.9998	-0.373187	0.999904	no change	NA	0.0228906	0.122944
Matr3	ENSMUSG00000037236.17	Q8K310;A0A494BAZ2;A0A494BAZ7;A0A494BAD4;A0A494B9X1;A0A494B9B1;A0A494BAC5;A0A494B968;A0A494B9C9;A0A494B8Y5;A0A494BB50;A0A494BAL7;A0A494B9Q4	0.323985	0.142182	0.215833	0.9998	0.0908405	0.999904	no change	NA	0.0667553	0.384241
Adi1	ENSMUSG00000020629.13	Q99JT9	0.363471	0.142272	0.200405	0.9998	0.167663	0.999904	no change	NA	-0.155429	0.924954
Slc7a5	ENSMUSG00000040010.11	Q9Z127	-0.553349	0.142685	-0.48804	0.9998	-0.0599365	0.999904	no change	NA	0.294626	0.812926
Hmgcs1	ENSMUSG00000093930.3	Q8JZK9;A0A286YDE3	0.419728	0.14389	0.591649	0.559722	-0.168394	0.999904	no change	NA	-0.141056	0.551531
Selenos	ENSMUSG00000075701.11	NA	-0.403821	0.144276	-0.274776	0.9998	-0.123931	0.999904	no change	NA	NA	NA
Erbb2	ENSMUSG00000062312.6	P70424;Q61527-3;Q61527-2;Q61527	-0.409821	0.144276	-0.248108	0.9998	-0.164666	0.999904	no change	NA	0.108846	0.267683
Gusb	ENSMUSG00000025534.18	P12265;Q99KJ6;D3YY48	-0.394305	0.144398	-0.242697	0.9998	-0.0612854	0.999904	no change	NA	0.11983	0.348285
Nono	ENSMUSG00000031311.18	Q99K48;Q99K48-2;REV__A0JLY1	0.302809	0.14507	0.130162	0.9998	0.170716	0.999904	no change	NA	0.0518551	0.266175
Tmem39a	ENSMUSG00000002845.15	NA	-0.441693	0.145934	-0.078103	0.9998	-0.34775	0.999904	no change	NA	NA	NA
Sec14l2	ENSMUSG00000003585.14	Q99J08	0.737332	0.145934	0.332053	NA	0.400768	0.999904	no change	NA	-0.298441	0.697373
Man1a2	ENSMUSG00000008763.17	P39098-2;P39098;A2A723;A0A0G2JGT9	-0.336003	0.145934	0.00770156	0.9998	-0.353259	0.999904	no change	NA	-0.0346942	0.424055
Mgat3	ENSMUSG00000042428.7	Q5RKT9;Q10470	-0.435735	0.146699	-0.179704	0.9998	-0.264669	0.999904	no change	NA	0.0273237	0.139907
Tuba1c	ENSMUSG00000043091.10	P68373	-0.460906	0.147372	0.0688363	0.9998	-0.534646	0.999904	no change	NA	-0.0754981	0.613595
Hook1	ENSMUSG00000028572.14	Q8BIL5;Q8BIL5-2;Q8BJ23	0.344888	0.147676	0.43889	0.975396	-0.118945	0.999904	no change	NA	-0.0767245	0.948105
Notch2	ENSMUSG00000027878.12	O35516-2;O35516	-0.473829	0.147676	-0.202991	0.9998	-0.266607	0.999904	no change	NA	0.0652542	0.877556
Arhgef10l	ENSMUSG00000040964.17	A2AWP8-3;A2AWP8-2;A2AWP8-4;A2AWP8;A2AWP6;A2AWP8-5;F6S3V7;A2AWP4;F6ZH54;A2AWP7	0.435973	0.149309	0.33658	0.9998	0.0913792	0.999904	no change	NA	-0.246405	2.41194
Slc35a3	ENSMUSG00000027957.14	E9Q3V2	-0.300251	0.149309	0.0209687	0.9998	-0.334744	0.999904	no change	NA	-0.087409	0.840165
Alg3	ENSMUSG00000033809.16	Q8K2A8;A0A338P7B5;D6RCW8;A0A338P6V1;A0A338P6N0;A0A338P6Q6;A0A338P794;A0A338P726;A0A338P6Y8	-0.372693	0.149309	-0.256704	NA	-0.126225	0.999904	no change	NA	-0.0783648	0.492543
B3gnt3	ENSMUSG00000031803.9	Q5JCS9	-0.405449	0.149309	-0.208991	0.9998	-0.210507	0.999904	no change	NA	0.0479989	0.420628
Ppt2	ENSMUSG00000015474.17	O35448;E9Q0T0;G5E8W7;F6SPQ1;E9PVM9	-0.416677	0.149309	-0.254373	0.9998	-0.191569	0.999904	no change	NA	0.0215898	0.166813
Dipk1a	ENSMUSG00000029270.11	NA	-0.499147	0.149829	-0.322706	0.9998	-0.198975	0.999904	no change	NA	NA	NA
Adgrg7	ENSMUSG00000022755.5	NA	-0.359996	0.149829	-0.218765	0.9998	-0.136607	0.999904	no change	NA	NA	NA
Lman1	ENSMUSG00000041891.17	Q9D0F3;D3Z5B9	-0.374604	0.149829	-0.219605	0.9998	-0.164518	0.999904	no change	NA	-0.11829	1.33058
Rcn1	ENSMUSG00000005973.7	Q05186	-0.527047	0.149829	-0.446155	0.9998	-0.0855483	0.999904	no change	NA	-0.0557113	0.312186
Npc1	ENSMUSG00000024413.15	O35604	-0.513217	0.149829	-0.273795	0.9998	-0.255473	0.999904	no change	NA	0.0427475	0.0817567
Sgpp2	ENSMUSG00000032908.10	NA	-0.310016	0.15002	-0.0587843	0.9998	-0.254251	0.999904	no change	NA	NA	NA
Sf3a3	ENSMUSG00000028902.5	Q9D554	0.321816	0.15002	0.107369	0.9998	0.202864	0.999904	no change	NA	0.0445385	0.343244
Tmem165	ENSMUSG00000029234.14	P52875;D3YV67	-0.362928	0.15002	-0.244364	0.9998	-0.113225	0.999904	no change	NA	0.0664792	0.217612
Gm17783	ENSMUSG00000116542.2	A0A077KA19	-0.421792	0.15002	-0.196355	0.9998	-0.197554	0.999904	no change	NA	0.0613518	0.21426
Tmprss4	ENSMUSG00000032091.16	E9Q4T9;Q8VCA5	-0.403688	0.15002	-0.322435	0.9998	-0.0821458	0.999904	no change	NA	0.056581	0.145247
Tm2d3	ENSMUSG00000078681.11	NA	-0.426465	0.150037	-0.64224	NA	0.15995	0.999904	no change	NA	NA	NA
Slc5a6	ENSMUSG00000006641.13	NA	-0.542673	0.150133	-0.31404	NA	-0.250222	0.999904	no change	NA	NA	NA
Psmd4	ENSMUSG00000005625.16	O35226-2;O35226;O35226-5;O35226-3;O35226-4;F7AI87	0.344406	0.150133	0.0728755	0.9998	0.254815	0.999904	no change	NA	0.0832348	0.930827
Asah1	ENSMUSG00000031591.15	Q9WV54;D3Z505	-0.327946	0.150133	-0.264576	0.9998	-0.0607226	0.999904	no change	NA	-0.00444174	0.0258678
Clca3a1	ENSMUSG00000056025.13	NA	-0.397463	0.150548	-0.205535	0.9998	-0.186926	0.999904	no change	NA	NA	NA
C1galt1	ENSMUSG00000042460.6	Q9JJ06	-0.314851	0.150548	0.00965835	0.9998	-0.330322	0.999904	no change	NA	-0.175449	1.58223
Prcp	ENSMUSG00000061119.8	Q7TMR0;A0A140LHY2;Q7TMR0-2	-0.353947	0.150548	-0.231088	0.9998	-0.122078	0.999904	no change	NA	0.126771	0.281158
Tm9sf1	ENSMUSG00000002320.16	D6RGM8;D3YWH4;D3Z6X7;Q9DBU0;D3Z279;D3YYW1	-0.307951	0.150675	-0.0680514	0.9998	-0.240666	0.999904	no change	NA	0.000741482	0.00318725
Lrrc26	ENSMUSG00000026961.7	Q91W20	-0.514468	0.1542	-0.477278	NA	0.00591569	0.999904	no change	NA	0.0826535	0.319809
Zfr	ENSMUSG00000022201.17	O88532;F6QJP7;F6V459;D3Z5G4;F6RTK9;F6VRB4;E9Q5M4;REV__S4R1M0;REV__P06800-6;REV__P06800-5;REV__P06800	0.295932	0.154321	0.347542	0.9998	-0.0492832	0.999904	no change	NA	-0.136221	1.15123
Man1b1	ENSMUSG00000036646.14	A2AJ15;A2AJ14	-0.393973	0.154419	-0.112051	0.9998	-0.274037	0.999904	no change	NA	-0.0327215	0.139329
Steap1	ENSMUSG00000015652.10	Q9CWR7;F7AFI0	-0.454565	0.15461	-0.505691	NA	0.0173857	0.999904	no change	NA	0.244807	1.61029
Clcn3	ENSMUSG00000004319.16	Q790S0;Q8K4W8;A0A6Q6Q7B9;E9Q2I1;P51791-2;P51791-4;P51791-5;P51791;P51791-3	-0.293801	0.15516	0.0272495	0.9998	-0.328279	0.999904	no change	NA	-0.079134	0.668442
Atp2c1	ENSMUSG00000032570.18	H3BIX7;Q3UZR5;H3BL44;Q80XR2;H3BLI6;H3BJY0;H3BJJ5	-0.353888	0.156066	-0.224168	0.9998	-0.135722	0.999904	no change	NA	0.222813	1.61296
Rpn1	ENSMUSG00000030062.8	Q91YQ5;A0A0N4SUJ8	-0.354343	0.156066	-0.332835	0.9998	-0.0102013	0.999904	no change	NA	-0.0618029	0.772649
Glce	ENSMUSG00000032252.15	Q9EPS3	-0.3721	0.156066	-0.160421	0.9998	-0.214478	0.999904	no change	NA	-0.0349426	0.375172
Glmp	ENSMUSG00000001418.14	H9H9R4;Q9JHJ3;H3BKY1;H3BJ16;H3BK59	-0.345361	0.156066	-0.230636	0.9998	-0.120024	0.999904	no change	NA	0.0585361	0.274932
Cnbp	ENSMUSG00000030057.16	A0A0N4SVS6;P53996-2;P53996-3;Q9D548	0.271701	0.156066	0.187544	0.9998	0.0819893	0.999904	no change	NA	0.599879	0.265931
Atp9b	ENSMUSG00000024566.11	A0A286YCV0;D3YV00;P98195-2;P98195;A0A286YDR0;A0A286YCT2;A0A286YDZ3	-0.360491	0.156066	-0.192578	0.9998	-0.159441	0.999904	no change	NA	-0.0103269	0.111837
Itgb4	ENSMUSG00000020758.16	A2A863-2;A2A863-3;A2A863;A2A864	-0.317246	0.156066	-0.392836	0.9998	0.073463	0.999904	no change	NA	0.0478058	0.0975105
Itga3	ENSMUSG00000001507.17	Q62470;Q62470-3;Q62470-2;F6UD16;REV__D3Z479;REV__Q91WE1	-0.333789	0.156111	-0.270373	0.9998	-0.0630565	0.999904	no change	NA	-0.0575976	0.457193
Gaa	ENSMUSG00000025579.15	P70699;F6R5R5;A2AFL3;F6VEG4;A2AFL5	-0.456047	0.156111	-0.334603	0.9998	-0.193683	0.999904	no change	NA	0.0329909	0.111828
Krt8	ENSMUSG00000049382.11	P11679;CON__Q9H552	0.334806	0.156111	0.163493	0.9998	0.166926	0.999904	no change	NA	-0.00831795	0.0303726
Mfap3	ENSMUSG00000020522.14	NA	-0.391507	0.156462	-0.105274	0.9998	-0.285288	0.999904	no change	NA	NA	NA
Serinc3	ENSMUSG00000017707.10	Q9QZI9	-0.448593	0.156462	-0.250272	0.9998	-0.260562	0.999904	no change	NA	0.251682	0.732178
Ptprd	ENSMUSG00000028399.19	Q64487;Q64487-7;G3UY75;Q64487-10;Q64487-5;Q64487-8;Q64487-6;Q64487-9;Q64487-11;Q64487-1;Q64487-3;Q64487-12;B9EJA3;E9PVW8;E9Q7I7;G3UWK6;G3UX60;G3UYU6;Q5SPA9;Q64487-2;A0A1D5RLZ1;G3UXU8	-0.406503	0.156462	-0.196024	0.9998	-0.25217	0.999904	no change	NA	0.0447812	0.341537
Rbm47	ENSMUSG00000070780.12	D3YXZ5;Q91WT8;Q91WT8-2;D3Z113;S4R2P5;S4R1Y9;P86049	0.375918	0.1568	0.346329	0.9998	0.0285075	0.999904	no change	NA	-0.0651975	0.498223
Gpc4	ENSMUSG00000031119.5	P51655;Q8R3X6;Q9R087	-0.319252	0.156988	-0.148752	0.9998	-0.182477	0.999904	no change	NA	0.00165176	0.00469223
Pigw	ENSMUSG00000045140.9	Q8C398	-0.42195	0.157085	-0.496742	0.9998	0.0921689	0.999904	no change	NA	0.122608	1.05755
Cpn1	ENSMUSG00000025196.5	NA	-0.492049	0.158418	-0.40294	NA	-0.0681954	0.999904	no change	NA	NA	NA
Cd55	ENSMUSG00000026399.13	NA	-0.60698	0.158418	-0.2638	0.9998	-0.27715	0.999904	no change	NA	NA	NA
Ndufa3	ENSMUSG00000035674.14	Q9CQ91;D3Z670	-0.413459	0.158418	-0.404484	0.9998	0.012341	0.999904	no change	NA	-0.143829	1.11808
G6pc3	ENSMUSG00000034793.16	Q6NSQ9	-0.486283	0.158418	-0.145298	0.9998	-0.372912	0.999904	no change	NA	0.30758	0.869821
Notch1	ENSMUSG00000026923.16	Q01705-2;Q01705-4;Q01705-3;Q01705;A0A494BAZ6;Q61982	-0.441732	0.158418	-0.390506	0.9998	-0.0463645	0.999904	no change	NA	-0.121285	0.715163
Igfbp4	ENSMUSG00000017493.13	P47879;H3BLB7;H3BJT2	-0.497138	0.158418	-0.382699	0.9998	-0.185436	0.999904	no change	NA	0.116698	0.623668
Cpped1	ENSMUSG00000065979.13	Q8BFS6;Q8BFS6-2;Q8BFS6-4;D3Z7F7;Q8BFS6-3	0.38936	0.158418	0.418363	0.9998	-0.0262833	0.999904	no change	NA	-0.0597568	0.478785
Bcap29	ENSMUSG00000020650.16	Q61334	-0.384315	0.158418	0.0596374	0.9998	-0.415612	0.999904	no change	NA	0.0870223	0.419981
Rhbdd1	ENSMUSG00000026142.16	Q8BHC7	-0.391691	0.158418	-0.376006	0.9998	-0.0114639	0.999904	no change	NA	-0.0593729	0.372274
Cd151	ENSMUSG00000025510.15	O35566;A0A1B0GSK8;A0A1B0GRG3;A0A1B0GSP0	-0.290659	0.158418	-0.283124	0.9998	-0.0126882	0.999904	no change	NA	0.379673	0.333414
Slc9a6	ENSMUSG00000060681.16	A1L3P4;B0QZV3;A0A140LJ55;A0A286YD31;Q8BLV3-2;Q8BLV3	-0.42051	0.158418	0.128365	0.9998	-0.553944	0.999904	no change	NA	-0.0444427	0.128621
Ccnd1	ENSMUSG00000070348.6	NA	0.313813	0.15908	0.198099	0.9998	0.118093	0.999904	no change	NA	NA	NA
Ppt1	ENSMUSG00000028657.15	O88531;B1B0P8;B1B0P9	-0.372484	0.15908	-0.242254	0.9998	-0.119063	0.999904	no change	NA	0.082521	0.726752
Slc38a1	ENSMUSG00000023169.16	Q8K2P7;Q8K2P7-2;Q8K2P7-3	-0.349755	0.15908	-0.211451	0.9998	-0.16884	0.999904	no change	NA	0.118735	0.210382
Atrn	ENSMUSG00000027312.15	Q9WU60	-0.365877	0.15908	-0.18641	0.9998	-0.191874	0.999904	no change	NA	-0.0409431	0.192694
Car12	ENSMUSG00000032373.16	Q8K2J1;A0A0R4J0W4;Q8CI85;F6W0I8	-0.434444	0.160352	-0.325987	0.9998	-0.109215	0.999904	no change	NA	0.141348	0.671599
Nes	ENSMUSG00000004891.17	Q6P5H2-2;Q6P5H2	-0.567448	0.160352	-0.422748	NA	-0.0923044	0.999904	no change	NA	0.383993	0.666622
Agpat5	ENSMUSG00000031467.11	F8WGD9;Q9D1E8	-0.313894	0.160352	-0.0482812	0.9998	-0.194024	0.999904	no change	NA	-0.0137582	0.120215
Nipsnap1	ENSMUSG00000034285.16	O55125;Q5SVG6	0.376664	0.161024	0.347974	0.9998	0.0185744	0.999904	no change	NA	-0.18047	1.76745
Rtn4	ENSMUSG00000020458.17	Q99P72;Q99P72-3;Q99P72-5;Q99P72-4;Q99P72-1	-0.443722	0.161024	-0.15286	0.9998	-0.265202	0.999904	no change	NA	0.286519	1.39855
Ccdc107	ENSMUSG00000028461.13	NA	-0.392301	0.163584	-0.291592	0.9998	-0.172997	0.999904	no change	NA	NA	NA
Unc93b1	ENSMUSG00000036908.18	NA	-0.442194	0.163584	-0.189935	NA	-0.280054	0.999904	no change	NA	NA	NA
Pgk1	ENSMUSG00000062070.13	P09411;S4R2M7;P09041	0.369844	0.163584	0.164394	0.9998	0.203021	0.999904	no change	NA	-0.014502	0.0803097
Cnpy2	ENSMUSG00000025381.4	Q9QXT0;A0A1W2P729	-0.390293	0.163584	-0.374471	0.9998	-0.0519613	0.999904	no change	NA	0.0068841	0.0529251
Mfsd8	ENSMUSG00000025759.12	Q8BH31;A0A0N4SUV8	-0.526533	0.163584	-0.346237	NA	-0.161767	0.999904	no change	NA	-0.0103488	0.0322959
Rpl6	ENSMUSG00000029614.14	P47911;A0A0J9YU32	0.335216	0.163584	-0.113686	0.9998	0.445889	0.999904	no change	NA	0.00475264	0.0291571
Lyar	ENSMUSG00000067367.10	Q08288;D3Z7N3;D3Z345;D3Z5X8;D3YU83	0.37586	0.16375	0.193088	0.9998	0.167515	0.999904	no change	NA	-0.0608263	0.217795
Tpp1	ENSMUSG00000030894.6	O89023	-0.346676	0.16375	-0.373861	0.9998	0.0169098	0.999904	no change	NA	0.00850248	0.0501134
Pcyox1	ENSMUSG00000029998.15	Q9CQF9;F7CIP8;A0A0N4SWD3;D3Z275	-0.300787	0.164352	-0.177085	0.9998	-0.118384	0.999904	no change	NA	0.0791836	1.08065
Ormdl2	ENSMUSG00000025353.6	Q9CQZ0;Q9CQZ0-2	-0.393605	0.164352	-0.247967	0.9998	-0.200052	0.999904	no change	NA	0.152026	0.425245
Mst1r	ENSMUSG00000032584.13	Q62190;A0A0A6YXY9	-0.357198	0.164352	-0.179702	0.9998	-0.181942	0.999904	no change	NA	-0.0305686	0.212492
Arsb	ENSMUSG00000042082.8	A0A0R4J138;P50429;P50429-2	-0.40641	0.164602	-0.140067	0.9998	-0.273329	0.999904	no change	NA	-0.0550537	0.480872
Nup210	ENSMUSG00000030091.18	Q9QY81;A0A0R4J1I6;F6XGN0	-0.388278	0.164602	-0.329703	0.9998	-0.0603606	0.999904	no change	NA	-0.0309844	0.233498
Idi1	ENSMUSG00000058258.15	P58044	0.396838	0.164602	0.379612	0.990276	0.0248324	0.999904	no change	NA	0.0350871	0.106915
Mfsd1	ENSMUSG00000027775.10	Q9DC37	-0.376431	0.164976	-0.265622	0.9998	-0.118294	0.999904	no change	NA	9.87053e-05	0.000207858
St6galnac2	ENSMUSG00000057286.7	P70277	-0.345625	0.165819	-0.25984	0.9998	-0.0793548	0.999904	no change	NA	-0.0723701	0.375912
Lmf2	ENSMUSG00000022614.9	Q8C3X8	-0.353177	0.167525	-0.213857	0.9998	-0.138574	0.999904	no change	NA	-0.0479174	0.395179
Gnl3l	ENSMUSG00000025266.12	Q6PGG6;S4R2Q1	0.314811	0.167987	0.158446	0.9998	0.150779	0.999904	no change	NA	0.1494	1.47127
Lrrc8a	ENSMUSG00000007476.19	Q80WG5	-0.415668	0.167987	-0.246529	0.9998	-0.163103	0.999904	no change	NA	0.0606079	0.295926
Glyr1	ENSMUSG00000022536.15	D3YYT1;Q922P9	0.369604	0.168503	0.300566	0.9998	0.0502679	0.999904	no change	NA	0.0963788	0.71862
Eif4b	ENSMUSG00000058655.10	Q8BGD9;B2RWE8;REV__B2RWE8;REV__Q8BGD9	0.32548	0.169169	0.0844255	0.9998	0.21144	0.999904	no change	NA	0.0100665	0.0532798
Tmem33	ENSMUSG00000037720.17	A0A0R4J1Z3;Q9CR67;Q9CZM3;E0CXY5;A0A0J9YV78	-0.299513	0.16931	-0.00671047	0.9998	-0.304838	0.999904	no change	NA	0.305861	0.91608
Sord	ENSMUSG00000027227.8	Q64442	0.308942	0.16931	0.220506	0.9998	0.0828932	0.999904	no change	NA	-0.0928597	0.526934
Rpl9	ENSMUSG00000047215.15	A0A0G2JES3;P51410;A0A140T8T4;D3Z629;D3YZT0;A0A0G2JFQ3	0.399916	0.16931	0.0147348	0.9998	0.383579	0.999904	no change	NA	0.0321894	0.206317
Hid1	ENSMUSG00000034586.15	Q8R1F6;Q8R1F6-2;F6RGN1	-0.433275	0.171726	-0.230559	NA	-0.17169	0.999904	no change	NA	0.040009	0.268494
Lrp6	ENSMUSG00000030201.16	NA	-0.369826	0.172541	-0.0735826	0.9998	-0.294169	0.999904	no change	NA	NA	NA
Cebpz	ENSMUSG00000024081.10	A0A0R4J046;P53569;A0A3B2WCE8;P53569-2	0.315025	0.173122	0.278216	0.9998	0.0409449	0.999904	no change	NA	0.0293298	0.107291
Clcn5	ENSMUSG00000004317.15	Q9WVD4;Q9WVD4-2;A0A1B0GRR0	-0.357567	0.173417	-0.120148	0.9998	-0.321375	0.999904	no change	NA	-0.0754862	0.399545
Vcp	ENSMUSG00000028452.8	Q01853	0.348672	0.174648	0.31004	0.9998	0.0287621	0.999904	no change	NA	0.118567	0.914355
Ociad2	ENSMUSG00000029153.12	Q9D8W7;A0A0J9YUI7;A0A0J9YU56;A0A0J9YU93	-0.329075	0.176432	-0.2699	0.9998	-0.0739806	0.999904	no change	NA	0.406577	0.47559
Il6st	ENSMUSG00000021756.13	NA	-0.362723	0.176473	-0.130248	0.9998	-0.288607	0.999904	no change	NA	NA	NA
Shisa5	ENSMUSG00000025647.17	NA	-0.328282	0.177637	-0.461971	0.9998	0.127926	0.999904	no change	NA	NA	NA
A1cf	ENSMUSG00000052595.9	Q5YD48-2;Q5YD48;Q5YD48-3;A0A286YDF7	0.61694	0.177637	0.419649	0.9998	0.20354	0.999904	no change	NA	-0.227755	0.617772
Hsd17b12	ENSMUSG00000027195.11	O70503;O70503-2	-0.26117	0.178965	-0.206437	0.9998	-0.0466927	0.999904	no change	NA	0.0126162	0.105415
Tmem209	ENSMUSG00000029782.21	F8WGT2;Q8BRG8-2;Q8BRG8;Q8BRG8-3;Q8C214;REV__A0A0G2JG25;D3YZT2;REV__D3YXD4;REV__Q6PCQ0-3;REV__Q6PCQ0-2;REV__Q6PCQ0	-0.350889	0.1805	-0.221928	0.9998	-0.180377	0.999904	no change	NA	0.25428	0.707249
Alg10b	ENSMUSG00000075470.3	Q3UGP8	-0.397473	0.180541	0.103126	0.9998	-0.505215	0.999904	no change	NA	0.109489	0.50431
Cyp2j6	ENSMUSG00000052914.5	O54750;Q3UNV4;G3UXT0;B1AWM5;G3UZ38;A0A140T8U1;O54749;F6R6R4;Q3UNV2;B1AWM4	-0.408768	0.180541	-0.321131	0.9998	-0.111254	0.999904	no change	NA	-0.116385	0.356696
Nipal1	ENSMUSG00000067219.10	Q8BMW7	-0.345981	0.180541	-0.0799294	0.9998	-0.280914	0.999904	no change	NA	0.03438	0.139701
Cldn2	ENSMUSG00000047230.7	O88552;A3KGB5	-0.478609	0.181616	-0.317426	0.9998	-0.164355	0.999904	no change	NA	0.152892	0.545627
Bcap31	ENSMUSG00000002015.6	Q61335	-0.276234	0.181671	-0.0990367	0.9998	-0.178764	0.999904	no change	NA	-0.111637	1.04506
Pabpc1	ENSMUSG00000022283.16	P29341;A0A2I3BR37;F6ZAX1;A2A5N3;Q99KW3-5	0.314035	0.182633	0.156155	0.9998	0.154053	0.999904	no change	NA	-0.0579762	0.344778
Pgap3	ENSMUSG00000038208.14	NA	-0.408542	0.183804	0.2116	NA	-0.66747	0.999904	no change	NA	NA	NA
Ephb2	ENSMUSG00000028664.15	P54763;P54763-4;P54763-2;F6Q4H2	-0.423085	0.183804	-0.370905	0.975396	-0.0832961	0.999904	no change	NA	0.177738	0.704803
Agr2	ENSMUSG00000020581.12	O88312	-0.280624	0.183804	-0.362545	0.9998	0.10632	0.999904	no change	NA	0.0975885	0.117634
Pcyox1l	ENSMUSG00000024579.8	Q8C7K6;A0A0A6YY26	-0.401441	0.183804	-0.58057	NA	0.169923	0.999904	no change	NA	-0.0101666	0.04207
Slc18b1	ENSMUSG00000037455.17	NA	-0.402943	0.185502	-0.174197	0.9998	-0.221793	0.999904	no change	NA	NA	NA
Hsd11b2	ENSMUSG00000031891.7	P51661	-0.618865	0.18632	-0.819788	NA	0.210612	0.999904	no change	NA	0.702987	1.93785
Eftud2	ENSMUSG00000020929.15	NA	0.276344	0.187802	0.279327	0.9998	-0.00465366	0.999904	no change	NA	NA	NA
Grpel2	ENSMUSG00000024580.9	O88396;A0A494BB40	-0.411073	0.187802	-0.214889	0.9998	-0.187515	0.999904	no change	NA	0.412464	1.14223
Cdca3	ENSMUSG00000023505.14	Q99M54;D3YZ81;D3Z3H6;D3YXE3	-0.334471	0.187802	-0.32834	0.9998	0.000354897	0.999904	no change	NA	0.227919	0.970322
Lrp4	ENSMUSG00000027253.16	Q8VI56-2;Q8VI56	-0.39975	0.187802	-0.112952	0.9998	-0.281717	0.999904	no change	NA	-0.0630307	0.662887
Tmco1	ENSMUSG00000052428.11	A0A0A6YVS2;Q921L3	-0.308826	0.187802	-0.211734	0.9998	-0.0759242	0.999904	no change	NA	-0.0396595	0.530742
Nme2	ENSMUSG00000020857.12	E9PZF0;Q01768;Q5NC79	0.334051	0.187802	-0.206012	0.9998	0.528872	0.999904	no change	NA	-0.125535	0.475374
Alg5	ENSMUSG00000036632.10	Q9DB25;D6RCG2	-0.309559	0.187802	-0.320243	0.9998	0.013719	0.999904	no change	NA	-0.0305333	0.130344
Larp7	ENSMUSG00000027968.12	Q05CL8;A2AMD0;Q05CL8-2;A0A0G2JFW4	0.423078	0.187879	0.289465	0.9998	0.115711	0.999904	no change	NA	0.121	0.566076
Snx14	ENSMUSG00000032422.19	NA	-0.305156	0.190683	-0.1081	0.9998	-0.210815	0.999904	no change	NA	NA	NA
Sptlc1	ENSMUSG00000021468.9	O35704	-0.301187	0.190683	-0.125546	0.9998	-0.181895	0.999904	no change	NA	0.00904846	0.0631827
Ddx54	ENSMUSG00000029599.14	Q8K4L0	0.334069	0.190751	0.298609	0.9998	0.0203057	0.999904	no change	NA	0.153079	0.795475
Piezo1	ENSMUSG00000014444.18	E9PUQ9;F7AC58;E2JF22;F6QY99;F6PYU5	-0.451863	0.190767	-0.401933	0.9998	-0.0438825	0.999904	no change	NA	0.154967	0.499794
2510039O18Rik	ENSMUSG00000044496.7	NA	-0.468212	0.192181	-0.191999	0.9998	-0.273	0.999904	no change	NA	NA	NA
9530068E07Rik	ENSMUSG00000036275.14	A0A0A0MQD4;Q8K201	-0.431825	0.193091	-0.270725	0.9998	-0.165878	0.999904	no change	NA	0.080472	0.644358
Synrg	ENSMUSG00000034940.16	V9GX40;V9GXD9;Q5SV85;Q5SV85-2;F6YUG5	-0.355401	0.193537	-0.107513	0.9998	-0.237522	0.999904	no change	NA	0.0488458	0.578013
Itm2b	ENSMUSG00000022108.9	O89051;A0A2I3BQ30;A0A2I3BPW7	-0.277819	0.19408	-0.292488	0.9998	0.0124712	0.999904	no change	NA	-0.0569286	0.395026
Prep	ENSMUSG00000019849.12	Q9QUR6	0.271147	0.19408	0.0245447	0.9998	0.24336	0.999904	no change	NA	0.0421562	0.369224
Lct	ENSMUSG00000026354.9	F8VPT3	1.32358	0.194198	1.28037	0.990276	0.0521825	0.999904	no change	NA	-0.613591	0.91297
Pigt	ENSMUSG00000017721.16	Q8BXQ2;B7ZC19;F6U4X6	-0.334706	0.19458	-0.185284	0.9998	-0.158777	0.999904	no change	NA	0.0661359	0.51486
Tpr	ENSMUSG00000006005.19	F6ZDS4;Q7M739;F6RX08;REV__P97412-2;REV__G5E8Q0;REV__P97412	0.332024	0.19458	0.132938	0.9998	0.196124	0.999904	no change	NA	0.000521183	0.00294077
Abcb1a	ENSMUSG00000040584.9	P21447;P06795;A0A0G2JF49;F6SGP4;J3QNY6;B5X0E4-2;B5X0E4;Q9QY30	-0.431419	0.195166	-0.308701	0.9998	-0.129273	0.999904	no change	NA	-0.00430107	0.00861752
Sema7a	ENSMUSG00000038264.9	Q9QUR8	-0.515394	0.195483	-0.412857	0.9998	-0.103189	0.999904	no change	NA	0.192059	0.586937
Tmem259	ENSMUSG00000013858.15	Q8CIV2-2;Q8CIV2;F6RN19	-0.424769	0.195483	-0.310753	0.9998	-0.115999	0.999904	no change	NA	0.0400376	0.147396
Tapt1	ENSMUSG00000046985.12	Q4VBD2;A0A0G2JG34;A0A0G2JGM7	-0.392645	0.196444	-0.248888	0.9998	-0.142248	0.999904	no change	NA	-0.140316	2.6198
Cers2	ENSMUSG00000015714.12	Q924Z4;D3YTM0;D3Z0Z2;D3Z4M2	-0.340432	0.196444	-0.278401	0.9998	-0.0466234	0.999904	no change	NA	-0.0444002	0.261963
Tmem63b	ENSMUSG00000036026.16	Q3TWI9;D3Z2D8;D3YY83;D3YYJ8;D3YXV7;D3Z0P2	-0.374792	0.197503	-0.3825	0.9998	0.00769978	0.999904	no change	NA	-0.0100493	0.0573314
Cyb561	ENSMUSG00000019590.17	Q60720	-0.35753	0.197675	-0.125097	0.9998	-0.243418	0.999904	no change	NA	0.133496	1.13049
Pdia4	ENSMUSG00000025823.10	A0A0R4J0Z1;P08003	-0.377148	0.197675	-0.37877	0.9998	0.00214359	0.999904	no change	NA	-0.0914845	0.607086
Hnrnpm	ENSMUSG00000059208.16	Q9D0E1-2;Q9D0E1;B8JK33;B8JK32;A0A3Q4EH91;F6W322;F7C9U3;A0A3Q4L2X3;G3X924;Q91VC4	0.26374	0.197675	0.268886	0.9998	-0.0167549	0.999904	no change	NA	0.0526633	0.341906
Slc46a1	ENSMUSG00000020829.10	Q6PEM8;F6QD87	0.703387	0.198391	0.422974	0.9998	0.227188	0.999904	no change	NA	-0.308727	0.530506
Rbm28	ENSMUSG00000029701.16	Q8CGC6;F6SB18;REV__Q3UGM2;REV__K3W4R8	0.391895	0.198391	0.351546	0.9998	0.0353954	0.999904	no change	NA	0.0735083	0.249209
Lrp5	ENSMUSG00000024913.17	Q91VN0	-0.357898	0.198391	-0.252042	0.9998	-0.0858616	0.999904	no change	NA	-0.0604188	0.100589
Hnrnpdl	ENSMUSG00000029328.16	D3YTQ3;Q9Z130;F6VQH5;REV__M0QWR4;E9PX25;REV__E9PX25;E9PZY4;K9J7E2;REV__K9J7E2;REV__E9PZY4;M0QWR4;L7N2C4;E9Q4G9;REV__E9Q4G9;REV__M0QWS9;M0QWS9;REV__J3QP73;J3QP73;REV__L7N2C4	0.286005	0.198664	0.005898	0.9998	0.273183	0.999904	no change	NA	0.242085	1.30031
Mbtps2	ENSMUSG00000046873.19	Q8CHX6;A0A0A0MQE2	-0.358398	0.200908	-0.160473	0.9998	-0.223976	0.999904	no change	NA	0.145138	0.688253
Bsg	ENSMUSG00000023175.16	K3W4Q8;P18572-2;P18572;J3QP71	-0.261599	0.201433	-0.296943	0.9998	0.0318037	0.999904	no change	NA	-0.0990763	0.40812
Galns	ENSMUSG00000015027.12	Q571E4;Q8CC47	-0.353867	0.205079	-0.190978	0.9998	-0.162925	0.999904	no change	NA	0.0528917	0.277008
Hnrnpf	ENSMUSG00000042079.14	Q9Z2X1-2;Q9Z2X1;J3QM80;J3QMT0;J3QP45	0.269446	0.205079	0.279467	0.9998	-0.0183318	0.999904	no change	NA	0.0255332	0.138665
Mbtps1	ENSMUSG00000031835.17	Q9WTZ2	-0.43037	0.205079	-0.277367	0.9998	-0.151352	0.999904	no change	NA	-0.00216198	0.0141559
Farsa	ENSMUSG00000003808.19	E9PWY9;Q8C0C7	0.2933	0.205585	0.0488067	0.9998	0.224718	0.999904	no change	NA	-0.0795965	0.650867
Gpr107	ENSMUSG00000000194.14	Q8BUV8	-0.334041	0.205585	-0.3124	0.9998	-0.0161573	0.999904	no change	NA	0.0896668	0.347376
Atp5a1	ENSMUSG00000025428.16	Q03265;D3Z6F5;D6RJ16;REV__A0A0G2JE71;REV__Q6S5J6-4;REV__P54729;REV__A0A0G2JGQ4;REV__A0A0G2JGG7;REV__Q6S5J6-2;REV__Q6S5J6-3;REV__Q6S5J6	0.333464	0.206547	0.198468	0.9998	0.125286	0.999904	no change	NA	-0.0837898	0.964819
Tardbp	ENSMUSG00000041459.16	Q921F2;A0A087WR97;A0A087WQT4	0.321924	0.206547	0.121251	0.9998	0.190698	0.999904	no change	NA	0.0499749	0.279766
Ang	ENSMUSG00000072115.12	P21570	-0.510979	0.206967	-0.748554	0.9998	0.175459	0.999904	no change	NA	0.225803	0.679069
Cfi	ENSMUSG00000058952.13	Q61129;A0A0G2JF07	-0.354807	0.207177	-0.367215	NA	0.00608599	0.999904	no change	NA	0.00278234	0.00595306
Spint2	ENSMUSG00000074227.13	Q9WU03-2;Q9WU03	-0.244894	0.207519	-0.242872	0.9998	-0.00237046	0.999904	no change	NA	0.128512	0.251326
Cd9	ENSMUSG00000030342.9	P40240	-0.37599	0.20783	-0.261278	0.9998	-0.134671	0.999904	no change	NA	0.130265	0.644866
Hyal2	ENSMUSG00000010047.13	A0A0A6YX37;Q8C309;O35632;A0A0A6YXZ3;A0A0A6YXJ6	-0.371411	0.208264	-0.235403	0.9998	-0.0928841	0.999904	no change	NA	-0.0868254	0.49292
Trpm7	ENSMUSG00000027365.15	Q923J1;A2AI57;F6QKC0	-0.31374	0.21001	-0.0017128	0.9998	-0.323525	0.999904	no change	NA	0.0355616	0.134599
Sel1l3	ENSMUSG00000029189.11	Q80TS8;Q80TS8-3;Q80TS8-2	-0.344793	0.210786	-0.0925021	0.9998	-0.240572	0.999904	no change	NA	-0.0652394	0.306462
Slc37a3	ENSMUSG00000029924.13	NA	-0.392605	0.211622	-0.0910161	0.9998	-0.307749	0.999904	no change	NA	NA	NA
Gnl2	ENSMUSG00000028869.14	Q99LH1;B1ASC2	0.326123	0.211967	0.104817	0.9998	0.212901	0.999904	no change	NA	-0.113271	0.670577
1810037I17Rik	ENSMUSG00000054091.10	NA	-0.397299	0.212213	-0.0912491	0.9998	-0.298522	0.999904	no change	NA	NA	NA
Slc12a2	ENSMUSG00000024597.12	E9QM38;P55012;REV__Q8K4L6;A2AQ52;A2AQ51;A2AQ50;P55014-2;P55014-4;P55014-3;P55014	-0.449372	0.215014	-0.209649	0.9998	-0.273911	0.999904	no change	NA	0.101656	0.687182
Lamc1	ENSMUSG00000026478.15	F8VQJ3;P02468;F6SFQ3;F6TLW1	-0.399021	0.215014	-0.323379	0.9998	-0.0535208	0.999904	no change	NA	-0.135396	0.503923
Myadm	ENSMUSG00000068566.14	O35682;A0A0N4SW94	-0.378736	0.215014	-0.386297	0.994679	-0.015249	0.999904	no change	NA	0.283022	0.484172
Spink4	ENSMUSG00000028415.5	NA	-0.303684	0.21546	-0.242467	0.9998	-0.0391842	0.999904	no change	NA	NA	NA
Fam210a	ENSMUSG00000038121.7	Q8BGY7	0.326227	0.21546	0.379293	0.9998	-0.0492295	0.999904	no change	NA	-0.114849	0.762445
Coro1c	ENSMUSG00000004530.13	Q9WUM4;E9PX03;E9PZJ0;E9PVJ1;B9EIZ7;Q920M5-3;Q920M5-2;Q920M5;Q920M5-4	0.307342	0.21546	0.0610503	0.9998	0.240516	0.999904	no change	NA	0.0399814	0.301746
Rangap1	ENSMUSG00000022391.17	P46061;A0A2R8VHK9;A0A2R8W753	0.255595	0.21546	0.103499	0.9998	0.14928	0.999904	no change	NA	0.0632505	0.279562
Hmmr	ENSMUSG00000020330.17	Q00547-2;Q00547	0.454062	0.21546	0.35049	0.9998	0.0898972	0.999904	no change	NA	0.0528827	0.213918
Aldh7a1	ENSMUSG00000053644.14	Q9DBF1-2;Q9DBF1;G3UYR8;G3UY72;E9Q1H3;E9Q1G1	0.387644	0.21546	-0.078937	NA	0.517634	0.999904	no change	NA	-0.0777798	0.210106
Amfr	ENSMUSG00000031751.15	Q9R049-2;Q9R049	-0.300317	0.21546	-0.222876	0.9998	-0.0714234	0.999904	no change	NA	-0.0148854	0.123329
Ifnar1	ENSMUSG00000022967.14	NA	-0.382423	0.215557	-0.364615	0.9998	-0.0263284	0.999904	no change	NA	NA	NA
Cln6	ENSMUSG00000032245.13	Q3U466;D6RE34;F6SXC2	-0.508111	0.215557	-0.0212343	0.9998	-0.511957	0.999904	no change	NA	-0.154666	0.826022
Hspa13	ENSMUSG00000032932.16	Q8BM72;D3Z0Y0	-0.417372	0.215966	-0.13349	0.9998	-0.312699	0.999904	no change	NA	-0.0761108	0.351078
Nagpa	ENSMUSG00000023143.11	Q8BJ48;D3Z6C9	-0.401559	0.215966	-0.470648	NA	0.049435	0.999904	no change	NA	0.148493	0.295568
Itga1	ENSMUSG00000042284.11	Q3V3R4	-0.39891	0.215966	-0.410607	0.9998	0.00337341	0.999904	no change	NA	-0.0412073	0.200742
Mvd	ENSMUSG00000006517.6	Q99JF5	0.502085	0.216024	0.36371	0.9998	0.126364	0.999904	no change	NA	-0.0994692	0.422336
Gip	ENSMUSG00000014351.13	P48756	-0.41258	0.217428	-0.142119	NA	-0.362731	0.999904	no change	NA	-0.0822258	0.275782
Lrpap1	ENSMUSG00000029103.17	P55302;F6WMD1;REV__A0A1L1SRH3;REV__Q91W86	-0.345518	0.219021	-0.40836	0.9998	0.0601958	0.999904	no change	NA	-0.106716	0.830884
Lmbrd2	ENSMUSG00000039704.9	Q8C561;Q8C561-2;Q8C561-3	-0.28806	0.219021	0.030002	0.9998	-0.323585	0.999904	no change	NA	0.061893	0.362479
Pigo	ENSMUSG00000028454.17	A2AG36;Q562G0;Q9JJI6;F6YPG3	-0.333161	0.22058	-0.272614	0.9998	-0.062566	0.999904	no change	NA	-0.051723	0.268683
Anxa13	ENSMUSG00000055114.11	Q99JG3	0.49365	0.222119	0.330239	0.9998	0.147364	0.999904	no change	NA	-0.47439	1.14973
Manba	ENSMUSG00000028164.16	A0A0R4J092;Q8K2I4;D6RGR1	-0.336522	0.222119	-0.377287	0.9998	0.0400811	0.999904	no change	NA	0.0952244	0.450537
Ezr	ENSMUSG00000052397.9	P26040	0.248734	0.222119	0.0909434	0.9998	0.157892	0.999904	no change	NA	-0.0884204	0.278904
Atp10b	ENSMUSG00000055415.9	A0A571BEJ2;B1AWN4	-0.309131	0.222119	-0.00233903	0.9998	-0.300307	0.999904	no change	NA	0.031837	0.0653499
Ibtk	ENSMUSG00000035941.16	Q6ZPR6;Q6ZPR6-2;A0A087WNN3	-0.437957	0.222495	0.0677112	0.9998	-0.507934	0.999904	no change	NA	0.327895	2.25841
Slc39a1	ENSMUSG00000052310.10	Q9QZ03	-0.332439	0.222495	-0.168301	0.9998	-0.154349	0.999904	no change	NA	0.179074	0.821091
Slc33a1	ENSMUSG00000027822.17	Q99J27	-0.362259	0.222495	-0.11726	0.9998	-0.248351	0.999904	no change	NA	0.175521	0.782917
Lman2	ENSMUSG00000021484.9	Q9DBH5	-0.313891	0.222495	-0.097078	0.9998	-0.220585	0.999904	no change	NA	-0.0385303	0.37229
Tmem168	ENSMUSG00000029569.10	Q91VX9;A0A0N4SW50	-0.351355	0.222495	-0.275845	0.9998	-0.0953239	0.999904	no change	NA	0.0563154	0.227514
Habp2	ENSMUSG00000025075.15	Q3V1J8;E9Q092;E9QM92;Q8K0D2-2;Q8K0D2;F7B276;E9Q0C5	-0.531631	0.222495	-0.209184	NA	-0.220734	0.999904	no change	NA	0.186973	0.167396
Cachd1	ENSMUSG00000028532.15	Z4YK18;Q6PDJ1-2;Q6PDJ1	-0.444531	0.224288	-0.407119	0.9998	-0.0329747	0.999904	no change	NA	-0.0533333	0.213497
Rnf103	ENSMUSG00000052656.13	NA	-0.324385	0.225072	0.0640308	0.9998	-0.401669	0.999904	no change	NA	NA	NA
Tmbim4	ENSMUSG00000020225.11	NA	-0.332579	0.225582	-0.257055	0.9998	-0.0184391	0.999904	no change	NA	NA	NA
Sec11a	ENSMUSG00000025724.13	D3YWT0;D3Z569;D3YTS1;Q9R0P6	-0.309346	0.22631	-0.407236	0.9998	0.0816171	0.999904	no change	NA	-0.0238099	0.196989
Nop53	ENSMUSG00000041560.13	NA	0.317641	0.227029	-0.0360649	0.9998	0.352587	0.999904	no change	NA	NA	NA
Snrnp200	ENSMUSG00000003660.11	Q6P4T2	0.266275	0.227029	0.258044	0.9998	0.00421396	0.999904	no change	NA	0.0533819	0.505236
Ergic1	ENSMUSG00000001576.16	Q9DC16;F6SLP4;A0A494BAW5;A0A494BAK4;A0A494BAX4;A0A494B9M5;F6Z6A5	-0.369541	0.227029	-0.287042	0.9998	-0.115913	0.999904	no change	NA	-0.0365562	0.31872
Sdc4	ENSMUSG00000017009.4	O35988	-0.348687	0.227029	-0.27645	0.9998	-0.0672851	0.999904	no change	NA	-0.0920324	0.304695
Tmem50a	ENSMUSG00000028822.12	Q9CXL1	-0.342874	0.227029	-0.257792	0.9998	-0.0795403	0.999904	no change	NA	-0.0253534	0.0976574
Ldha	ENSMUSG00000063229.16	A0A1B0GSX0;P06151;A0A1B0GSR9;D3YZQ9;A0A1B0GT41;A0A1B0GQX5;A0A1B0GSL7;A0A1B0GRW9;A0A1B0GRC1;A0A1B0GRS2;D3YVR7;D3YZE4;P00342;A0A1B0GSR2;A0A1B0GRE9	0.410873	0.227975	0.305835	0.9998	0.0883518	0.999904	no change	NA	-0.0980148	0.531463
Selenoi	ENSMUSG00000075703.17	NA	-0.243796	0.234397	0.0983978	0.9998	-0.353325	0.999904	no change	NA	NA	NA
Laptm4b	ENSMUSG00000022257.5	NA	-0.270183	0.234397	-0.158748	0.9998	-0.100073	0.999904	no change	NA	NA	NA
Igsf5	ENSMUSG00000000159.17	A0A0R4J105;A0A0B4J1E1;Q7TSN7;F7ATS8;D3YXH0;D3YXH1	-0.410589	0.234397	-0.206611	0.9998	-0.20395	0.999904	no change	NA	-0.276887	0.882765
Mid1ip1	ENSMUSG00000008035.13	Q9CQ20;F7D5Q6;F6XIS3	0.394938	0.234433	0.139003	0.9998	0.247054	0.999904	no change	NA	-0.11788	0.791983
Khk	ENSMUSG00000029162.16	A0A0J9YUK6;A0A0J9YU79;E9Q1Q9;P97328	0.536401	0.234554	0.301378	0.9998	0.198829	0.999904	no change	NA	-0.346549	0.557368
Mfsd2a	ENSMUSG00000028655.12	NA	-0.371276	0.235106	-0.238968	0.9998	-0.124603	0.999904	no change	NA	NA	NA
Slco3a1	ENSMUSG00000025790.15	NA	-0.435843	0.235106	-0.32368	0.9998	-0.126656	0.999904	no change	NA	NA	NA
Slc5a3	ENSMUSG00000089774.3	NA	-0.385335	0.235106	-0.132351	0.9998	-0.257192	0.999904	no change	NA	NA	NA
Cd164	ENSMUSG00000019818.16	NA	-0.262489	0.235106	-0.0921414	0.9998	-0.172741	0.999904	no change	NA	NA	NA
H1f1	ENSMUSG00000049539.4	NA	0.282489	0.235106	0.100771	0.9998	0.182722	0.999904	no change	NA	NA	NA
Abhd2	ENSMUSG00000039202.13	Q9QXM0	-0.260572	0.235106	-0.111641	0.9998	-0.158071	0.999904	no change	NA	-0.192172	0.922858
Fam3c	ENSMUSG00000029672.17	G3X9I1;G5E911;Q91VU0;E9Q8C5;E9Q6F0	-0.36879	0.235106	-0.0266621	0.9998	-0.356521	0.999904	no change	NA	-0.213557	0.669503
Nvl	ENSMUSG00000026516.9	Q9DBY8	0.30362	0.235106	0.122571	0.9998	0.178932	0.999904	no change	NA	-0.093905	0.665856
Pgrmc1	ENSMUSG00000006373.11	O55022	-0.266242	0.235106	-0.0448075	0.9998	-0.214248	0.999904	no change	NA	-0.116673	0.626253
Alcam	ENSMUSG00000022636.14	E9Q3Q6;Q61490;E9Q4G8;Q5MPX5;F6QH25	-0.317791	0.235106	-0.29615	0.9998	-0.0734197	0.999904	no change	NA	0.0944753	0.465691
Krtcap3	ENSMUSG00000029149.15	Q8K177-2;Q8K177	-0.388044	0.235106	-0.117283	0.9998	-0.280696	0.999904	no change	NA	-0.0235524	0.0916903
Clca3b	ENSMUSG00000037033.10	E9PUL3;Q9QX15;Q9EQR4;Q91Z28;Q8BG22-2;Q8BG22;A0A0G2JFW5	-0.342202	0.235943	-0.304276	0.9998	-0.0303181	0.999904	no change	NA	0.0612354	0.280515
Plbd2	ENSMUSG00000029598.13	Q3TCN2;Q3TCN2-2	-0.404159	0.236564	-0.337062	0.9998	-0.0601685	0.999904	no change	NA	0.0153952	0.133888
Kcnk1	ENSMUSG00000033998.10	NA	-0.385075	0.237007	-0.186127	0.9998	-0.216409	0.999904	no change	NA	NA	NA
Slc50a1	ENSMUSG00000027953.14	NA	-0.382206	0.237007	-0.29985	NA	-0.0779056	0.999904	no change	NA	NA	NA
Ern2	ENSMUSG00000030866.9	Q3UTN5	-0.394728	0.237028	-0.48289	0.9998	0.101111	0.999904	no change	NA	-0.197924	1.14112
Il17ra	ENSMUSG00000002897.6	Q60943	-0.369815	0.237028	-0.229616	0.9998	-0.139641	0.999904	no change	NA	-0.14409	0.595782
Slc6a6	ENSMUSG00000030096.9	O35316;A0A0U1RQA5;A0A0U1RP20;A0A0U1RQA0	-0.367126	0.237028	-0.105396	0.9998	-0.280423	0.999904	no change	NA	-0.0566993	0.43221
Mthfd1l	ENSMUSG00000040675.18	Q3V3R1	0.364365	0.237028	0.266476	0.9998	0.118829	0.999904	no change	NA	0.0277267	0.0468265
Ttc37	ENSMUSG00000033991.10	F8VPK0;A0A286YDT1;A0A286YD75;A0A286YCU6	0.309836	0.237251	0.316222	0.9998	-0.0050442	0.999904	no change	NA	-0.0259113	0.448892
Cd44	ENSMUSG00000005087.18	P15379-8;P15379-4;Q3U8S1;A2APM5;P15379-10;P15379;P15379-7;A2APM3;P15379-2;P15379-9;E9QKM8;P15379-3;A2APM4;Q80X37;P15379-5;P15379-11;A2APM1;P15379-6;A2APM2;P15379-13;P15379-12;Q05AH6-2;Q05AH6;A0A494BBB2	-0.445608	0.237837	-0.401207	0.9998	-0.141388	0.999904	no change	NA	0.284805	0.503275
Adpgk	ENSMUSG00000025236.12	Q3UDS7;A0A1L1SSF2;Q8VDL4-3;Q8VDL4;Q8VDL4-2	-0.35314	0.242191	-0.183285	0.9998	-0.163457	0.999904	no change	NA	0.00792456	0.0550075
Mfsd6l	ENSMUSG00000048329.8	NA	-0.48505	0.242238	-0.183114	NA	-0.325275	0.999904	no change	NA	NA	NA
Smpd3	ENSMUSG00000031906.10	Q9JJY3	-0.306529	0.242238	-0.220555	0.9998	-0.109245	0.999904	no change	NA	-0.00444651	0.0455713
Ahcyl2	ENSMUSG00000029772.18	Q68FL4;F8WGT1;F8WI65;Q68FL4-2;H3BKT5;E9PX77;D3YX97;H3BL31;D3YYM7	0.308283	0.242238	0.295685	0.9998	0.0179275	0.999904	no change	NA	-0.017755	0.0414365
Sumo3	ENSMUSG00000020265.17	G3UZ60;G3UWI9;G3UWX9;Q9Z172;G3UZA7;Q9Z172-2	0.366075	0.243961	0.022739	0.9998	0.260496	0.999904	no change	NA	-0.146898	0.729955
Cbr1	ENSMUSG00000051483.10	P48758;A0A338P684	0.389593	0.243961	0.139721	0.9998	0.249993	0.999904	no change	NA	-0.107222	0.388735
Mmp15	ENSMUSG00000031790.9	O54732	-0.479524	0.243961	-0.409651	0.9998	-0.0611624	0.999904	no change	NA	-0.0745225	0.168695
Rbm19	ENSMUSG00000029594.13	Q8R3C6;A0A0J9YUT8;Q8R3C6-2	0.386678	0.244066	0.34482	0.9998	0.0118355	0.999904	no change	NA	0.0576878	0.285339
Smoc2	ENSMUSG00000023886.11	Q8CD91;A0A3B2WCK7;Q8CD91-2;A0A3B2WCQ8	-0.397746	0.244066	-0.3082	0.9998	-0.136441	0.999904	no change	NA	0.0122933	0.0449713
Plbd1	ENSMUSG00000030214.8	A0A0R4J0B2;Q8VCI0	-0.483496	0.244106	-0.314955	0.9998	-0.174372	0.999904	no change	NA	0.0865173	0.230273
Lig3	ENSMUSG00000020697.17	Q80ZH7;B1AT03;Q3UC82;K4DI59;P97386;P97386-2;Q3TJN5;G3UYI8	0.316369	0.245993	0.0339819	0.9998	0.25404	0.999904	no change	NA	-0.025135	0.172197
Tgfbr1	ENSMUSG00000007613.16	NA	-0.376035	0.248261	-0.201556	0.9998	-0.194325	0.999904	no change	NA	NA	NA
Lrig3	ENSMUSG00000020105.10	NA	-0.470199	0.248261	-0.222521	0.9998	-0.255113	0.999904	no change	NA	NA	NA
Me1	ENSMUSG00000032418.16	P06801;Q3TQP6	0.470238	0.248261	0.641178	0.79541	-0.161667	0.999904	no change	NA	-0.139142	1.11642
Gsta4	ENSMUSG00000032348.7	P24472;A0A1L1SS61	0.516875	0.248261	0.316339	0.9998	0.205049	0.999904	no change	NA	-0.227617	0.967115
Ckap2	ENSMUSG00000037725.9	Q3V1H1	0.283347	0.248261	-0.0889877	0.9998	0.370149	0.999904	no change	NA	-0.166224	0.585879
Dhcr7	ENSMUSG00000058454.16	A0A140LIT2;O88455;D3Z7G1;A0A140LI18;D3YXR4;Q711T1	-0.314867	0.248261	-0.0888422	0.9998	-0.241883	0.999904	no change	NA	0.396013	0.50679
Nqo1	ENSMUSG00000003849.9	Q64669	0.341981	0.248261	0.353361	0.9998	-0.00619028	0.999904	no change	NA	-0.0722504	0.431088
Irf3	ENSMUSG00000003184.16	P70671;A0A140LHE6;A0A140LJD9;A0A140LJE8	0.322059	0.248261	0.238442	0.9998	0.0515016	0.999904	no change	NA	-0.021831	0.187023
Fads1	ENSMUSG00000010663.6	A0A494BBC6;Q920L1;A0A494BBI5;A0A494BAD7	-0.295579	0.248261	-0.0785787	0.9998	-0.21419	0.999904	no change	NA	-0.0228009	0.130608
Fbln1	ENSMUSG00000006369.15	Q08879;CON__ENSEMBL:ENSBTAP00000016046	-0.299928	0.248261	-0.166933	0.9998	-0.162352	0.999904	no change	NA	-0.0417275	0.0964676
Adgrl2	ENSMUSG00000028184.13	NA	-0.430845	0.24891	-0.420805	0.9998	-0.0340035	0.999904	no change	NA	NA	NA
Ostc	ENSMUSG00000041084.9	NA	-0.341857	0.249568	-0.101902	0.9998	-0.216466	0.999904	no change	NA	NA	NA
Fstl4	ENSMUSG00000036264.10	NA	-0.614506	0.249568	-0.551477	NA	-0.105648	0.999904	no change	NA	NA	NA
Os9	ENSMUSG00000040462.14	Q8K2C7;A0A1W2P6Z8	-0.3304	0.249568	-0.341605	0.9998	-0.0219702	0.999904	no change	NA	-0.169114	1.18492
Sdc1	ENSMUSG00000020592.15	P18828;P18828-2;E0CYT6	-0.354289	0.249568	-0.335899	0.9998	-0.0190492	0.999904	no change	NA	0.141858	0.769122
Oat	ENSMUSG00000030934.10	P29758;A0A1B0GS50	0.261687	0.249568	0.340385	0.9998	-0.0667818	0.999904	no change	NA	-0.152185	0.634899
Lrrc8d	ENSMUSG00000046079.17	Q8BGR2	-0.319739	0.249568	-0.0467403	0.9998	-0.266697	0.999904	no change	NA	-0.0851054	0.525698
Cdipt	ENSMUSG00000030682.5	A0A0U1RP13;Q8VDP6;A0A0U1RNI6;A0A0U1RPV3;A0A0U1RQ57;A0A0U1RP60;Q05BY1	-0.317336	0.249568	-0.402791	0.9998	0.0154929	0.999904	no change	NA	-0.0629449	0.420137
Glod4	ENSMUSG00000017286.16	Q9CPV4;E9Q197;Q9CPV4-2;Q9CPV4-3;F6ZTG3;F7BB55;E9Q055;E9Q2R6	0.333208	0.249568	0.34493	0.9998	0.017582	0.999904	no change	NA	-0.0932164	0.393278
Ifngr2	ENSMUSG00000022965.9	Q63953	-0.346111	0.249568	-0.155909	0.9998	-0.20205	0.999904	no change	NA	0.0343528	0.234473
Zdhhc13	ENSMUSG00000030471.18	Q9CWU2;D3YY07	-0.275609	0.249568	-0.12149	0.9998	-0.152626	0.999904	no change	NA	-0.00692034	0.0545385
Ern1	ENSMUSG00000020715.10	Q9EQY0;Q9EQY0-2	-0.417153	0.249568	-0.513044	0.9998	-0.0236427	0.999904	no change	NA	0.00905085	0.0512461
Eno1b	ENSMUSG00000059040.6	NA	0.330137	0.250125	0.109882	0.9998	0.211104	0.999904	no change	NA	NA	NA
Atrx	ENSMUSG00000031229.17	Q61687;F6RDB7;Q8C2S3;Q3UY26;A0A0G2JGH3;Q3TA30;A0A0G2JFG6;A0A0G2JED2;A6PWL2;A0A0G2JF35	0.29631	0.250125	0.100022	0.9998	0.178592	0.999904	no change	NA	0.102702	0.590522
Fkbp2	ENSMUSG00000056629.17	P45878	-0.378473	0.250125	-0.593677	NA	0.132957	0.999904	no change	NA	0.24524	0.371054
Sppl2a	ENSMUSG00000027366.13	Q9JJF9	-0.337883	0.253993	-0.00168097	0.9998	-0.342683	0.999904	no change	NA	0.0934348	0.439926
Clptm1l	ENSMUSG00000021610.9	Q8BXA5	-0.303859	0.253993	-0.107943	0.9998	-0.197729	0.999904	no change	NA	-0.0436029	0.383972
Trim32	ENSMUSG00000051675.14	Q8CH72;A2AGS1;A2AGS0	0.405746	0.253993	0.130211	0.9998	0.270728	0.999904	no change	NA	-0.108595	0.210814
Galnt10	ENSMUSG00000020520.15	Q6P9S7;Q5ST18	-0.339431	0.253993	-0.126995	0.9998	-0.188499	0.999904	no change	NA	0.0469947	0.163502
Derl1	ENSMUSG00000022365.7	Q99J56	-0.298725	0.253993	-0.23612	0.9998	-0.0544487	0.999904	no change	NA	-0.0143962	0.0747177
Dnah8	ENSMUSG00000033826.11	NA	-0.380628	0.25463	-0.16593	0.9998	-0.208095	0.999904	no change	NA	NA	NA
Hnrnpd	ENSMUSG00000000568.16	G5E8G0;G3X9W0	0.229322	0.25463	0.123336	0.9998	0.091697	0.999904	no change	NA	0.30183	1.41098
Zdhhc20	ENSMUSG00000021969.9	Q5Y5T1-2;Q5Y5T1	-0.296148	0.25463	-0.2284	0.9998	-0.104779	0.999904	no change	NA	-0.0906806	1.06901
Rps21	ENSMUSG00000039001.13	Q9CQR2	0.266716	0.25463	-0.189859	0.9998	0.449281	0.999904	no change	NA	0.220018	0.670992
Lnpep	ENSMUSG00000023845.8	Q8C129	-0.284646	0.25463	0.0262314	0.9998	-0.318486	0.999904	no change	NA	0.0636392	0.489452
Alg8	ENSMUSG00000035704.18	Q6P8H8	-0.2822	0.25463	-0.0841208	0.9998	-0.185811	0.999904	no change	NA	0.0730629	0.325542
Syvn1	ENSMUSG00000024807.19	E9QQ99;D3Z1Y1;A0A0R4J1R1;Q9DBY1;Q9DBY1-2;D3YZH4	-0.324668	0.25463	-0.186347	0.9998	-0.13687	0.999904	no change	NA	0.0297976	0.222249
Cept1	ENSMUSG00000040774.16	Q8BGS7-2;Q8BGS7;A0A0A6YXR0;D3Z5Y5;D3YX12	-0.272251	0.25463	-0.263685	0.9998	-0.00689605	0.999904	no change	NA	-0.00252342	0.0139291
Ddx3x	ENSMUSG00000000787.13	Q62167;P16381;Q3V086;Q61496	0.335375	0.255122	0.34884	0.975396	-0.0198802	0.999904	no change	NA	0.182321	0.49042
Mdh1	ENSMUSG00000020321.17	P14152;A0A5F8MPN8;B1ATQ3	0.381576	0.255619	0.369128	0.9998	0.0159198	0.999904	no change	NA	-0.00405788	0.0136962
Dcaf7	ENSMUSG00000049354.9	P61963	0.312774	0.256943	0.355417	0.9998	-0.046007	0.999904	no change	NA	-0.0623455	0.53261
Nectin3	ENSMUSG00000022656.16	NA	-0.259784	0.257567	-0.0323342	0.9998	-0.214597	0.999904	no change	NA	NA	NA
P2ry1	ENSMUSG00000027765.7	NA	-0.447992	0.257567	0.0634003	0.9998	-0.579882	0.999904	no change	NA	NA	NA
Nme1	ENSMUSG00000037601.12	Q5NC80;P15532	0.343465	0.257567	0.14873	0.9998	0.115167	0.999904	no change	NA	-0.113811	0.278199
Ptprf	ENSMUSG00000033295.15	A2A8L5;F6Y3V0;F6S1X8;A0A1Y7VNR5;B0V2N1-6;B0V2N1-2;B0V2N1;A0A286YDF6;B0V2N1-5;B0V2N1-4;B0V2N1-3	-0.338156	0.257743	-0.157326	0.9998	-0.174869	0.999904	no change	NA	-0.110345	0.275404
Mansc1	ENSMUSG00000032718.5	NA	-0.315454	0.258562	-0.17477	0.9998	-0.142267	0.999904	no change	NA	NA	NA
Nectin2	ENSMUSG00000062300.15	NA	-0.282671	0.259811	-0.235466	0.9998	-0.0440704	0.999904	no change	NA	NA	NA
Oga	ENSMUSG00000025220.9	NA	-0.37185	0.259827	-0.143053	0.9998	-0.209742	0.999904	no change	NA	NA	NA
Cd14	ENSMUSG00000051439.8	P10810	-0.462381	0.259853	-0.534742	0.9998	0.0727544	0.999904	no change	NA	0.0833941	0.167275
Tmem131l	ENSMUSG00000033767.15	NA	-0.384159	0.260168	-0.238537	0.9998	-0.146473	0.999904	no change	NA	NA	NA
Sfpq	ENSMUSG00000028820.14	Q8VIJ6	0.226637	0.260535	0.312616	0.9998	-0.0894709	0.999904	no change	NA	0.0175314	0.107807
Slc30a5	ENSMUSG00000021629.11	Q8R4H9;A0A286YDV6	-0.312329	0.262599	-0.12585	0.9998	-0.190929	0.999904	no change	NA	0.0355601	0.121659
Nol8	ENSMUSG00000021392.9	E9QKD1;Q3UHX0;A0A1Y7VN09;Q3UHX0-2;A0A1Y7VNA8;A0A1Y7VJP6;REV__Q9D9U9	0.346547	0.262614	0.300579	0.9998	0.0316402	0.999904	no change	NA	0.0445476	0.228047
Epha4	ENSMUSG00000026235.15	Q03137;Q03137-2	-0.443271	0.265664	-0.342293	0.9998	-0.12181	0.999904	no change	NA	0.0797954	0.500342
Aacs	ENSMUSG00000029482.5	Q9D2R0	0.366452	0.265664	0.167669	0.9998	0.188866	0.999904	no change	NA	-0.111347	0.500143
Ppig	ENSMUSG00000042133.17	A2AR02;A2AR01	0.316868	0.265715	0.175774	0.9998	0.138898	0.999904	no change	NA	0.102877	0.353038
Kctd10	ENSMUSG00000001098.16	F8WGQ9;Q922M3;Q8BGV7;S4R2A3	0.302816	0.266188	0.0422763	0.9998	0.196653	0.999904	no change	NA	0.041904	0.161418
Serbp1	ENSMUSG00000036371.7	NA	0.257348	0.266707	0.0289388	0.9998	0.110782	0.999904	no change	NA	NA	NA
Aplp2	ENSMUSG00000031996.18	Q60709;Q06335-2;Q06335;A0A1L1SS44	-0.242332	0.268336	-0.136852	0.9998	-0.112009	0.999904	no change	NA	-0.13942	1.24316
Gcg	ENSMUSG00000000394.16	A2AS86;P55095	-0.419805	0.26895	-0.419893	0.9998	0.091947	0.999904	no change	NA	0.0503263	0.320934
Ergic3	ENSMUSG00000005881.14	Q9CQE7;Q9CQE7-2;F6UIS1;F6RK81	-0.246718	0.26895	-0.539698	0.975197	0.283743	0.999904	no change	NA	-0.0244045	0.161663
Bpnt2	ENSMUSG00000066324.3	NA	-0.305972	0.270024	0.069174	0.9998	-0.384196	0.999904	no change	NA	NA	NA
Dgcr2	ENSMUSG00000003166.21	E9QNU3;Q6P5A9;E9Q548;P98154;Q8C2R4;A0A0R4J1M6;A0A338P7A8	-0.332651	0.270024	-0.078966	0.9998	-0.289016	0.999904	no change	NA	-0.133662	1.48647
Fabp1	ENSMUSG00000054422.8	P12710	0.531925	0.270024	0.492785	0.9998	0.112099	0.999904	no change	NA	-0.629197	0.96324
Lemd3	ENSMUSG00000048661.15	E9QP59;D3YU56;Q9WU40;Q9WU40-2	-0.328971	0.270024	-0.00851884	0.9998	-0.320519	0.999904	no change	NA	0.0798788	0.950852
Ptpra	ENSMUSG00000027303.19	Q91V35;P18052-2;P18052;A0A2R8VHH6	-0.390745	0.270024	-0.0423317	0.9998	-0.380698	0.999904	no change	NA	0.117373	0.849121
Man2b2	ENSMUSG00000029119.10	O54782;F6TMZ3;F6Z025	-0.383507	0.270024	-0.188162	0.9998	-0.200058	0.999904	no change	NA	-0.107119	0.50749
Sgpp1	ENSMUSG00000021054.7	Q9JI99;A0A1W2P6K9	-0.406844	0.270024	-0.1904	0.9998	-0.226682	0.999904	no change	NA	0.0855174	0.290279
Pigb	ENSMUSG00000079469.11	Q9JJQ0	-0.339753	0.270024	-0.499515	0.9998	0.107615	0.999904	no change	NA	0.041347	0.287877
Rtcb	ENSMUSG00000001783.4	Q99LF4	0.245552	0.270024	0.0149569	0.9998	0.225742	0.999904	no change	NA	-0.0293541	0.259954
Yipf6	ENSMUSG00000047694.13	B1AV66;Q8BR70	-0.310229	0.270024	-0.158559	0.9998	-0.225598	0.999904	no change	NA	0.0283804	0.256341
Bcor	ENSMUSG00000040363.16	Q8CGN4-4;Q8CGN4-3;Q8CGN4-2;Q8CGN4	-0.367663	0.270024	-0.00364428	0.9998	-0.353512	0.999904	no change	NA	0.0458469	0.217422
Mboat7	ENSMUSG00000035596.15	Q8CHK3;D3YU33;F6UP63	-0.321653	0.270024	-0.357173	0.9998	0.0368919	0.999904	no change	NA	-0.0378246	0.195656
Ogfod3	ENSMUSG00000025169.7	Q9D136	-0.38038	0.270024	0.0332018	NA	-0.423212	0.999904	no change	NA	-0.00623751	0.0510823
Panx1	ENSMUSG00000031934.15	Q9JIP4;B1PL19	-0.346435	0.270024	-0.0680964	0.9998	-0.276085	0.999904	no change	NA	-0.00518847	0.0286729
Slc44a4	ENSMUSG00000007034.16	Q91VA1;E9PWK0	-0.411172	0.270151	-0.272813	0.9998	-0.170853	0.999904	no change	NA	-0.0159392	0.0337605
Emc7	ENSMUSG00000055943.6	Q9EP72	-0.300134	0.270357	-0.151503	0.9998	-0.138006	0.999904	no change	NA	-0.102234	1.33178
Eif2a	ENSMUSG00000027810.15	Q8BJW6;Q8BJW6-2;D3YZZ6;D6RFN2;D6RGA6	0.311922	0.272111	-0.00615506	0.9998	0.314015	0.999904	no change	NA	0.011548	0.0572576
Efhd2	ENSMUSG00000040659.4	Q8C845;Q9D8Y0;Q9D4J1;REV__Q5XPT3-2;REV__Q5XPT3;REV__Q14AT0;REV__A2AHG6;REV__O88967	0.317788	0.272234	0.263943	0.9998	0.0404532	0.999904	no change	NA	-0.243268	2.01757
Jarid2	ENSMUSG00000038518.16	Q62315;Q62315-2;G3UZT8;G3UZW3;G3UZQ8;G3UXE0;G3UYY7	0.361721	0.272234	0.235006	0.9998	0.115786	0.999904	no change	NA	-0.0841117	0.69294
Casp6	ENSMUSG00000027997.10	O08738	0.307495	0.272234	0.233839	0.9998	0.063131	0.999904	no change	NA	0.209456	0.354354
Vil1	ENSMUSG00000026175.13	Q62468;F6V2H5;REV__Q8CGK5	0.417822	0.27244	0.245131	0.9998	0.143127	0.999904	no change	NA	-0.204254	0.652338
Clcn7	ENSMUSG00000036636.11	F6SUM2;O70496;A0A3B2W4I8;E9PYL4	-0.328945	0.27244	-0.618247	0.9998	0.278409	0.999904	no change	NA	-0.112769	0.568757
Kcnq1	ENSMUSG00000009545.15	P97414;P97414-2;A0A087WNY7	-0.471884	0.27244	-0.4838	0.990276	0.0247518	0.999904	no change	NA	0.172299	0.50523
Atp6ap1	ENSMUSG00000019087.14	Q3TKX1;Q9R1Q9;B7FAU3;B7FAU7	-0.281012	0.274308	-0.228565	0.9998	-0.0463489	0.999904	no change	NA	-0.316293	0.625934
Hnrnpa1	ENSMUSG00000046434.17	Q5EBP8;P49312;P49312-2	0.329956	0.274311	0.0326408	0.9998	0.298456	0.999904	no change	NA	0.0709023	0.343756
Tmem147	ENSMUSG00000006315.10	A0A140LIQ8;A0A140LJ56;Q9CQG6	-0.333284	0.274311	-0.162947	0.9998	-0.141425	0.999904	no change	NA	0.0600052	0.270333
Rpl7	ENSMUSG00000043716.14	P14148;F6XI62	0.318435	0.274311	0.0542789	0.9998	0.257711	0.999904	no change	NA	-0.00853395	0.0460485
Pld3	ENSMUSG00000003363.16	O35405	-0.393677	0.274444	-0.232554	NA	-0.166396	0.999904	no change	NA	0.0683455	0.38949
Fuca2	ENSMUSG00000019810.16	Q99KR8;D3YVV4	-0.359565	0.276041	-0.0826289	0.9998	-0.276467	0.999904	no change	NA	0.124558	0.696614
Faah	ENSMUSG00000034171.14	O08914	-0.341447	0.278775	-0.071195	0.9998	-0.277586	0.999904	no change	NA	0.409038	0.470519
Elovl5	ENSMUSG00000032349.14	Q8BHI7;D3Z136;D3Z0Z6	-0.325913	0.278775	-0.251501	0.9998	-0.0864972	0.999904	no change	NA	0.195266	0.431646
Gcnt2	ENSMUSG00000021360.17	Q6T5E4	-0.357707	0.278775	-0.143177	0.9998	-0.217812	0.999904	no change	NA	0.0462747	0.118982
Slc38a10	ENSMUSG00000061306.17	J3QNE8;Q5I012-3;Q5I012;Q5I012-5;Q5I012-6	-0.383444	0.279154	-0.222486	0.9998	-0.110643	0.999904	no change	NA	-0.10334	0.410666
Eif4h	ENSMUSG00000040731.14	Q9WUK2	0.262572	0.279651	0.217479	0.9998	0.0379154	0.999904	no change	NA	-0.0228295	0.0997809
Adh6a	ENSMUSG00000053054.14	E9Q4Y1;E9Q5Z6	1.00238	0.281279	0.787121	0.990276	0.120069	0.999904	no change	NA	-0.430026	0.648956
Erbb3	ENSMUSG00000018166.9	Q61526	-0.379715	0.281279	-0.19839	0.9998	-0.194769	0.999904	no change	NA	-0.125166	0.434405
Srp68	ENSMUSG00000020780.16	Q8BMA6;A2AAN2	0.310402	0.281279	0.169759	0.9998	0.14483	0.999904	no change	NA	-0.0320821	0.280436
Entpd4b	ENSMUSG00000022066.17	NA	-0.382263	0.281347	-0.25689	0.9998	-0.174237	0.999904	no change	NA	NA	NA
Dlat	ENSMUSG00000000168.11	Q8BMF4	0.281827	0.281347	0.308043	0.9998	-0.0207135	0.999904	no change	NA	-0.0979557	1.29825
Mgat1	ENSMUSG00000020346.17	P27808;J3JS24	-0.317142	0.281347	-0.15072	0.9998	-0.171819	0.999904	no change	NA	-0.0679827	0.309813
Coq9	ENSMUSG00000031782.16	Q8K1Z0;F6SFF5;A0A1D5RLE9	0.341957	0.282908	0.279018	0.9998	0.0587391	0.999904	no change	NA	-0.119823	1.49212
Acp2	ENSMUSG00000002103.17	A0A5F8MPS7;P24638;B7ZCF4;B7ZCF5	-0.303973	0.284323	-0.190151	0.9998	-0.107394	0.999904	no change	NA	-0.108936	1.02109
Atf6b	ENSMUSG00000015461.16	NA	-0.330562	0.28479	-0.0809554	0.9998	-0.266543	0.999904	no change	NA	NA	NA
Hacd3	ENSMUSG00000033629.7	Q8K2C9	-0.261359	0.285911	-0.269653	0.9998	0.0062656	0.999904	no change	NA	-0.067656	0.502477
Mrps23	ENSMUSG00000023723.18	Q8VE22;Q3TI14;Q5SXC9;A7M7Q8;F7ARZ1	0.386479	0.286385	0.0361022	0.9998	0.165344	0.999904	no change	NA	-0.105447	1.16512
Lpcat4	ENSMUSG00000027134.5	Q6NVG1	-0.43454	0.287218	-0.319488	0.9998	-0.120407	0.999904	no change	NA	0.0602555	0.190559
Rps4x	ENSMUSG00000031320.10	P62702	0.328235	0.287218	0.0229375	0.9998	0.306688	0.999904	no change	NA	0.0180573	0.126291
Polr1e	ENSMUSG00000028318.15	Q8K202-3;Q8K202-2;Q8K202;G8JL51	0.43957	0.287443	0.156293	0.9998	0.243282	0.999904	no change	NA	0.00356007	0.0110443
Lypd8	ENSMUSG00000013643.14	Q9D7S0	-0.352513	0.288109	-0.580273	0.975396	0.307146	0.999904	no change	NA	1.05751	0.475971
Hacd1	ENSMUSG00000063275.16	NA	-0.342039	0.288146	-0.224541	0.9998	-0.126789	0.999904	no change	NA	NA	NA
Ptdss1	ENSMUSG00000021518.5	Q99LH2;A0A286YDW7;A0A286YDD2	-0.331394	0.288146	-0.282721	0.9998	-0.051352	0.999904	no change	NA	0.161608	0.441695
Tfip11	ENSMUSG00000029345.14	Q9ERA6;D3YWC8;A0A0G2JEN8	0.32705	0.288146	0.00207891	0.9998	0.294313	0.999904	no change	NA	0.00671625	0.047543
Baz1a	ENSMUSG00000035021.14	G3UWZ0;O88379;G3UZD1;G3UXR5;G3UZ82;G3UWK3;G3UYS9	0.311579	0.289527	0.333643	0.9998	-0.0248864	0.999904	no change	NA	-0.0139422	0.0909352
Gzma	ENSMUSG00000023132.9	P11032-2;P11032	0.581463	0.28959	0.646294	NA	-0.110329	0.999904	no change	NA	-0.411352	1.48562
Rcc1	ENSMUSG00000028896.14	Q6PFB2;Q8VE37;A2CER2	0.368677	0.289812	0.213283	0.9998	0.142707	0.999904	no change	NA	0.10168	0.681528
Mesd	ENSMUSG00000038503.16	NA	-0.302059	0.290111	-0.139242	0.9998	-0.16057	0.999904	no change	NA	NA	NA
Tspan3	ENSMUSG00000032324.12	NA	-0.30211	0.290111	-0.00787024	0.9998	-0.271693	0.999904	no change	NA	NA	NA
Cog3	ENSMUSG00000034893.10	E9QL65;Q8CI04	-0.263305	0.290111	-0.165558	0.9998	-0.0938176	0.999904	no change	NA	0.0421228	0.701241
Acsl4	ENSMUSG00000031278.13	Q9QUJ7-2;Q9QUJ7	0.346755	0.292147	0.172238	0.9998	0.184699	0.999904	no change	NA	-0.0792484	0.429956
Rpl10	ENSMUSG00000008682.14	Q6ZWV3;I7HLV2;P86048;A0A1B0GXC3	0.328195	0.292147	-0.112799	0.9998	0.435179	0.999904	no change	NA	0.0443296	0.244869
Hsp90b1	ENSMUSG00000020048.14	P08113;F7C312	-0.340865	0.292289	-0.282305	0.9998	-0.0364668	0.999904	no change	NA	-0.110897	0.758738
Lgr4	ENSMUSG00000050199.14	A2ARI4-2;A2ARI4	-0.274985	0.292289	0.006131	0.9998	-0.283636	0.999904	no change	NA	-0.11764	0.507968
Gspt1	ENSMUSG00000062203.16	Q8R050-2;Q8R050;Q149F3;F7CE88;REV__A0A2I3BQ34;REV__Q3U2V3;REV__S4R1J5;REV__S4R2R4;REV__Q05921	0.273849	0.292548	0.273188	0.9998	-0.0138117	0.999904	no change	NA	0.0602303	0.512379
Tmem128	ENSMUSG00000067365.12	NA	-0.311022	0.293344	-0.0652092	0.9998	-0.191179	0.999904	no change	NA	NA	NA
Tm2d1	ENSMUSG00000028563.17	NA	-0.399241	0.294938	-0.129854	0.9998	-0.266689	0.999904	no change	NA	NA	NA
Atrnl1	ENSMUSG00000054843.10	NA	-0.310008	0.294938	-0.0639353	0.9998	-0.239599	0.999904	no change	NA	NA	NA
Krt19	ENSMUSG00000020911.15	NA	0.258665	0.294938	0.000488024	0.9998	0.249002	0.999904	no change	NA	NA	NA
Aldoart1	ENSMUSG00000059343.5	A6ZI44;Q9CPQ9;A6ZI46;A0A0U1RPT5;D3YV98;A6ZI47	0.347672	0.294938	-0.0681302	NA	0.437801	0.999904	no change	NA	-0.150126	1.4347
Myrfl	ENSMUSG00000034057.9	Q3UN70	-0.281432	0.294938	-0.0284986	0.9998	-0.25336	0.999904	no change	NA	0.07411	0.286545
Nob1	ENSMUSG00000003848.15	Q8BW10;E9PW56;F6YBB8	0.328685	0.294938	0.0559979	0.9998	0.2552	0.999904	no change	NA	-0.034596	0.176448
Nln	ENSMUSG00000021710.12	Q91YP2;A0A286YD12;A0A286YD77	0.262508	0.294938	0.236484	0.9998	-0.0165572	0.999904	no change	NA	0.0296359	0.140243
Naglu	ENSMUSG00000001751.10	O88325	-0.35332	0.294938	-0.627735	NA	0.28447	0.999904	no change	NA	-0.0298672	0.127859
Grhpr	ENSMUSG00000035637.15	Q91Z53;D6REG4;B1AXQ0	0.326293	0.295505	0.214104	NA	0.0621859	0.999904	no change	NA	-0.0939121	0.925871
Ppid	ENSMUSG00000027804.14	Q9CR16;A0A0A6YW70	0.358659	0.297505	0.368855	0.9998	-0.0322691	0.999904	no change	NA	-0.106961	1.05285
Spns1	ENSMUSG00000030741.16	D3YWU4;A0A0U1RPY3;D3YWA9;D3YTR6;Q8R0G7;D6REG2;A0A0U1RNZ2	-0.370001	0.29774	-0.296958	NA	-0.0654127	0.999904	no change	NA	0.304192	0.739539
Syngr2	ENSMUSG00000048277.16	H3BIZ8;B0QZP8;O55101;H3BJY1;H3BJ78;H3BKF4	-0.319252	0.298404	-0.164318	0.9998	-0.201962	0.999904	no change	NA	0.292421	2.59984
Emc1	ENSMUSG00000078517.13	Q8C7X2-2;Z4YJW0;Q8C7X2;Q8C7X2-3;A0A1Y7VP81	-0.300612	0.298404	-0.0972278	0.9998	-0.185016	0.999904	no change	NA	0.0457497	0.501173
Ak2	ENSMUSG00000028792.15	Q9WTP6-2;Q9WTP6	0.257723	0.298404	0.0925715	0.9998	0.153051	0.999904	no change	NA	-0.0279007	0.085436
Ggcx	ENSMUSG00000053460.9	Q9QYC7;A0A0U1RPT2;A0A0U1RPU0	-0.389187	0.300577	0.0661702	NA	-0.460889	0.999904	no change	NA	-0.0959859	1.00724
Tm9sf2	ENSMUSG00000025544.14	P58021;E9PZ69	-0.325579	0.300577	-0.22398	0.9998	-0.0691095	0.999904	no change	NA	0.0625596	0.367624
Rps7	ENSMUSG00000061477.5	P62082	0.293433	0.301322	-0.309287	0.990276	0.59916	0.999904	no change	NA	-0.017674	0.115942
Gigyf2	ENSMUSG00000048000.16	G3UYG6;Q6Y7W8;G3UWR2;G3UYR9;G3UZX7;E9Q2M5;Q6Y7W8-2;G3UZW5;G3UZS9;G3UYH4;G3UXF2;G3UWT6	0.305523	0.30148	0.224645	0.9998	0.0713859	0.999904	no change	NA	-0.0405135	0.356411
Ddx23	ENSMUSG00000003360.16	D3Z0M9;E0CXN3;R4GML5;A2AC93-2;A2AC93	0.285261	0.302591	0.10456	0.9998	0.173608	0.999904	no change	NA	0.0261946	0.303183
Sort1	ENSMUSG00000068747.15	Q6PHU5-2;Q6PHU5;A0A286YDU6	-0.311765	0.30268	-0.257952	0.9998	-0.0610772	0.999904	no change	NA	0.229001	0.49782
Ctnna1	ENSMUSG00000037815.8	P26231;A0A494BAD0;A0A494BAM5;A0A494BBB4;A0A0N4SUZ7;A0A494BA24;A0A494BBA4;REV__Q9JMB1-2;REV__Q9JMB1;Q65CL1	0.250084	0.305856	0.187121	0.9998	0.0505919	0.999904	no change	NA	0.107404	0.795375
Mtdh	ENSMUSG00000022255.17	Q80WJ7;F6ZSG0;E9PUX0	-0.254064	0.305856	-0.0297393	0.9998	-0.226432	0.999904	no change	NA	-0.0361118	0.546773
Aco1	ENSMUSG00000028405.10	P28271;Q14C20;Q9D7L5;REV__Q99LM3	0.293198	0.305856	0.258319	0.9998	0.0192196	0.999904	no change	NA	-0.0133104	0.0602042
Dlst	ENSMUSG00000004789.11	Q9D2G2;Q9D2G2-2	0.31712	0.305996	0.197942	0.9998	0.0988753	0.999904	no change	NA	-0.137523	1.15088
Cers6	ENSMUSG00000027035.11	H3BL08;Q8C172	-0.302677	0.306545	-0.172557	0.9998	-0.167713	0.999904	no change	NA	0.143572	1.27462
Fkbp4	ENSMUSG00000030357.11	P30416;F6S2D5;F7CAT1	0.24212	0.307554	0.0940037	0.9998	0.132364	0.999904	no change	NA	-0.0341082	0.177241
Rpl8	ENSMUSG00000003970.10	P62918;REV__Q5NC63	0.278958	0.30793	-0.0861486	0.9998	0.356857	0.999904	no change	NA	-0.100084	1.28772
Pkm	ENSMUSG00000032294.18	P52480;A0A1L1SU37;A0A1L1SSN6;A0A1L1STV8;A0A1L1SQV8;A0A1L1SUV0;A0A1L1ST52;A0A1L1SVH2	0.283292	0.30793	0.200451	0.9998	0.0720932	0.999904	no change	NA	0.886865	0.380734
Idh3b	ENSMUSG00000027406.14	Q91VA7;A0A668KL51;V9GXV0	0.285858	0.30816	0.0545874	0.9998	0.227351	0.999904	no change	NA	-0.1505	0.620081
Dcbld1	ENSMUSG00000019891.16	Q9D4J3;Q9D4J3-2	-0.333675	0.30816	-0.240177	0.9998	-0.0774824	0.999904	no change	NA	-0.0647879	0.433352
Malrd1	ENSMUSG00000075520.6	A2AJX4	-0.411074	0.30816	-0.237717	0.9998	-0.212675	0.999904	no change	NA	-0.135763	0.295845
G3bp2	ENSMUSG00000029405.17	P97379;A0A0J9YTQ8;A0A0J9YUY8	0.256195	0.30816	0.265683	0.9998	-0.0160887	0.999904	no change	NA	0.0362735	0.293145
Slc35b2	ENSMUSG00000037089.12	Q91ZN5-2;Q91ZN5;A0A286YE16;Q9D1L5	-0.350256	0.30816	-0.0352454	0.9998	-0.338352	0.999904	no change	NA	0.0205455	0.0919877
Acpp	ENSMUSG00000032561.16	Q8CE08-2;Q8CE08;A0A1L1SUT0	-0.412033	0.308895	-0.192128	0.9998	-0.252256	0.999904	no change	NA	0.108122	0.564573
Rpl3	ENSMUSG00000060036.15	P27659;A0A087WQK0;A0A087WNS0;A0A2R8VHN4	0.276321	0.308992	-0.00722995	0.9998	0.284798	0.999904	no change	NA	0.0157313	0.0752583
Iah1	ENSMUSG00000062054.8	A0A1Y7VLY5;A0A1Y7VKA0;Q9DB29;A0A1Y7VKC6	-0.421524	0.3094	-0.434873	0.9998	-0.0229437	0.999904	no change	NA	0.271938	1.73477
Tecr	ENSMUSG00000031708.18	Q9CY27;G3UWE1;Q52L67;A0A5F8MQC8;A0A5F8MPU6;A0A1D5RLH3;A0A1D5RLB4;Q3TAN8	-0.287887	0.310031	-0.314639	0.9998	0.03925	0.999904	no change	NA	0.0545664	1.0266
Nectin1	ENSMUSG00000032012.10	NA	-0.38249	0.310457	-0.277826	0.9998	-0.0983216	0.999904	no change	NA	NA	NA
Cdc6	ENSMUSG00000017499.16	E9PY34;A0A0R4J145;O89033	0.374963	0.310457	0.135996	0.9998	0.18568	0.999904	no change	NA	0.379119	1.53662
Pcmt1	ENSMUSG00000019795.18	F7D432;E9PWE0;E0CYV0;P23506;P23506-2;F6V9F1;F6TXE3	-0.341871	0.310457	-0.316189	0.9998	-0.0211692	0.999904	no change	NA	0.157914	1.11557
Tor1aip1	ENSMUSG00000026466.17	Q921T2-2;Q921T2;Q921T2-3;E9PWW2;J3QQ40;Q3UE61;D3YZP0;D3YZJ9;D3YXF8	-0.29192	0.310457	-0.300404	0.9998	-0.00609306	0.999904	no change	NA	0.01051	0.0441153
Galm	ENSMUSG00000035473.11	Q8K157;F6XWR4	0.391239	0.311114	0.184879	0.9998	0.173924	0.999904	no change	NA	-0.193234	0.465224
Tmem97	ENSMUSG00000037278.10	Q8VD00	-0.287015	0.311114	-0.17323	0.9998	-0.107945	0.999904	no change	NA	0.00487232	0.0147391
Prkag1	ENSMUSG00000067713.8	O54950;A0A2R8VHU2;A0A2R8W6Y3;E0CXJ7;Q8BGM7-2;Q8BGM7	0.262008	0.311667	0.067525	0.9998	0.174253	0.999904	no change	NA	-0.379653	4.5509
Rpl19	ENSMUSG00000017404.13	A2A547;P84099	0.232137	0.311667	-0.0433039	0.9998	0.270077	0.999904	no change	NA	-0.0364494	0.420283
Nrm	ENSMUSG00000059791.15	Q8VC65	-0.463637	0.311667	-0.00838119	NA	-0.452866	0.999904	no change	NA	0.0892491	0.254709
Cbx5	ENSMUSG00000009575.15	Q61686;D3Z0U2	0.324238	0.311667	0.380839	0.927579	-0.0449552	0.999904	no change	NA	-0.00165892	0.00632013
4931406C07Rik	ENSMUSG00000031938.16	NA	0.324974	0.311816	0.204068	0.9998	0.0849626	0.999904	no change	NA	NA	NA
Nipa2	ENSMUSG00000030452.17	NA	-0.319616	0.311816	0.0686567	0.9998	-0.378436	0.999904	no change	NA	NA	NA
Pdia6	ENSMUSG00000020571.14	Q922R8;Q3TML0;F7DBQ0	-0.297192	0.311816	-0.341196	0.9998	0.0306528	0.999904	no change	NA	-0.166705	1.36492
Ociad1	ENSMUSG00000029152.14	Q9CRD0;A0A0J9YUB6;Q9CRD0-3;Q9CRD0-2;A0A0J9YUK7;A0A0J9YTV7	-0.258791	0.311816	-0.17234	0.9998	-0.0530894	0.999904	no change	NA	-0.118661	1.11027
Odf2	ENSMUSG00000026790.20	A3KGV1-2;A3KGV1-3;A3KGV1-4;A3KGV1;A3KGV9;V9GXZ0;A3KGW0;A3KGV1-7;A3KGV1-6;A3KGV1-5	0.401951	0.311816	0.239902	0.9998	0.165433	0.999904	no change	NA	0.0963726	0.933444
Ndufs8	ENSMUSG00000059734.8	Q8K3J1;A0A494BAW8	0.257509	0.311816	-0.0396049	0.9998	0.289998	0.999904	no change	NA	-0.179585	0.922807
Pdia3	ENSMUSG00000027248.14	P27773;F6Q404	-0.280519	0.311816	-0.233138	0.9998	-0.0334768	0.999904	no change	NA	-0.0870934	0.916589
Smarcc1	ENSMUSG00000032481.18	Q3UNN4;P97496-2;P97496;Q3UZD0	0.236763	0.311816	0.238946	0.9998	0.00792185	0.999904	no change	NA	0.156886	0.832123
Entpd6	ENSMUSG00000033068.17	Q3U0P5;REV__Q9D2N8	-0.300473	0.311816	-0.133619	0.9998	-0.159721	0.999904	no change	NA	-0.180512	0.790326
Atoh1	ENSMUSG00000073043.6	P48985	-0.414878	0.311816	-0.423115	0.9998	0.0144248	0.999904	no change	NA	-0.359923	0.676945
Nsa2	ENSMUSG00000060739.9	Q9CR47;A0A286YCS8	0.310044	0.311816	-0.0362268	0.9998	0.332842	0.999904	no change	NA	-0.16733	0.664002
Ppif	ENSMUSG00000021868.8	Q99KR7	0.344389	0.311816	0.240684	0.9998	0.116596	0.999904	no change	NA	0.229367	0.661656
Mcm5	ENSMUSG00000005410.7	P49718	0.232449	0.311816	0.0300895	0.9998	0.194121	0.999904	no change	NA	0.110651	0.587466
Got1	ENSMUSG00000025190.14	P05201;F7ALS6	0.33083	0.311816	0.288349	0.9998	0.0198954	0.999904	no change	NA	0.0419741	0.566542
Slc22a5	ENSMUSG00000018900.8	Q9Z0E8;Q9WTN6	-0.340652	0.311816	-0.208085	0.9998	-0.139444	0.999904	no change	NA	-0.191271	0.45581
Adam10	ENSMUSG00000054693.15	O35598;E9PYF2;D3Z1E6	-0.255718	0.311816	-0.10518	0.9998	-0.157512	0.999904	no change	NA	-0.0686455	0.381188
Insr	ENSMUSG00000005534.11	P15208;B8Q3N4	-0.400299	0.311816	-0.236892	0.9998	-0.177592	0.999904	no change	NA	0.0666947	0.355643
Magohb	ENSMUSG00000030188.13	A0A023T778;Q9CQL1;P61327;G3UZW7;G3UZH0	0.342775	0.311816	-0.0794474	0.9998	0.417029	0.999904	no change	NA	0.0443034	0.341528
Ctsz	ENSMUSG00000016256.11	Q9WUU7	-0.242501	0.311816	-0.209034	0.9998	-0.0465712	0.999904	no change	NA	0.270404	0.307163
Lgals3bp	ENSMUSG00000033880.12	Q07797;E9Q5X5	-0.303233	0.311816	-0.36771	0.988859	0.0782236	0.999904	no change	NA	0.10942	0.277648
Ssr2	ENSMUSG00000041355.14	A0A0A6YVZ1;A0A0A6YXB7;Q9CPW5	-0.280736	0.311816	-0.285041	0.9998	0.0442139	0.999904	no change	NA	0.0260043	0.138819
Pebp1	ENSMUSG00000032959.13	P70296;D3Z1V4;D6RHS6;E9QLE5;Q8VIN1-2;Q8VIN1	0.279623	0.311816	0.0432938	0.9998	0.182747	0.999904	no change	NA	-0.0385909	0.113948
Efl1	ENSMUSG00000038563.15	NA	0.286808	0.312093	0.112193	0.9998	0.13177	0.999904	no change	NA	NA	NA
Tmed5	ENSMUSG00000063406.12	Q9CXE7;E9PXY3;D3Z615;Q8C5H9;Q3V440;E9Q2J2	-0.291862	0.312093	-0.113893	0.9998	-0.238714	0.999904	no change	NA	0.227621	0.911757
Ubac2	ENSMUSG00000041765.7	Q8R1K1	-0.295811	0.312093	-0.217445	0.9998	-0.0736202	0.999904	no change	NA	-0.0595846	0.435713
M6pr	ENSMUSG00000007458.15	P24668	-0.246742	0.312093	-0.251422	0.9998	0.00792556	0.999904	no change	NA	0.205004	0.357202
Pcsk9	ENSMUSG00000044254.7	Q80W65	-0.274558	0.312093	-0.209581	0.9998	-0.0628966	0.999904	no change	NA	0.118476	0.190433
Lcmt1	ENSMUSG00000030763.8	A0A0U1RNF2;A2RTH5;A0A0U1RPZ5	0.418721	0.312093	0.150081	NA	0.353717	0.999904	no change	NA	-0.0315485	0.134865
Casc3	ENSMUSG00000078676.10	Q8K3W3	0.31953	0.312093	-0.0608123	0.9998	0.385151	0.999904	no change	NA	0.00595617	0.0365229
Fxr1	ENSMUSG00000027680.16	Q61584-4;Q61584-3;Q61584;Q61584-5;Q61584-6;Q61584-7;A0A0G2JEP0;Q61584-2;A0A0H2UH27;A0A0G2JGL6;A0A0G2JGH0	0.299846	0.312093	0.218759	0.9998	0.0746497	0.999904	no change	NA	-0.00512743	0.0234403
Sdhb	ENSMUSG00000009863.15	Q9CQA3	0.327615	0.312779	0.165763	0.9998	0.156126	0.999904	no change	NA	-0.231137	1.4358
Arg2	ENSMUSG00000021125.7	O08691	0.487262	0.312779	0.414392	0.9998	0.0442985	0.999904	no change	NA	-0.560745	1.0868
Ehhadh	ENSMUSG00000022853.8	Q9DBM2	0.391023	0.312779	0.407274	0.9998	0.00135655	0.999904	no change	NA	-0.247674	0.971784
Adh1	ENSMUSG00000074207.11	P00329	0.430575	0.312779	0.221946	0.9998	0.160092	0.999904	no change	NA	-0.347173	0.582523
Ifi30	ENSMUSG00000031838.11	Q9ESY9	-0.266335	0.312779	-0.352203	0.9998	0.0934446	0.999904	no change	NA	0.509329	0.356521
Tmem245	ENSMUSG00000055296.15	B1AZA5;D3YWD3;B1AZA8	-0.31178	0.312779	-0.0519342	0.9998	-0.267249	0.999904	no change	NA	0.0124364	0.0691146
Elovl1	ENSMUSG00000006390.16	Q4V9V3;Q9JLJ5	-0.257589	0.312779	-0.211093	0.9998	-0.0303759	0.999904	no change	NA	-0.0181866	0.055849
Ppa1	ENSMUSG00000020089.9	Q9D819	0.364242	0.314197	0.345819	0.9998	0.0254313	0.999904	no change	NA	-0.0830283	0.471673
Bax	ENSMUSG00000003873.12	A0A1B0GT81;Q07813;A0A1B0GS13;A0A1B0GTA4;A0A1B0GSH8;A0A1B0GT35	0.336258	0.314197	0.0787621	0.9998	0.225035	0.999904	no change	NA	-0.0718446	0.2689
Ephx2	ENSMUSG00000022040.9	P34914;A8JYK8;P34914-2	0.459027	0.315578	0.302724	0.9998	0.0753364	0.999904	no change	NA	-0.401907	0.774497
Serinc5	ENSMUSG00000021703.10	Q8BHJ6	-0.39428	0.316683	-0.168416	0.9998	-0.23337	0.999904	no change	NA	0.0447779	0.12934
Abca7	ENSMUSG00000035722.16	NA	-0.378	0.3179	-0.421696	0.9998	0.0544213	0.999904	no change	NA	NA	NA
Sesn1	ENSMUSG00000038332.14	NA	0.547997	0.3179	0.660441	0.931729	-0.106952	0.999904	no change	NA	NA	NA
Psmb7	ENSMUSG00000026750.7	P70195	0.247009	0.319223	0.0761097	0.9998	0.175951	0.999904	no change	NA	0.0756454	0.722936
Sod2	ENSMUSG00000006818.6	P09671;A0A3B2WBF0	0.266227	0.319293	0.392201	0.9998	-0.126067	0.999904	no change	NA	-0.180222	1.83443
Pabpc4	ENSMUSG00000011257.20	Q6PHQ9;A3KFU5;Q91YZ8;A3KFU8;V9GXG3	0.339302	0.320994	0.00752029	0.9998	0.308601	0.999904	no change	NA	-0.0239043	0.137453
Gas6	ENSMUSG00000031451.7	Q61592	-0.416832	0.321713	-0.218063	0.9998	-0.173991	0.999904	no change	NA	-0.0286021	0.0770747
Hspe1	ENSMUSG00000073676.5	Q64433;Q9JI95	0.532849	0.321833	0.0725186	0.9998	0.469125	0.999904	no change	NA	-0.0386472	0.204926
Utp14a	ENSMUSG00000063785.13	Q640M1;Q640M1-2	0.264523	0.3221	0.201193	0.9998	0.0568312	0.999904	no change	NA	0.138451	0.520859
Alad	ENSMUSG00000028393.11	P10518	0.28808	0.3221	0.160646	0.9998	0.127895	0.999904	no change	NA	0.078721	0.514079
Casd1	ENSMUSG00000015189.13	Q7TN73;M0QWG8;F6TUA2	-0.508188	0.3221	-0.413778	0.9998	-0.373916	0.999904	no change	NA	-0.092176	0.328069
Arpc1b	ENSMUSG00000029622.17	Q91Z25;Q9WV32;F6VVE6;F6THG2;D3Z6S0	0.293536	0.3221	-0.11956	0.9998	0.386913	0.999904	no change	NA	-0.0136337	0.151499
Srrt	ENSMUSG00000037364.13	Q99MR6-3;Q99MR6-4;Q99MR6-2;Q99MR6;A0A0G2JDF8;A0A0G2JDN3;A0A0G2JG65;A0A0G2JDF1;A0A0G2JG75;A0A0G2JE73;A0A1Y7VNN4	0.27304	0.3221	0.0303325	0.9998	0.221508	0.999904	no change	NA	-0.0010128	0.00626582
Rps11	ENSMUSG00000003429.12	P62281;A0A1B0GRR3;A0A1B0GSE8	0.225118	0.322484	-0.181757	0.9998	0.395907	0.999904	no change	NA	0.180618	0.956244
Anp32a	ENSMUSG00000032249.15	D3YYE1;D3Z7M9;O35381;F6UFG6;Q64G17	0.259841	0.322484	-0.0819744	0.9998	0.305507	0.999904	no change	NA	0.0582328	0.317429
Elp1	ENSMUSG00000028431.12	NA	0.234687	0.322726	0.250251	0.9998	-0.0294101	0.999904	no change	NA	NA	NA
Dolk	ENSMUSG00000075419.5	Q8R2Y3	-0.298267	0.322726	-0.221584	0.9998	-0.0772311	0.999904	no change	NA	0.0560007	0.156968
Atp9a	ENSMUSG00000027546.16	Q8C4G3;Q8C288;A2AQC3;O70228;A2AUZ0;A2AQC9;A2AUZ1;B2FDH4	-0.262428	0.323849	-0.204476	0.9998	-0.0706961	0.999904	no change	NA	-0.0295124	0.193125
Ctns	ENSMUSG00000005949.10	NA	-0.359485	0.325219	-0.280665	NA	-0.0655935	0.999904	no change	NA	NA	NA
Gpt	ENSMUSG00000022546.6	Q8QZR5;A0A2R8VHW0;A0A2R8VHV7;A0A2R8VI31	0.496923	0.325219	0.318993	0.9998	0.164251	0.999904	no change	NA	-0.273957	0.965197
Ilf3	ENSMUSG00000032178.15	Q9Z1X4-3;A0A1L1STE4;Q9Z1X4;Q9Z1X4-2;Q45VK5;A0A1L1SQR7;A0A1L1ST48;A0A1L1SU19	0.294059	0.325219	0.00285025	0.9998	0.304083	0.999904	no change	NA	-0.0452857	0.220791
Lbr	ENSMUSG00000004880.12	Q3U9G9;A0A0A6YW01;A0A0A6YXT6;A0A0A6YXW3;A0A0A6YWS3;A0A0A6YY12	-0.215463	0.325219	-0.0892722	0.9998	-0.125813	0.999904	no change	NA	-0.00642824	0.038491
Mfsd14a	ENSMUSG00000089911.5	NA	-0.31287	0.325239	-0.0581536	0.9998	-0.247333	0.999904	no change	NA	NA	NA
Tpx2	ENSMUSG00000027469.17	A2APB8	0.280499	0.325239	0.285242	0.9998	-0.017005	0.999904	no change	NA	0.229314	0.768281
Cyba	ENSMUSG00000006519.12	Q61462;Q61462-2	-0.378175	0.325239	-0.024014	0.9998	-0.358498	0.999904	no change	NA	0.142977	0.76012
Nit1	ENSMUSG00000013997.11	Q8VDK1-2;Q8VDK1;D3YY53;D3Z3I3;D3Z2Y2	0.293116	0.325239	-0.184079	0.9998	0.446898	0.999904	no change	NA	-0.0473728	0.730348
Lrrc66	ENSMUSG00000067206.4	Q8K0B3	-0.3235	0.325239	-0.158798	0.9998	-0.167113	0.999904	no change	NA	-0.0895548	0.669399
Ncoa5	ENSMUSG00000039804.16	Q91W39;B7ZC23	0.328645	0.325239	0.136852	0.9998	0.197513	0.999904	no change	NA	0.0338421	0.212551
Nomo1	ENSMUSG00000030835.7	Q6GQT9;REV__Q9JIX9;REV__D3Z4M5;REV__Q8C725	-0.271748	0.325396	-0.102247	0.9998	-0.162884	0.999904	no change	NA	0.0291567	0.164605
Atp5d	ENSMUSG00000003072.16	Q9D3D9;D3Z7S4	0.278787	0.328119	0.0506849	0.9998	0.24009	0.999904	no change	NA	-0.136733	1.08181
Acot11	ENSMUSG00000034853.17	Q8VHQ9;A2AVR6;E0CYS0;F6SS52;E0CYA0;E0CXP8	0.434446	0.328119	0.352857	0.9998	0.0391916	0.999904	no change	NA	-0.172522	0.891581
Mfsd10	ENSMUSG00000001082.13	Q9D2V8;D3YWD5;D3YYM9;A0A0J9YV35;D6RI23;A0A0J9YUL6;A0A0J9YVE9;A0A0J9YUD0	-0.341659	0.328119	-0.37038	0.9998	0.0317503	0.999904	no change	NA	0.15979	0.762434
Atad1	ENSMUSG00000013662.7	Q9D5T0;A0A494B9Y0;A0A494BAB5;A0A494B9L7	-0.229282	0.328119	-0.0628171	0.9998	-0.160337	0.999904	no change	NA	0.0107331	0.0429753
Slc30a7	ENSMUSG00000054414.5	Q9JKN1	-0.267034	0.328172	-0.156999	0.9998	-0.10069	0.999904	no change	NA	0.0878572	0.437071
Kpna6	ENSMUSG00000003731.14	O35345;Q4FJZ2;A2ADZ6	0.297473	0.329001	0.157335	0.9998	0.102634	0.999904	no change	NA	-0.0636539	0.510206
Rpl14	ENSMUSG00000025794.10	Q9CR57;A0A1L1SUF6	0.295854	0.329001	-0.195067	0.9998	0.489061	0.999904	no change	NA	0.0285578	0.194606
Erlin2	ENSMUSG00000031483.9	Q8BFZ9;A0A1B0GT70;A0A1B0GSD8;A0A1B0GQZ0;A0A1B0GRG7;A0A1B0GT43;A0A1B0GRQ1	-0.244758	0.330281	-0.0814827	0.9998	-0.165637	0.999904	no change	NA	0.0745168	0.351102
Rbp2	ENSMUSG00000032454.10	Q08652	0.404877	0.330637	0.0548733	0.9998	0.366653	0.999904	no change	NA	-0.554932	1.54522
Ctsd	ENSMUSG00000007891.17	F8WIR1;P18242;F6Y6L6;A0A1B0GT66	-0.225228	0.330637	-0.285996	0.9998	0.0448935	0.999904	no change	NA	0.0747762	0.231464
Tpcn2	ENSMUSG00000048677.10	NA	-0.349488	0.331233	-0.341865	NA	0.0169488	0.999904	no change	NA	NA	NA
Sdad1	ENSMUSG00000029415.5	A0A0J9YV20;A0A0R4J0B7;Q80UZ2-2;Q80UZ2;Q80UZ2-3;A0A0J9YU58	0.262659	0.331233	0.167898	0.9998	0.122787	0.999904	no change	NA	-0.024847	0.111225
Lonp2	ENSMUSG00000047866.21	Q9DBN5;Q9DBN5-3;Q9DBN5-2;Q8BK80	0.350399	0.332181	0.198558	0.9998	0.138308	0.999904	no change	NA	-0.0305133	0.219191
Hnrnph2	ENSMUSG00000045427.14	P70333	0.289179	0.334197	0.193714	0.9998	0.053487	0.999904	no change	NA	0.130931	0.442332
Car9	ENSMUSG00000028463.15	NA	-0.243911	0.335916	-0.117199	0.9998	-0.127034	0.999904	no change	NA	NA	NA
Tmbim1	ENSMUSG00000006301.18	NA	-0.230884	0.335916	-0.224944	0.9998	0.0247892	0.999904	no change	NA	NA	NA
Rttn	ENSMUSG00000023066.11	Q8R4Y8;Q8R4Y8-2	-0.279124	0.335916	-0.216892	0.9998	-0.0351734	0.999904	no change	NA	0.105631	0.848133
Cox6a1	ENSMUSG00000041697.9	Q9DCW5;P43024	-0.226835	0.335916	-0.189379	0.9998	-0.0337381	0.999904	no change	NA	-0.284269	0.753998
Arl6ip5	ENSMUSG00000035199.7	Q8R5J9	-0.271386	0.335916	-0.239423	0.9998	-0.0442669	0.999904	no change	NA	0.0675879	0.467351
Cftr	ENSMUSG00000041301.16	E9PVD7;P26361;P26361-2;P26361-3;F6U9G7	-0.290102	0.335916	-0.0832017	0.9998	-0.237075	0.999904	no change	NA	0.0887895	0.343064
Prdx3	ENSMUSG00000024997.8	P20108	0.22122	0.335916	0.22167	0.9998	0.00169025	0.999904	no change	NA	-0.0515065	0.240807
Dag1	ENSMUSG00000039952.16	Q62165	-0.301806	0.336911	-0.171689	0.9998	-0.126395	0.999904	no change	NA	-0.0717087	0.266715
Sdf2	ENSMUSG00000002064.11	A0A0R4IZW9;Q9DCT5	-0.290089	0.33871	-0.407365	0.9998	0.0965543	0.999904	no change	NA	-0.155932	1.47196
Rnh1	ENSMUSG00000038650.16	Q91VI7;A0A1B0GSG5;A0A1B0GRG4;A0A1B0GRY7	0.237641	0.340316	-0.0840669	0.9998	0.295561	0.999904	no change	NA	0.118666	0.262191
Eef2	ENSMUSG00000034994.11	P58252;REV__Q8CIM1	0.331203	0.341407	-0.0701241	0.9998	0.400233	0.999904	no change	NA	0.015902	0.0989685
Pex5	ENSMUSG00000005069.13	O09012-2;D3Z600;O09012	0.287188	0.341642	0.266816	0.9998	0.0119774	0.999904	no change	NA	-0.199396	2.50979
Adam17	ENSMUSG00000052593.17	E9PXU2;Q9Z0F8;Q9Z0F8-2;J3QNB3	-0.256061	0.34242	-0.210731	0.9998	-0.0319991	0.999904	no change	NA	-0.0870314	0.885588
Eif3h	ENSMUSG00000022312.12	Q91WK2	0.266529	0.343017	-0.127271	0.9998	0.390983	0.999904	no change	NA	-0.0268536	0.102148
Cldn12	ENSMUSG00000046798.15	NA	-0.336645	0.343117	-0.102223	0.9998	-0.240061	0.999904	no change	NA	NA	NA
Acsf2	ENSMUSG00000076435.4	Q8VCW8	-0.41327	0.343117	-0.11362	0.9998	-0.258972	0.999904	no change	NA	0.200028	0.494742
Rbm25	ENSMUSG00000010608.16	B2RY56;S4R2B0;S4R2A4;S4R2J1;S4R1X9;S4R2F7;S4R2B1;S4R2J4	0.235998	0.343117	0.276951	0.9998	-0.0443103	0.999904	no change	NA	-0.0325384	0.361355
Dctn1	ENSMUSG00000031865.17	E9Q586;E9Q3M3;O08788-2;O08788;D3YX34;D3Z2M9;D3YYG9	0.250336	0.343117	0.176893	0.9998	0.0689508	0.999904	no change	NA	-0.0325217	0.284577
Nifk	ENSMUSG00000026377.13	Q91VE6;Q91VE6-2;E0CXU3	0.250261	0.343117	0.23057	0.9998	0.0230367	0.999904	no change	NA	-0.0354748	0.134568
Chchd10	ENSMUSG00000049422.8	NA	0.32958	0.344631	0.145108	0.9998	0.166918	0.999904	no change	NA	NA	NA
Hsp90ab1	ENSMUSG00000023944.15	P11499;E9Q3D6;E9Q0C3;E9PX27;D3Z1R1	0.234971	0.344631	0.0164009	0.9998	0.222721	0.999904	no change	NA	-0.0182223	0.0855131
Sumf1	ENSMUSG00000030101.16	Q8R0F3;E9Q265;E9Q0Z7	-0.299855	0.345081	-0.0257226	0.9998	-0.268925	0.999904	no change	NA	-0.251781	1.1413
Mfsd14b	ENSMUSG00000038212.17	NA	-0.313634	0.34588	0.0178837	0.9998	-0.326359	0.999904	no change	NA	NA	NA
Pwp1	ENSMUSG00000001785.14	Q99LL5;A0A1W2P7U7	0.259515	0.34588	0.339056	0.9998	-0.0859941	0.999904	no change	NA	0.14971	0.676818
Nup88	ENSMUSG00000040667.12	Q8CEC0-3;Q8CEC0-2;Q8CEC0	0.236626	0.34588	0.282419	0.9998	-0.0507704	0.999904	no change	NA	0.158689	0.506041
Ubc	ENSMUSG00000008348.10	E9Q5F6;Q5SX22;P0CG49;P0CG50;A0A0A6YW67;E9Q9J0	0.252733	0.34588	0.0585931	0.9998	0.197257	0.999904	no change	NA	-0.0175524	0.0571147
Daam1	ENSMUSG00000034574.11	Q8BPM0;Q8BPM0-2;Q8BPM0-3	-0.262244	0.34588	-0.26687	0.9998	0.00604025	0.999904	no change	NA	-0.00474453	0.0114773
Ckmt1	ENSMUSG00000000308.15	P30275;A2ARP5;B0R0E9;B0R0F0;Q6P8J7;B0R0E8	0.366082	0.34588	0.279832	0.9998	0.0772278	0.999904	no change	NA	0.00369692	0.0071745
Man1a	ENSMUSG00000003746.17	NA	-0.274652	0.346407	-0.201562	0.9998	-0.102825	0.999904	no change	NA	NA	NA
Ppl	ENSMUSG00000039457.5	G5E898;Q9R269;B8JJE0;Q8VHN7	0.288909	0.346407	0.233559	0.9998	0.0647966	0.999904	no change	NA	-0.229339	1.26472
Sult6b2	ENSMUSG00000048473.16	NA	1.20848	0.34755	0.830683	0.990276	0.291891	0.999904	no change	NA	NA	NA
Ndufv1	ENSMUSG00000037916.15	D3YUM1;Q91YT0;D3Z1U9;A0A494BAS8;D3YXX5;D6RG60;D3Z0K1;A0A494BA02	0.252677	0.347964	0.130184	0.9998	0.104657	0.999904	no change	NA	-0.0796199	0.442339
Tff3	ENSMUSG00000024029.5	Q62395	-0.329414	0.34891	-0.250532	0.9998	-0.0486244	0.999904	no change	NA	1.22724	0.507056
Fus	ENSMUSG00000030795.19	Q8CFQ9;P56959;G3UXT7;G3UZD2;Q91VQ2	0.216609	0.349619	-0.0194185	0.9998	0.217246	0.999904	no change	NA	0.148911	0.586376
Mpzl2	ENSMUSG00000032092.6	F6RG10;A0A1L1STN6;A0A1L1SST8;O70255	-0.379006	0.349619	-0.269058	0.9998	-0.14327	0.999904	no change	NA	0.134133	0.353248
Cdc20	ENSMUSG00000006398.16	Q9JJ66;V9GXW0	0.241129	0.349619	0.163119	0.9998	0.0614497	0.999904	no change	NA	-0.0511193	0.344676
Anxa2	ENSMUSG00000032231.15	P07356;B0V2N7;B0V2N5;B0V2N8;REV__F6WNG1;REV__Q8BND4	0.225013	0.350922	0.0678124	0.9998	0.154846	0.999904	no change	NA	-0.00898743	0.0360136
Ybx1	ENSMUSG00000028639.15	P62960;A2BGG7;A0A0A0MQD2;B2RUF0;Q9Z2C8-2;Q9Z2C8	0.262675	0.351519	-0.0692364	0.9998	0.330529	0.999904	no change	NA	-0.0937185	0.467667
Atp2b1	ENSMUSG00000019943.11	G5E829;A0A1W2P7C7;A0A1W2P867;A0A1W2P772;A0A1W2P6X7;A0A1W2P882;A0A1W2P7R3;A0A8I4SZH4	-0.222413	0.351519	-0.110884	0.9998	-0.117252	0.999904	no change	NA	-0.0216975	0.0887897
Ush1c	ENSMUSG00000030838.21	H3BIZ2;A0A0R4J0Z8;Q9ES64-3;D6RIM8;E9PYX1;E9QMN1;Q9ES64-2;Q9ES64;H3BLC4;A0A5F8MPR9	0.376036	0.351531	0.162307	0.9998	0.181019	0.999904	no change	NA	-0.259929	0.649898
Incenp	ENSMUSG00000024660.10	Q9WU62-2;Q9WU62;A0A494BAW4;A0A494B9T7	0.285396	0.351531	0.0482209	0.9998	0.24342	0.999904	no change	NA	0.105443	0.572301
Khdrbs1	ENSMUSG00000028790.14	Q60749;Q9WU01-2;Q9WU01;A0A087WSL3;A0A087WR32	0.227749	0.351531	0.0892571	0.9998	0.135688	0.999904	no change	NA	0.0850372	0.507939
Hsd17b4	ENSMUSG00000024507.7	P51660	0.276619	0.351531	0.214953	0.9998	0.0563024	0.999904	no change	NA	-0.0606165	0.316507
Ssb	ENSMUSG00000068882.14	P32067;F6SXM5;A2AR07;D6RI87	0.242183	0.351531	0.204746	0.9998	0.0354993	0.999904	no change	NA	0.0484495	0.28542
Pdha1	ENSMUSG00000031299.11	P35486	0.238368	0.352355	0.213945	0.9998	0.0180984	0.999904	no change	NA	0.00376034	0.0250018
Mgat4b	ENSMUSG00000036620.15	Q812F8;F7BME0	-0.322963	0.352373	-0.0559814	0.9998	-0.268447	0.999904	no change	NA	0.0525088	0.261426
Gstp2	ENSMUSG00000038155.12	P46425;A0A494BAU3;A0A494BAM8	0.248756	0.35274	0.214784	0.9998	0.0586739	0.999904	no change	NA	-0.242404	1.32025
Igf1r	ENSMUSG00000005533.11	E9QNX9;Q60751	-0.469999	0.35274	-0.174579	0.9998	-0.308319	0.999904	no change	NA	0.0639763	0.478078
Clspn	ENSMUSG00000042489.16	Q80YR7;F6S522;B1ARX7	0.264133	0.354001	0.364908	0.9998	-0.124948	0.999904	no change	NA	-0.0133305	0.101355
Psmb10	ENSMUSG00000031897.10	O35955	0.332505	0.354001	0.208731	0.9998	0.0903341	0.999904	no change	NA	-0.0101075	0.0375521
Dhx35	ENSMUSG00000027655.15	Q8K1G9;A2ACQ1	0.360879	0.35403	0.48035	0.9998	-0.128436	0.999904	no change	NA	0.157214	0.807758
Numa1	ENSMUSG00000066306.14	E9Q7G0;A0A1B0GSW3;A0A1B0GT61;A0A1B0GT38;A0A1B0GSH2	0.363125	0.35403	0.174592	0.9998	0.198479	0.999904	no change	NA	0.0852985	0.528466
Rab11fip1	ENSMUSG00000031488.15	E9Q8L9;A0A1B0GRJ0;Q9D620	0.252784	0.354689	0.18282	0.9998	0.0246551	0.999904	no change	NA	-0.087769	0.684082
Pgap1	ENSMUSG00000073678.5	Q3UUQ7	-0.205712	0.355173	0.00122434	0.9998	-0.206124	0.999904	no change	NA	-0.0393987	0.124365
Sytl2	ENSMUSG00000030616.17	A0A5F8MPX2;A0A5F8MPH5;Q99N50-11;Q99N50-4;Q99N50-5;Q99N50-3;Q99N50;A0A5F8MPI7;Q99N50-2;A0A140LJF2;Q99N50-8;Q99N50-6;Q99N50-7;A0A140LHC0	-0.387567	0.35674	-0.179136	0.9998	-0.160302	0.999904	no change	NA	-0.0293674	0.280681
Cpne3	ENSMUSG00000028228.6	Q8BT60	0.25429	0.356822	0.262624	0.9998	-0.00717622	0.999904	no change	NA	0.0885382	0.902146
Slc23a4	ENSMUSG00000029847.14	A0A0J9YUX7;F6S2M6;D3Z3R5;E9PW54	-0.358272	0.357345	-0.262348	0.9998	-0.100941	0.999904	no change	NA	-0.0664191	0.292445
Mtch1	ENSMUSG00000024012.19	Q791T5-2;Q791T5;D3YXC2;A0A3Q4EC24;A0A3Q4EGL4;A0A3Q4EG99;A0A3Q4EBT8;A0A3Q4EIA3;A0A3Q4EC97;A0A3Q4EGX8	-0.303307	0.359523	-0.0357388	0.9998	-0.264355	0.999904	no change	NA	0.117791	1.47053
Erlin1	ENSMUSG00000025198.17	Q91X78;E9PUH5;F6Z6D6	-0.30828	0.359523	-0.0466371	0.9998	-0.25214	0.999904	no change	NA	-0.133521	0.733678
Gcat	ENSMUSG00000116378.2	O88986;E9PWY6;A0A2R8VHE4	0.32029	0.359523	-0.0169432	NA	0.331826	0.999904	no change	NA	0.00139332	0.00318
Canx	ENSMUSG00000020368.16	P35564;P52194	-0.263385	0.36094	-0.151291	0.9998	-0.106317	0.999904	no change	NA	-0.0954762	0.705946
Rpl4	ENSMUSG00000032399.9	Q9D8E6	0.277542	0.36094	0.0089292	0.9998	0.269284	0.999904	no change	NA	0.0535154	0.439415
Esyt2	ENSMUSG00000021171.9	Q3TZZ7;Q3TZZ7-2;A0A1Y7VM39	-0.246809	0.361151	-0.210049	0.9998	-0.048045	0.999904	no change	NA	0.0326867	0.263249
Cnih1	ENSMUSG00000015759.12	NA	-0.252626	0.361948	-0.0330679	0.9998	-0.220853	0.999904	no change	NA	NA	NA
Gns	ENSMUSG00000034707.8	Q8BFR4;A0A1W2P8D3	-0.252388	0.363275	-0.184256	0.9998	-0.0773149	0.999904	no change	NA	0.0622425	0.240919
Krt7	ENSMUSG00000023039.18	NA	0.240996	0.363766	-0.154211	0.9998	0.389459	0.999904	no change	NA	NA	NA
Tm7sf3	ENSMUSG00000040234.17	Q9CRG1;A0A0R4J0K4;D6RI14	-0.311415	0.363766	-0.0328547	0.9998	-0.286615	0.999904	no change	NA	0.0551133	0.484709
Ephb3	ENSMUSG00000005958.16	P54754;E0CYA3;Q8CBF3-2;Q8CBF3;A0A338P6E0;A0A338P6F1;O08644	-0.42321	0.363766	-0.301703	0.9998	-0.103131	0.999904	no change	NA	0.178069	0.296296
Gimd1	ENSMUSG00000091721.5	E9PW74;A0A1D5RM22	0.343845	0.365534	0.381166	0.9998	-0.0127646	0.999904	no change	NA	-0.140963	1.35557
Scamp4	ENSMUSG00000113949.2	Q9JKV5	-0.311483	0.365534	-0.180854	0.9998	-0.146602	0.999904	no change	NA	0.107778	1.31517
Eea1	ENSMUSG00000036499.10	Q8BL66;A0A1W2P7A6;REV__A0A171EBL0;REV__Q61606;REV__Q80VN0;REV__Q9R0L6;REV__Q9R0L6-2;Q80WM3	0.270897	0.365534	0.180212	0.9998	0.089522	0.999904	no change	NA	-0.0626516	0.377967
Sqstm1	ENSMUSG00000015837.16	Q64337;D3YZJ1;Q64337-2	0.284095	0.365534	-0.0310721	0.9998	0.345999	0.999904	no change	NA	-0.076211	0.319334
Cnih4	ENSMUSG00000062169.14	A0A0A6YW87;Q9CX13	-0.289204	0.365534	-0.025792	0.9998	-0.130557	0.999904	no change	NA	-0.1498	0.245562
Gpd1l	ENSMUSG00000050627.14	Q3ULJ0-2;Q3ULJ0;D3Z0L6;Q6NXY9	0.300213	0.365534	0.186934	0.9998	0.0800316	0.999904	no change	NA	0.0274076	0.0854529
H2-Q10	ENSMUSG00000067235.15	NA	-0.323339	0.365576	0.120989	NA	-0.394223	0.999904	no change	NA	NA	NA
Retreg2	ENSMUSG00000049339.17	NA	-0.345077	0.365972	-0.160307	0.9998	-0.161441	0.999904	no change	NA	NA	NA
Stim2	ENSMUSG00000039156.20	P83093;I1E4X8;F6WBP9	-0.268142	0.367265	-0.0522384	0.9998	-0.210285	0.999904	no change	NA	0.0286579	0.192315
Eif2s1	ENSMUSG00000021116.11	Q6ZWX6	0.271798	0.367265	0.0864389	0.9998	0.182356	0.999904	no change	NA	-0.0146604	0.071806
Hgfac	ENSMUSG00000029102.10	Q9R098;A0A0J9YUY6;CON__ENSEMBL:ENSBTAP00000023055	-0.348568	0.367551	-0.251937	NA	-0.0465896	0.999904	no change	NA	0.199109	0.206344
Utp18	ENSMUSG00000054079.13	Q5SSI6	0.296521	0.367934	0.334027	0.9998	-0.0503412	0.999904	no change	NA	-0.107066	0.291106
As3mt	ENSMUSG00000003559.9	Q91WU5;A0A494B985;A0A494B9D3	0.335253	0.367934	0.249235	0.9998	0.0700971	0.999904	no change	NA	-0.0526595	0.221559
Mrto4	ENSMUSG00000028741.14	Q9D0I8;A2AMV1;D6RCI7	0.317449	0.368853	-0.00212212	0.9998	0.351509	0.999904	no change	NA	-0.105437	0.554836
Manf	ENSMUSG00000032575.17	Q80ZP8;Q3TMX5;Q9CXI5;F6USD5;F6T4L3;F7C1S6	-0.360248	0.370261	-0.415069	0.9998	0.0492592	0.999904	no change	NA	-0.0803971	0.436385
Lrig1	ENSMUSG00000030029.15	P70193;B2RRI5;Q52KR2-2;Q52KR2;Q6P1C6	-0.353044	0.370806	-0.257111	0.9998	-0.0899181	0.999904	no change	NA	0.0902519	0.4019
Tmbim6	ENSMUSG00000023010.16	E0CX98;Q9D2C7;E0CZE8;E0CXR0;A0A2R8W6Y1	-0.220296	0.371712	-0.177073	0.9998	-0.0927876	0.999904	no change	NA	-0.323568	1.23074
Emc3	ENSMUSG00000030286.7	Q99KI3	-0.267473	0.372017	-0.18088	0.9998	-0.0830212	0.999904	no change	NA	-0.0968218	0.733114
Pycrl	ENSMUSG00000022571.10	Q9DCC4	0.292574	0.372159	0.15094	0.9998	0.145234	0.999904	no change	NA	-0.0904093	0.30042
Uck2	ENSMUSG00000026558.14	Q99PM9;A0A0B4J1E5;A0A0A6YVQ3;A0A0A6YXW7;A0A0A6YXG9;A0A0A6YX11	0.27349	0.372159	0.143605	0.9998	0.134408	0.999904	no change	NA	0.0115776	0.0865971
Creld2	ENSMUSG00000023272.5	Q9CYA0	-0.424525	0.372159	-0.31297	0.9998	-0.175328	0.999904	no change	NA	-0.0335999	0.0637729
Hirip3	ENSMUSG00000042606.10	Q8BLH7;D3YWU7	0.301003	0.372159	-0.0386752	0.9998	0.314995	0.999904	no change	NA	0.00875092	0.0357109
Rce1	ENSMUSG00000024889.6	P57791;A0A286YDK5;A0A494BAL8;Q99KQ3	-0.319257	0.372769	-0.104665	NA	-0.198514	0.999904	no change	NA	0.0940275	0.178574
Hexb	ENSMUSG00000021665.10	P20060	-0.35061	0.373061	-0.181575	0.9998	-0.175888	0.999904	no change	NA	0.0155082	0.0301144
Rack1	ENSMUSG00000020372.16	NA	0.265415	0.37427	-0.112964	0.9998	0.375622	0.999904	no change	NA	NA	NA
Fubp3	ENSMUSG00000026843.16	A2AJ72;Q3TIX6;A0A0A6YVV5;F7AM43;A0A0A6YY39;F6W2V3;A0A0A6YW42;A0A0A6YX76	0.262786	0.374922	0.297493	0.9998	-0.0330412	0.999904	no change	NA	0.0908265	0.579678
Nub1	ENSMUSG00000028954.12	A0A0G2JGQ4;P54729	0.285777	0.374922	0.364628	0.9998	-0.0804811	0.999904	no change	NA	-0.0436916	0.563565
Txndc12	ENSMUSG00000028567.9	Q9CQU0	-0.33122	0.374922	-0.256807	0.9998	-0.0852846	0.999904	no change	NA	0.110441	0.29597
Vkorc1l1	ENSMUSG00000066735.9	Q0VGU5;Q6TEK5;A0A0M3HEP8;A0A0J9YUN6	-0.324012	0.374922	0.107314	0.9998	-0.363751	0.999904	no change	NA	0.0400972	0.20311
Cited2	ENSMUSG00000039910.11	NA	0.333408	0.375602	0.126373	0.9998	0.232356	0.999904	no change	NA	NA	NA
Endod1	ENSMUSG00000037419.10	Q8C522;A0A1L1SSA0	-0.331195	0.376551	-0.223022	0.9998	-0.0769835	0.999904	no change	NA	0.00405407	0.0229137
Por	ENSMUSG00000005514.15	P37040;Q05DV1;E9Q997;E9PVT9;F6R7H8	-0.286377	0.376743	-0.442719	0.990276	0.14414	0.999904	no change	NA	0.0129418	0.0670043
Sptan1	ENSMUSG00000057738.15	P16546;P16546-2	0.325004	0.377621	0.0983037	0.9998	0.23564	0.999904	no change	NA	-0.145021	1.13819
Slc7a4	ENSMUSG00000022756.18	NA	-0.329997	0.380116	-0.212974	NA	-0.100392	0.999904	no change	NA	NA	NA
Mcf2l	ENSMUSG00000031442.22	E9QPM7;Q64096;G3UYM8;D3YUF3;D3YUF4;G3UXP9;E9Q863;E9PY13;E9PY12;G3UX72;E9PXE1;E9PXE2;F6VR53;D3Z3S7	-0.334566	0.38037	-0.470679	0.9998	0.114286	0.999904	no change	NA	0.196233	1.22202
Eif3d	ENSMUSG00000016554.10	O70194;A0A2R8VK20	0.204721	0.38037	0.0033176	0.9998	0.19203	0.999904	no change	NA	0.0188785	0.14959
Kcnn4	ENSMUSG00000054342.9	O89109;A0A0U1RP82	-0.330719	0.38037	-0.355859	0.9998	0.042692	0.999904	no change	NA	0.0325122	0.140996
Itm2c	ENSMUSG00000026223.16	Q91VK4;A0A087WRM2	-0.27168	0.380453	-0.380705	0.9998	0.164121	0.999904	no change	NA	-0.0227084	0.216981
Qdpr	ENSMUSG00000015806.13	A0A0G2JGJ1;Q8BVI4;D3YWR7;D3Z1A1;A0A0G2JGY0;D3Z099	0.278585	0.380453	0.226871	0.9998	0.0433909	0.999904	no change	NA	-0.0229268	0.130031
Mat2b	ENSMUSG00000042032.14	Q99LB6-2;Q99LB6;E0CYU5	0.253029	0.380751	0.158014	0.9998	0.0862563	0.999904	no change	NA	0.115915	0.952381
Dnpep	ENSMUSG00000026209.16	Q8BPW9;Q3TVK3;Q9Z2W0;A0A087WS31;A0A087WSE6;A0A087WRC1;A0A087WSU0;A0A087WNX3;A0A087WSD3	0.272496	0.381984	0.103898	0.9998	0.156982	0.999904	no change	NA	-0.0744433	0.644294
Abcd4	ENSMUSG00000021240.7	O89016;A0A1Y7VMF7;A0A1Y7VM74;A0A1Y7VLL1	-0.304241	0.382234	-0.151849	0.9998	-0.166573	0.999904	no change	NA	0.0449734	0.319343
Rcl1	ENSMUSG00000024785.8	Q9JJT0;A0A494BAM2	0.264146	0.382923	-0.0228931	0.9998	0.291522	0.999904	no change	NA	0.150783	0.982616
Sema4a	ENSMUSG00000028064.18	Q62178;D3YWV5;D3YVM6;D3Z336;V9GXF5;V9GXH9;D3YUM4;D3YZ30	-0.34392	0.382923	-0.0797976	0.9998	-0.266633	0.999904	no change	NA	-0.184831	0.467347
B3gnt7	ENSMUSG00000079445.4	Q8K0J2	-0.367569	0.382923	-0.414811	0.9998	0.00510056	0.999904	no change	NA	-0.175971	0.386733
Prps2	ENSMUSG00000025742.6	Q9CS42	0.294621	0.382923	0.253882	0.9998	0.0363215	0.999904	no change	NA	0.04321	0.21331
Slc20a2	ENSMUSG00000037656.10	Q80UP8	-0.388982	0.382923	-0.335677	0.9998	-0.0735784	0.999904	no change	NA	0.0112624	0.0413965
Gstm3	ENSMUSG00000004038.10	P19639	0.492291	0.383035	0.357809	NA	0.0700985	0.999904	no change	NA	-0.291412	0.449584
Atp1b3	ENSMUSG00000032412.9	P97370	-0.229371	0.383091	-0.243895	0.9998	0.0152284	0.999904	no change	NA	0.146047	0.356767
Srsf3	ENSMUSG00000071172.14	P84104-2;P84104	0.233204	0.383091	0.26412	0.9998	-0.0344169	0.999904	no change	NA	0.0734658	0.315655
Utp14b	ENSMUSG00000079470.9	E9Q9S3;Q6EJB6	0.326899	0.383127	-0.0188342	0.9998	0.249148	0.999904	no change	NA	0.0548782	0.344833
Txndc15	ENSMUSG00000021497.11	Q6P6J9	-0.279763	0.383434	-0.18857	0.9998	-0.107183	0.999904	no change	NA	-0.122181	1.30102
Erg28	ENSMUSG00000021252.12	NA	-0.298424	0.384454	-0.0830252	0.9998	-0.206576	0.999904	no change	NA	NA	NA
Ctss	ENSMUSG00000038642.11	F6WR04;O70370	-0.361588	0.384611	-0.125248	0.9998	-0.231214	0.999904	no change	NA	0.282167	0.625923
Nop14	ENSMUSG00000036693.13	Q8R3N1	0.278411	0.384611	0.348703	0.9998	-0.0525141	0.999904	no change	NA	0.0491385	0.203092
Ddx1	ENSMUSG00000037149.11	Q91VR5;A0A1Y7VM48	0.276632	0.384611	0.1444	0.9998	0.115312	0.999904	no change	NA	0.0161214	0.117166
Alyref	ENSMUSG00000025134.3	O08583;O08583-2;Q9JJW6-2;G3X9I4;Q9JJW6	0.229776	0.387144	-0.00786421	0.9998	0.228154	0.999904	no change	NA	0.0402908	0.610528
Agpat4	ENSMUSG00000023827.9	Q8K4X7;E9Q6S5;E9Q2T9	-0.398028	0.387397	-0.622372	0.9998	0.232724	0.999904	no change	NA	0.177277	0.845627
Ccng1	ENSMUSG00000020326.8	NA	0.395967	0.390216	0.689166	0.0222954	-0.293223	0.999904	no change	NA	NA	NA
Plek2	ENSMUSG00000021118.8	Q9WV52	0.282151	0.390216	0.177903	0.9998	0.0817609	0.999904	no change	NA	-0.0243187	0.0877223
Sec61a1	ENSMUSG00000030082.15	P61620;A2ATT9	-0.291391	0.3905	-0.202371	0.9998	-0.0758585	0.999904	no change	NA	0.208603	1.1512
Rexo4	ENSMUSG00000052406.15	Q6PAQ4;A2ALB2;A2ALB1	0.368027	0.3905	-0.00884753	0.9998	0.366108	0.999904	no change	NA	-0.109677	0.426843
Poglut2	ENSMUSG00000026047.14	NA	-0.338514	0.390921	-0.398836	0.9998	0.0492146	0.999904	no change	NA	NA	NA
Fads2	ENSMUSG00000024665.9	Q9Z0R9;A0A494BBD1	-0.248064	0.390921	-0.165307	0.9998	-0.0853043	0.999904	no change	NA	-0.108567	1.03216
Ddx47	ENSMUSG00000030204.11	Q9CWX9;A0A0N4SVT1;F6QKD2;A0A0N4SVK2;D3YWF9;A0A0N4SV55;A0A0N4SWC5	0.250466	0.390921	0.0581402	0.9998	0.190079	0.999904	no change	NA	-0.0722642	0.68998
Rnf121	ENSMUSG00000070426.13	K4DI70;Q8R1Z9-2;Q8R1Z9-3;Q8R1Z9;F6XTP0	-0.253525	0.390921	0.0243496	0.9998	-0.280189	0.999904	no change	NA	0.178385	0.531322
Bcas1	ENSMUSG00000013523.14	A2AVX1;E9Q8Q5;Q80YN3;F7BNZ5	-0.364168	0.390921	-0.41074	NA	0.0571791	0.999904	no change	NA	0.156292	0.527483
Hnrnpk	ENSMUSG00000021546.19	P61979-3;B2M1R6;P61979-2;P61979;H3BKD0;H3BLL4;H3BKI8;A0A286YDM3;H3BK96;A0A286YCM2;A0A286YEC4;A0A286YDH1;Q8BT23;H3BLP7;H3BJ43;H3BJS9;A0A286YE41	0.190583	0.390921	0.117462	0.9998	0.052799	0.999904	no change	NA	0.0712185	0.37528
Plekhb2	ENSMUSG00000026123.12	D3Z3L2;Q9QZC7-2;Q9QZC7-3;Q9QZC7	0.35267	0.390921	0.22557	0.9998	0.131665	0.999904	no change	NA	0.250707	0.353311
Pa2g4	ENSMUSG00000025364.14	P50580;P50580-2	0.226119	0.390921	0.164699	0.9998	0.0644552	0.999904	no change	NA	0.101166	0.291717
Mydgf	ENSMUSG00000019579.14	Q9CPT4	-0.288921	0.390921	-0.223837	0.9998	-0.0496952	0.999904	no change	NA	-0.0184631	0.103817
Mlec	ENSMUSG00000048578.12	Q6ZQI3	-0.236488	0.390921	-0.0933308	0.9998	-0.141379	0.999904	no change	NA	-0.00671625	0.0712229
Fam111a	ENSMUSG00000024691.14	Q9D2L9;D3YYD2	0.318234	0.390921	0.413797	0.9998	-0.0929062	0.999904	no change	NA	0.0216002	0.0680565
Crot	ENSMUSG00000003623.5	Q9DC50	0.274838	0.391971	0.264141	0.9998	-0.00245338	0.999904	no change	NA	-0.131065	0.690531
Spag9	ENSMUSG00000020859.17	Q58A65;Q58A65-2;Q58A65-5;A0A0R4J196;Q58A65-4;F8WH31;Q58A65-6;E9PUD1;Q58A65-3;Z4YMB8;F6SH61;E9Q6B6;K3W4S4;Q9ESN9-6;E9Q6E0;Q9ESN9;Q9ESN9-4;Q9ESN9-5;Q9ESN9-3;Q9ESN9-2;J3QNR6;F6WNT4;D3YWH6;REV__Q9EPW0-2;REV__A0A0R4J0Q2;REV__E9QAD0	0.303143	0.392289	0.168072	0.9998	0.136316	0.999904	no change	NA	-0.169117	2.74686
Rps15a	ENSMUSG00000008683.17	P62245;F8WJ41;D3Z712;D3YVB4	0.266363	0.392289	-0.346965	0.9998	0.579533	0.999904	no change	NA	0.0834169	0.660449
Uqcrfs1	ENSMUSG00000038462.4	Q9CR68	0.268436	0.393359	0.197376	0.9998	0.0756863	0.999904	no change	NA	-0.154589	0.681096
Slc35f6	ENSMUSG00000029175.18	A0A0G2JEG3;Q8VE96	-0.28714	0.393359	-0.281327	0.9998	-0.0235064	0.999904	no change	NA	0.109874	0.421779
Acat2	ENSMUSG00000023832.15	Q8CAY6;Q80X81;G3XA25;A0A3B2WAL8	0.218324	0.393359	0.164045	0.9998	0.0486855	0.999904	no change	NA	0.0667572	0.328505
Esco2	ENSMUSG00000022034.11	Q8CIB9	0.283845	0.393359	0.0811652	0.9998	0.194774	0.999904	no change	NA	0.0159049	0.0608182
Rpl29	ENSMUSG00000048758.15	P47915;A0A1L1SS27;W4VSN7;A0A1L1STJ3;A0A1L1SUN1	0.273848	0.39403	-0.361892	0.9998	0.636083	0.999904	no change	NA	-0.0154643	0.0834257
Stip1	ENSMUSG00000024966.10	Q60864	0.213934	0.394437	0.101562	0.9998	0.0989107	0.999904	no change	NA	-0.0369396	0.23622
Gfm1	ENSMUSG00000027774.17	Q8K0D5	0.255398	0.394437	0.252361	0.9998	-0.0107738	0.999904	no change	NA	-0.0202131	0.0817622
Pllp	ENSMUSG00000031775.6	Q9DCU2;A0A1D5RMD2	-0.381827	0.394773	-0.514944	0.9998	0.114724	0.999904	no change	NA	0.183706	1.20185
Dhcr24	ENSMUSG00000034926.4	Q8VCH6	-0.218127	0.394773	-0.065688	0.9998	-0.1581	0.999904	no change	NA	0.0680251	0.101806
Atraid	ENSMUSG00000013622.16	NA	-0.246653	0.394779	-0.126032	0.9998	-0.137428	0.999904	no change	NA	NA	NA
Cs	ENSMUSG00000005683.9	Q9CZU6	0.289194	0.394779	0.143983	0.9998	0.150707	0.999904	no change	NA	-0.101942	0.655042
Tmem54	ENSMUSG00000028786.16	NA	-0.243971	0.394973	-0.137656	0.9998	-0.106143	0.999904	no change	NA	NA	NA
Nceh1	ENSMUSG00000027698.15	Q8BLF1;Q8BYQ0	-0.323753	0.394982	-0.0526558	0.9998	-0.22427	0.999904	no change	NA	-0.112806	0.618258
Pcx	ENSMUSG00000024892.18	G5E8R3;E9QPD7;Q05920;A0A494B951;A0A286YCC5;A0A494B912	0.475419	0.395457	0.428587	NA	0.0650089	0.999904	no change	NA	-0.106603	0.555414
Hnrnpr	ENSMUSG00000066037.15	Q8VHM5;F7B5B5;A2AW41;S4R1E9;A2AW40;V9GWW3	0.234275	0.396747	0.0168495	0.9998	0.231095	0.999904	no change	NA	0.113024	0.611219
Tmem161b	ENSMUSG00000035762.12	Q8C2L6;A0A286YCV1;A0A286YDI6;A0A286YE14;A0A286YCA7	-0.304782	0.397046	-0.154945	0.9998	-0.131504	0.999904	no change	NA	0.00877666	0.0479261
Mlst8	ENSMUSG00000024142.16	Q9DCJ1;A0A3Q4EC26;A0A3Q4L2V5;A0A3Q4L2Y8;A0A3Q4EC81	0.307803	0.39806	0.130361	0.9998	0.240109	0.999904	no change	NA	-0.00420666	0.0742641
Dhx40	ENSMUSG00000018425.19	Q6PE54;Q5SXR4	0.322997	0.399186	0.365995	0.9998	-0.0646195	0.999904	no change	NA	-0.071969	0.372662
Plp2	ENSMUSG00000031146.7	Q9R1Q7	-0.268055	0.399186	-0.270922	0.9998	-0.00714009	0.999904	no change	NA	0.00686598	0.086834
Faf2	ENSMUSG00000025873.17	Q3TDN2;Q3TDN2-2;D3Z2H4;D3YUP4;D6RE51;D3Z4G9	-0.254713	0.399366	-0.242132	0.9998	-0.0384256	0.999904	no change	NA	0.0630031	0.397375
Tm2d2	ENSMUSG00000031556.7	NA	-0.304509	0.399375	-0.263182	0.9998	-0.037008	0.999904	no change	NA	NA	NA
Tmprss15	ENSMUSG00000022857.14	NA	1.25726	0.399423	0.960294	NA	0.334425	0.999904	no change	NA	NA	NA
Gnptab	ENSMUSG00000035311.17	Q69ZN6;Q69ZN6-2;D3YXC6;D3Z1C3	-0.274075	0.403434	-0.136032	0.9998	-0.136227	0.999904	no change	NA	0.129106	1.44518
Mgat5	ENSMUSG00000036155.14	Q8R4G6;Q8BIS8-2;Q8BIS8	-0.284305	0.403778	-0.101484	0.9998	-0.181837	0.999904	no change	NA	0.138573	0.312204
Fbxw8	ENSMUSG00000032867.9	Q8BIA4;Q8BIA4-4	0.271163	0.403921	0.0515877	0.9998	0.202365	0.999904	no change	NA	-0.084435	0.472787
Safb2	ENSMUSG00000042625.17	Q80YR5;F6XJ79;F6Z0Y5;F6WIZ2;D6RHP9;F6VRR0;D6RJ78;F6R703	0.243976	0.403921	0.0968193	NA	0.195729	0.999904	no change	NA	-0.0188565	0.286238
Tram1	ENSMUSG00000025935.11	Q91V04	-0.296456	0.403921	-0.10637	0.9998	-0.159132	0.999904	no change	NA	-0.0353379	0.156206
Enpp3	ENSMUSG00000019989.9	Q6DYE8;A0A1W2P763;Q91VZ7;A0A1W2P6R0;A0A1W2P8G4	0.974809	0.404359	0.927832	0.975396	-0.000250742	0.999904	no change	NA	-0.742027	1.31117
Mecr	ENSMUSG00000028910.13	Q9DCS3;A2A845	0.244762	0.404359	-0.00759258	0.9998	0.25022	0.999904	no change	NA	0.00504923	0.0481776
Slc9a1	ENSMUSG00000028854.10	Q61165	-0.324267	0.404514	-0.167604	0.9998	-0.151465	0.999904	no change	NA	-0.0851526	0.998429
Fam8a1	ENSMUSG00000069237.9	NA	-0.286812	0.404698	-0.0613299	0.9998	-0.22149	0.999904	no change	NA	NA	NA
Prdm16	ENSMUSG00000039410.17	A2A934;A2A930;A2A931;A2A933;A2A935-2;A2A935;A2A935-3;A2A929	0.334124	0.405108	0.311714	0.9998	0.0304285	0.999904	no change	NA	-0.0935502	0.67109
Eef1a1	ENSMUSG00000037742.15	P10126;D3YZ68;D3Z3I8	0.286361	0.40568	-0.0734481	0.9998	0.361471	0.999904	no change	NA	-0.0240045	0.111113
Xdh	ENSMUSG00000024066.10	Q00519;A0A3B2WBF8;G3X982	0.47044	0.405785	0.23858	0.9998	0.198272	0.999904	no change	NA	-0.310054	0.9851
Arrb1	ENSMUSG00000018909.16	J3QNU6;Q8BWG8-2;Q8BWG8;F7DF62;E0CY53;E0CYB1;J3QNF6;P20443	0.318814	0.405785	0.203782	0.9998	0.0864015	0.999904	no change	NA	0.0791578	0.172002
Abhd16a	ENSMUSG00000007036.16	Q9Z1Q2;G3UX11;Q80YU0	-0.320216	0.409414	-0.179038	0.9998	-0.150111	0.999904	no change	NA	0.00438404	0.0248533
Dnmt1	ENSMUSG00000004099.17	P13864;P13864-2	0.242418	0.409607	0.228469	0.9998	0.0170753	0.999904	no change	NA	0.0265074	0.0787
Paics	ENSMUSG00000029247.18	Q9DCL9;D3Z6P1;D6RCU8;REV__Q810Y9;REV__Q05DG3;REV__Q8R3B1;REV__G5DDB7	0.230597	0.409632	0.0564826	0.9998	0.142266	0.999904	no change	NA	0.0260854	0.101385
Ppp1r15b	ENSMUSG00000046062.6	NA	-0.216129	0.409889	-0.0233607	0.9998	-0.189853	0.999904	no change	NA	NA	NA
Lrp10	ENSMUSG00000022175.10	NA	-0.245654	0.410856	-0.242028	0.9998	-0.00539103	0.999904	no change	NA	NA	NA
Hnf4g	ENSMUSG00000017688.15	E9QPS1;Q059V1;Q9WUU6	0.394598	0.410856	0.397346	0.9998	0.00436477	0.999904	no change	NA	-0.144323	0.326176
Nme7	ENSMUSG00000026575.16	Q8BUH2;Q3UMG6;Q9QXL8	0.302776	0.410856	0.254555	NA	0.0281901	0.999904	no change	NA	-0.0145202	0.0878318
Slc17a5	ENSMUSG00000049624.15	Q8BN82;Q8BN82-2;Q8BN82-3	-0.296966	0.412089	-0.304582	0.9998	-0.00405242	0.999904	no change	NA	0.157714	0.534322
Odc1	ENSMUSG00000011179.9	NA	0.285069	0.412399	0.307076	0.9998	-0.0103436	0.999904	no change	NA	NA	NA
Gtf2i	ENSMUSG00000060261.17	Q3UHU8;G3UYD0;Q9ESZ8-5;Q9ESZ8-4;Q9ESZ8-3;Q9ESZ8-6;Q9ESZ8-2;Q9ESZ8;G3UYJ6;G3UYD7;G3UZU4;G3UWV2;G3UX27;Q99NI3	0.23912	0.413303	0.18288	0.9998	0.0552994	0.999904	no change	NA	0.133075	0.748683
Fzd6	ENSMUSG00000022297.16	NA	-0.387628	0.413903	-0.418626	0.9998	0.0125576	0.999904	no change	NA	NA	NA
Ufd1	ENSMUSG00000005262.14	NA	0.266778	0.417214	-0.0190507	0.9998	0.281483	0.999904	no change	NA	NA	NA
Blmh	ENSMUSG00000020840.11	Q8R016;E9PY26;E9PZH4;E9Q6V3;E9QA53;E9PYU0	0.221172	0.417214	-0.0402802	0.9998	0.246801	0.999904	no change	NA	0.152535	1.79209
Cela2a	ENSMUSG00000058579.6	P05208	4.09242	0.417214	1.68535	NA	2.10512	0.999904	no change	NA	-2.36573	1.47021
Ppia	ENSMUSG00000071866.13	P17742;A0A1L1SST0;A0A1L1SRX5	0.215486	0.417214	0.0116795	0.9998	0.195734	0.999904	no change	NA	0.245868	0.985253
Ephx1	ENSMUSG00000038776.14	Q9D379;E9PWK1;F6YTS6;D3Z4M3	0.479803	0.417214	0.721278	0.9998	-0.225541	0.999904	no change	NA	-0.34619	0.682098
Aarsd1	ENSMUSG00000075528.14	A2A4P4;A2A4P3;Q3THG9	0.270152	0.417214	0.531464	NA	-0.219836	0.999904	no change	NA	-0.110649	0.675151
Cd177	ENSMUSG00000052212.7	Q8R2S8	-0.969597	0.417214	-0.698714	0.9998	-0.327761	0.999904	no change	NA	0.364532	0.372234
Sar1a	ENSMUSG00000020088.11	Q99JZ4;P36536	-0.227899	0.417214	-0.0449925	0.9998	-0.136436	0.999904	no change	NA	-0.0223837	0.17737
Rpl27	ENSMUSG00000063316.14	P61358;A2A4Q0	0.263908	0.417214	-0.102226	0.9998	0.347409	0.999904	no change	NA	-0.00172997	0.0124355
Marchf7	ENSMUSG00000026977.18	NA	0.227796	0.418008	0.070771	0.9998	0.149042	0.999904	no change	NA	NA	NA
Drg2	ENSMUSG00000020537.10	Q9QXB9	0.240089	0.418504	0.00234571	0.9998	0.22802	0.999904	no change	NA	0.0176244	0.17287
Atf1	ENSMUSG00000023027.14	P81269;F6U840;E9PWM8;P27699-2;D3Z2U7;F6QKL8;D3Z7M6;P27699-6;E9PWV9;F6W4F5;P27699-7;F6Q346;P27699-8;E9PZ49;E9PZB1;F6U9F5;F6QWT6;P27699-11;D3Z6A5;F6VJ22;D3Z326;D3Z7P7;P27699-5;P27699-10	-0.313146	0.419895	-0.229504	0.9998	-0.0817059	0.999904	no change	NA	0.274001	2.21932
Pmm2	ENSMUSG00000022711.17	Q9Z2M7	0.270442	0.419895	0.0995373	0.9998	0.15025	0.999904	no change	NA	-0.16158	0.701969
Med19	ENSMUSG00000027080.7	Q8C1S0	-0.289969	0.419895	-0.101695	0.9998	-0.192681	0.999904	no change	NA	-0.0530868	0.318642
Kpna3	ENSMUSG00000021929.10	O35344;REV__F6RS26	0.233474	0.419895	0.0738073	0.9998	0.155848	0.999904	no change	NA	0.0303006	0.187269
Nat10	ENSMUSG00000027185.16	Q8K224;A2BH46;E9Q498	0.240155	0.419895	0.214818	0.9998	0.0256175	0.999904	no change	NA	0.0477901	0.148153
Aamp	ENSMUSG00000006299.14	J3QN89;Q3TJ22;A0A087WNM5	0.238414	0.419895	0.0413149	0.9998	0.178877	0.999904	no change	NA	0.0106869	0.0585713
Spint1	ENSMUSG00000027315.14	Q9R097	-0.248894	0.421477	-0.176498	0.9998	-0.0840107	0.999904	no change	NA	0.326215	0.354937
Raly	ENSMUSG00000027593.16	Q64012-2;Q64012;A2AU62;A2AU61;A2AU60	0.223655	0.42168	-0.048281	0.9998	0.267042	0.999904	no change	NA	0.0711112	0.430028
Reg1	ENSMUSG00000059654.8	P43137	2.9346	0.421962	0.302932	0.9998	3.40259	0.999904	no change	NA	-1.18866	1.30831
Csde1	ENSMUSG00000068823.11	Q91W50;Q8JZN2;A0A0G2JF72;A0A0G2JE62;A0A0G2JDJ7	0.227007	0.423216	0.0966778	0.9998	0.126242	0.999904	no change	NA	0.0679049	0.319596
Mtres1	ENSMUSG00000019797.12	NA	0.291396	0.423262	-0.128962	NA	0.432587	0.999904	no change	NA	NA	NA
Tspan14	ENSMUSG00000037824.7	Q8QZY6	-0.263868	0.423262	-0.284967	0.9998	0.0166832	0.999904	no change	NA	0.322176	1.02744
Slc26a2	ENSMUSG00000034320.15	Q62273;F8WI08;E9PZ06	-0.323465	0.423262	0.0421559	0.9998	-0.332153	0.999904	no change	NA	0.152145	0.412689
Calr	ENSMUSG00000003814.9	P14211	-0.305472	0.423262	-0.316646	0.9998	0.0303153	0.999904	no change	NA	-0.0646238	0.345873
Tnfrsf1a	ENSMUSG00000030341.18	P25118	-0.242189	0.423262	-0.153269	0.9998	-0.0925585	0.999904	no change	NA	-0.108179	0.264896
Ubac1	ENSMUSG00000036352.17	Q8VDI7;F6Z1E7;F6UMH9	0.359189	0.423262	0.213588	0.9998	0.133323	0.999904	no change	NA	-0.0323982	0.192656
Tspan15	ENSMUSG00000037031.11	F7BWT7	-0.259491	0.423262	-0.252466	0.9998	-0.030868	0.999904	no change	NA	-0.0145922	0.0478524
Golim4	ENSMUSG00000034109.16	Q8BXA1;D3YVW2;F6RUD1	-0.299279	0.423744	-0.0531749	0.9998	-0.235245	0.999904	no change	NA	-0.000948429	0.00508768
Acad9	ENSMUSG00000027710.15	Q8JZN5;A0A0G2JF25;A0A0G2JDY4	0.223199	0.423872	0.116011	0.9998	0.0737971	0.999904	no change	NA	0.0346437	0.611836
Zfp26	ENSMUSG00000063108.16	E9Q951;Q8R1D1;G5E8Z9;G5E8Y1;A2ART2;Q3URY5;Q6NV92;G3X964;Q6PCM4;A2ARL4;Q8BIB6;D3YYR3;Q08BU3;E9Q2M4;Q99K45;Q3UTQ6;A2ARR8;A2ARV7;A2ARW5;G3XA08;Q02525;P10076	-0.317189	0.423872	-0.0380771	0.9998	-0.278639	0.999904	no change	NA	0.0447111	0.230958
Tmem43	ENSMUSG00000030095.11	Q9DBS1	-0.34365	0.423872	-0.36816	0.9998	0.0206564	0.999904	no change	NA	0.0244102	0.0813235
Cyp3a13	ENSMUSG00000029727.8	Q64464;G3UX95	-0.265738	0.424683	-0.230021	0.9998	-0.0643162	0.999904	no change	NA	-0.15362	0.566576
Pkp3	ENSMUSG00000054065.13	Q9QY23;Q9QY23-2;E0CY75;E0CY06;E0CYP0	0.24621	0.424683	-0.132922	0.9998	0.366754	0.999904	no change	NA	-0.0527134	0.463728
Atp6v0a2	ENSMUSG00000038023.13	P15920;P15920-2;A0A0G2JFS2	-0.253619	0.424683	-0.0893027	0.9998	-0.161798	0.999904	no change	NA	-0.0350041	0.188332
Lmnb1	ENSMUSG00000024590.9	P14733	0.251589	0.425969	0.00967162	0.9998	0.240368	0.999904	no change	NA	0.0328298	0.235588
Tcirg1	ENSMUSG00000001750.17	Q9JHF5;F6XRE6;A0A494B9E3	-0.36567	0.426005	0.00100807	NA	-0.360941	0.999904	no change	NA	0.0536709	0.43554
Calu	ENSMUSG00000029767.17	Q6XLQ8	-0.228458	0.426426	-0.19883	0.9998	-0.0310954	0.999904	no change	NA	-0.0789437	0.286501
Septin9	ENSMUSG00000059248.14	NA	0.238545	0.426795	0.166949	0.9998	0.0643651	0.999904	no change	NA	NA	NA
H2ax	ENSMUSG00000049932.4	NA	0.315109	0.426795	-0.195674	0.9998	0.509187	0.999904	no change	NA	NA	NA
Il1rap	ENSMUSG00000022514.15	NA	-0.327696	0.426795	-0.15749	0.9998	-0.183108	0.999904	no change	NA	NA	NA
Unc50	ENSMUSG00000026111.16	NA	-0.252611	0.426795	-0.125206	0.9998	-0.132989	0.999904	no change	NA	NA	NA
Rpl7a	ENSMUSG00000062647.17	P12970	0.234954	0.426795	-0.195633	0.9998	0.42536	0.999904	no change	NA	0.144919	2.53549
Cers5	ENSMUSG00000023021.16	Q9D6K9;H3BJH5;H3BJ49;H3BJQ0;Q9D6K9-2	-0.302696	0.426795	-0.363515	0.9998	0.0541549	0.999904	no change	NA	-0.382631	1.91693
Pex6	ENSMUSG00000002763.17	Q99LC9	0.312166	0.426795	0.116509	NA	0.172246	0.999904	no change	NA	-0.127468	1.33264
Ehd1	ENSMUSG00000024772.10	Q9WVK4	0.341938	0.426795	0.231784	0.9998	0.110257	0.999904	no change	NA	-0.207832	1.24834
Enpp7	ENSMUSG00000046697.18	A0A6I8MWV7;Q3TIW9;A0A0U1RPM1	1.78535	0.426795	1.58262	0.9998	-0.0254922	0.999904	no change	NA	-0.649312	1.03164
Mrpl24	ENSMUSG00000019710.14	Q9CQ06;A0A0A6YXP0	0.231933	0.426795	-0.108004	0.9998	0.324535	0.999904	no change	NA	-0.060112	0.877656
Acadm	ENSMUSG00000062908.13	P45952;D6RFD7	0.264195	0.426795	0.206867	0.9998	0.0655266	0.999904	no change	NA	-0.154162	0.816551
Akr1c13	ENSMUSG00000021213.13	Q8VC28;D6RGB1	0.23901	0.426795	0.163683	0.9998	0.0769635	0.999904	no change	NA	0.520481	0.614908
Lrpprc	ENSMUSG00000024120.13	Q6PB66;F6V2A3;A0A0G2JFP1;A0A0G2JES6;REV__F6ZLC6;REV__Q9ET54-2;REV__Q9ET54-6;REV__Q9ET54;Q9JJC6	0.225161	0.426795	0.332075	0.9998	-0.106537	0.999904	no change	NA	-0.0264254	0.599268
Pttg1ip	ENSMUSG00000009291.14	Q8R143;F6TFF2;E0CXB5;E0CY65	-0.269291	0.426795	-0.0607962	0.9998	-0.223682	0.999904	no change	NA	0.411773	0.498785
Hnrnpa0	ENSMUSG00000007836.7	Q9CX86	0.290729	0.426795	0.177581	0.9998	0.137315	0.999904	no change	NA	0.0588007	0.488682
Tap2	ENSMUSG00000024339.13	P36371	-0.404842	0.426795	-0.254886	NA	-0.237789	0.999904	no change	NA	-0.075428	0.445141
Rpsa	ENSMUSG00000032518.7	P14206;A0A1L1SUK3;A0A1L1SRW0;REV__Q9D516	0.276117	0.426795	-0.0635326	0.9998	0.329373	0.999904	no change	NA	0.0301046	0.188003
Poldip3	ENSMUSG00000041815.15	Q8BG81;Q3UDD3;F6VR84	0.236043	0.426795	0.245501	0.9998	-0.00707283	0.999904	no change	NA	0.0167255	0.170175
Lyz1	ENSMUSG00000069515.7	P17897;P08905	-0.354428	0.426795	-0.271048	0.9998	0.0132374	0.999904	no change	NA	0.120049	0.133066
Nhlrc3	ENSMUSG00000042997.14	Q8CCH2;D6RE41	-0.284779	0.426795	-0.256725	0.9998	-0.0231669	0.999904	no change	NA	0.0273285	0.112637
Spen	ENSMUSG00000040761.17	A2ADB1;A2ADB0;Q62504-2;Q62504;Q62504-3;A0A3B2WCV7;E0CXK2;E9Q7P2	0.281254	0.426795	0.116241	0.9998	0.160397	0.999904	no change	NA	-0.0223651	0.103536
Ruvbl1	ENSMUSG00000030079.16	P60122;D3YW60	0.262196	0.426795	0.235033	0.9998	0.0184473	0.999904	no change	NA	-0.00601864	0.0311717
Pomt1	ENSMUSG00000039254.17	Q8R2R1;B0R070;B0R071	-0.272157	0.426795	-0.397903	0.9998	0.108805	0.999904	no change	NA	-0.0017271	0.00533485
Ncapd2	ENSMUSG00000038252.14	A0A0R4J0H7;A0A087WNQ1;A0A087WRK6;B9EK06;REV__Q8BH57-3;REV__Q8BH57-2;REV__Q8BH57	-0.274672	0.428657	-0.201736	0.9998	-0.075675	0.999904	no change	NA	0.780029	1.50319
Rps9	ENSMUSG00000006333.15	Q6ZWN5;F7CJS8;D3YWH9;Q9CXW7;D3Z673;D3YUV6	0.243671	0.428729	-0.305656	0.9998	0.550945	0.999904	no change	NA	0.0411644	0.191223
Mrpl19	ENSMUSG00000030045.11	Q9D338	0.340587	0.429702	-0.00592687	0.9998	0.322168	0.999904	no change	NA	0.132812	0.933218
Bmpr2	ENSMUSG00000067336.7	O35607	-0.270227	0.431717	0.0446448	0.9998	-0.326086	0.999904	no change	NA	-0.0348792	0.308903
Pum3	ENSMUSG00000041360.9	NA	0.250252	0.432155	0.10293	0.9998	0.142541	0.999904	no change	NA	NA	NA
Abcf3	ENSMUSG00000003234.17	Q8K268;A0A338P6L5;A0A338P774;A0A338P6I1	0.293565	0.432155	0.105811	0.9998	0.173457	0.999904	no change	NA	-0.0282617	0.41264
Edem3	ENSMUSG00000043019.13	B7ZNP0;A0A087WQK5	-0.292954	0.432155	-0.0564574	0.9998	-0.266291	0.999904	no change	NA	0.00759077	0.0289644
Kif2c	ENSMUSG00000028678.14	Q922S8;Q3TTL2	0.305225	0.432155	0.0516383	0.9998	0.231497	0.999904	no change	NA	-0.00543976	0.0204413
Ror2	ENSMUSG00000021464.16	E9PUN5;Q8C3W2;Q9Z138	-0.387406	0.432877	-0.516753	0.9998	0.0758613	0.999904	no change	NA	0.197014	0.625793
Dhx15	ENSMUSG00000029169.12	O35286;Q497W9;A0A0G2JG10;A0A0G2JGQ5	0.200735	0.43583	0.232871	0.9998	-0.0355833	0.999904	no change	NA	0.0408297	0.208644
Ppara	ENSMUSG00000022383.14	NA	0.459358	0.436879	0.226689	0.9998	0.192336	0.999904	no change	NA	NA	NA
Ppib	ENSMUSG00000032383.8	P24369;REV__Q05860-6;REV__A0A5F8MPL0;REV__Q05860-5;REV__E9Q7P6;REV__Q05860-3;REV__Q05860-2;REV__Q05860	-0.205374	0.436879	-0.201574	0.9998	-0.0105293	0.999904	no change	NA	-0.169753	2.15778
Aldoa	ENSMUSG00000030695.17	P05064;D3YWI1;D3Z510;A0A0U1RPN8	0.230638	0.436879	0.00985235	0.9998	0.226655	0.999904	no change	NA	0.0650158	0.494636
Hltf	ENSMUSG00000002428.13	Q6PCN7;G3UVU1;E9PVX5	0.2919	0.437081	0.114024	0.9998	0.161087	0.999904	no change	NA	-0.0883317	1.13743
Il13ra1	ENSMUSG00000017057.10	O09030	-0.331138	0.437081	-0.238583	0.9998	-0.0812634	0.999904	no change	NA	-0.181797	0.553512
Wdr4	ENSMUSG00000024037.14	A0A494B9R5;E9Q156;Q9EP82;A0A494B9T1;E9Q1L4;F6VLT8;A0A494BBN7	0.296106	0.437081	0.0833157	0.9998	0.199796	0.999904	no change	NA	0.0885906	0.46059
Rgmb	ENSMUSG00000048027.10	Q7TQ33;A0A338P6V4;A0A338P760	-0.332307	0.437081	0.0458368	0.9998	-0.433845	0.999904	no change	NA	-0.0686293	0.332127
Kifap3	ENSMUSG00000026585.14	P70188-2;P70188	0.292333	0.437081	0.0109249	0.9998	0.265048	0.999904	no change	NA	0.013763	0.0926156
Lpcat3	ENSMUSG00000004270.14	Q91V01;A0A0N4SUM3	-0.285836	0.437081	-0.130546	0.9998	-0.132132	0.999904	no change	NA	0.0340762	0.087021
Rpl5	ENSMUSG00000058558.13	P47962;D3YYV8	0.242274	0.437081	0.00714864	0.9998	0.235999	0.999904	no change	NA	0.0135679	0.0682601
Eif2s3x	ENSMUSG00000035150.16	Q9Z0N1;A2AAW9	0.198606	0.437081	0.109301	0.9998	0.0286211	0.999904	no change	NA	0.0167336	0.0630593
Slc1a3	ENSMUSG00000005360.15	P56564	0.322041	0.437195	0.59834	0.9998	-0.232949	0.999904	no change	NA	0.388647	0.472466
Cnnm4	ENSMUSG00000037408.11	Q69ZF7	-0.276401	0.437342	-0.151152	0.9998	-0.124443	0.999904	no change	NA	0.0396442	0.135663
Kif4	ENSMUSG00000034311.4	P33174	0.213398	0.438529	0.144865	0.9998	0.0692529	0.999904	no change	NA	-0.0105352	0.0509933
Srfbp1	ENSMUSG00000024528.9	Q9CZ91;A0A494BAY6	0.296598	0.439746	0.114303	NA	0.187612	0.999904	no change	NA	0.119823	0.518915
Ahcyl1	ENSMUSG00000027893.15	Q80SW1;D3Z2Q0;F7ATQ6	0.207057	0.439746	0.281798	0.9998	-0.0746072	0.999904	no change	NA	0.0472989	0.186086
Mgat2	ENSMUSG00000043998.11	Q921V5	-0.252724	0.439746	-0.111862	0.9998	-0.135132	0.999904	no change	NA	-0.038167	0.153285
Abr	ENSMUSG00000017631.20	A0A571BG95;E9PUE7;Q5SSL4-4;Q5SSL4;Q5SSL4-2;Q5SSL4-3;H3BKV6;H3BKT3;H3BJY3	0.391437	0.439746	0.323441	0.9998	0.0695008	0.999904	no change	NA	0.0245376	0.147243
Bzw1	ENSMUSG00000051223.15	A0A087WQS2;Q9CQC6;A0A087WPF9;A0A087WS48	0.182125	0.439832	0.22404	0.9998	-0.0676139	0.999904	no change	NA	0.0259767	0.184689
Anxa4	ENSMUSG00000029994.18	P97429;F7ANV6;D3Z0S1;A0A0N4SW89;A0A0N4SV57;S4R1F2	0.185136	0.439832	0.231826	0.9998	-0.0453122	0.999904	no change	NA	0.0201211	0.120131
Ptprh	ENSMUSG00000035429.14	E9Q0N2	-0.356069	0.439832	-0.169135	0.9998	-0.215312	0.999904	no change	NA	-0.0431113	0.0810594
Guca2a	ENSMUSG00000023247.3	NA	-0.2941	0.439839	-0.205763	0.9998	-0.07144	0.999904	no change	NA	NA	NA
Saraf	ENSMUSG00000031532.8	A0A0R4J0D1;Q8R3Q0	-0.267823	0.439839	-0.142574	0.9998	-0.127541	0.999904	no change	NA	-0.155594	1.41888
Ddc	ENSMUSG00000020182.17	O88533;Q5SUV9	0.314851	0.439839	0.341528	0.9998	0.0355314	0.999904	no change	NA	-0.206145	0.54267
Lmnb2	ENSMUSG00000062075.14	P21619;A0A0R4J0Q5;P21619-2	0.273322	0.439839	0.0633684	0.9998	0.178379	0.999904	no change	NA	-0.012888	0.118512
Safb	ENSMUSG00000071054.13	S4R1M2;D3YXK2;S4R2Q5;S4R1W0	0.223112	0.439979	0.184598	0.9998	0.0326371	0.999904	no change	NA	0.130193	1.13387
Hnrnpl	ENSMUSG00000015165.17	G5E924;G3UY56;G3UYY3	0.19333	0.439979	0.171583	0.9998	0.0128123	0.999904	no change	NA	0.0422425	0.260849
Thumpd1	ENSMUSG00000030942.9	Q99J36	0.257655	0.4402	-0.158404	0.9998	0.411534	0.999904	no change	NA	0.0409641	0.206664
Tmem117	ENSMUSG00000063296.6	NA	-0.422675	0.440301	-0.110031	0.9998	-0.359419	0.999904	no change	NA	NA	NA
Wdr82	ENSMUSG00000020257.14	Q8BFQ4;A0A1L1SRB6;A0A087WQ38;A0A1L1SV91;A0A1L1SUX7	0.265123	0.440301	0.0585123	0.9998	0.210788	0.999904	no change	NA	0.17084	1.5956
Atg9a	ENSMUSG00000033124.17	A0A087WP33;Q68FE2;Q68FE2-2;A0A087WPL8	-0.349604	0.440301	-0.161654	0.9998	-0.188015	0.999904	no change	NA	-0.244421	1.14449
Aldh1a1	ENSMUSG00000053279.9	P24549;A0A286YCZ0	0.966247	0.440301	0.775434	0.990276	0.121158	0.999904	no change	NA	-0.503388	0.921576
Dnajc7	ENSMUSG00000014195.17	A2A5E1;A0A6I8MX00;A0A6I8MWX8;Q9QYI3;A0A6I8MWY7;A0A6I8MWZ1;A0A6I8MWZ9;F7BTP8;A0A6I8MWW2;A0A6I8MX31;A0A6I8MWZ5;A0A6I8MWW0	0.211372	0.440301	0.209451	0.9998	0.00787977	0.999904	no change	NA	-0.143432	0.853739
Heph	ENSMUSG00000031209.15	Q9Z0Z4-2;Q9Z0Z4;A2AI62;G3UWP5;Q3V1H3	-0.220337	0.440301	-0.153664	0.9998	-0.0709248	0.999904	no change	NA	-0.145773	0.668724
Polr2c	ENSMUSG00000031783.11	A0A1D5RML8;P97760;A0A1D5RLM9;A0A1D5RLD4	0.261796	0.440301	0.156932	0.9998	0.158989	0.999904	no change	NA	0.0179782	0.153803
Btf3	ENSMUSG00000021660.15	Q64152-2	0.200473	0.440301	0.0117596	0.9998	0.189791	0.999904	no change	NA	0.0728993	0.122189
Atp8a2	ENSMUSG00000021983.17	P98200	-0.314185	0.440301	-0.073111	0.9998	-0.298925	0.999904	no change	NA	0.0156107	0.0513073
Dhrs4	ENSMUSG00000022210.8	Q99LB2;Q9D2U3;A0A2I3BRG8;A0A2I3BPY3;A0A2I3BQ25;A0A2I3BRQ8	0.222038	0.440301	-0.113455	0.9998	0.301666	0.999904	no change	NA	0.00788403	0.0511863
Nt5c	ENSMUSG00000020736.13	Q9JM14;A2A9X5	0.264187	0.440312	0.0665474	0.9998	0.151058	0.999904	no change	NA	-0.0874848	0.319454
Pias4	ENSMUSG00000004934.15	Q9JM05;F6RKH8	0.277048	0.440312	0.0135868	0.9998	0.246889	0.999904	no change	NA	-0.0272293	0.217661
Rps14	ENSMUSG00000024608.12	P62264;D3Z7I1;D3YVF4;A0A494BAS4	0.247774	0.440312	-0.0429646	0.9998	0.295176	0.999904	no change	NA	0.00482321	0.0245469
Mapre1	ENSMUSG00000027479.15	Q61166	0.243898	0.440312	0.248893	0.9998	-0.0107471	0.999904	no change	NA	-0.00129509	0.00742205
Frrs1	ENSMUSG00000033386.11	NA	-0.246241	0.440855	-0.051858	0.9998	-0.205434	0.999904	no change	NA	NA	NA
BC004004	ENSMUSG00000052712.18	NA	-0.256608	0.440855	-0.277844	0.9998	0.0764999	0.999904	no change	NA	NA	NA
Abcb6	ENSMUSG00000026198.16	NA	-0.293594	0.440855	-0.0827275	0.9998	-0.213901	0.999904	no change	NA	NA	NA
Tln1	ENSMUSG00000028465.17	P26039;A2AIM2;F6S1V7;F6SX70;REV__A0A0G2JDS8;REV__P97931-2;REV__P97931;REV__Q3TJN5;REV__B1AT03;REV__P97386-2;REV__Q3UC82;REV__Q80ZH7;REV__P97386;REV__K4DI59	0.256341	0.440855	0.19091	0.9998	0.0643734	0.999904	no change	NA	0.0303173	0.256508
Ldlr	ENSMUSG00000032193.10	A0A1L1SRE8;P35951	-0.291303	0.440855	-0.269222	0.9998	-0.0229324	0.999904	no change	NA	-0.0941749	0.215925
Gcc2	ENSMUSG00000038039.14	E9PWI6;B2RSU7;E0CYI9;Q8CHG3;F6UT01;E0CY89	0.217269	0.440855	0.146831	0.9998	0.0660632	0.999904	no change	NA	0.0250912	0.112003
Cstf1	ENSMUSG00000027498.15	Q99LC2;A2APA3	0.25689	0.440855	0.312198	0.9998	-0.0183594	0.999904	no change	NA	0.00618219	0.0436779
Rps13	ENSMUSG00000090862.4	P62301;Q921R2;A0A0U1RQ71	0.22083	0.440855	-0.243716	0.9998	0.493153	0.999904	no change	NA	-0.00570631	0.031717
Pck1	ENSMUSG00000027513.12	Q9Z2V4	0.998948	0.442554	0.663911	0.9998	0.395478	0.999904	no change	NA	-0.414794	0.534226
Pcyt1a	ENSMUSG00000005615.16	P49586;D3Z3T5	0.358632	0.443388	0.469289	0.9998	-0.17311	0.999904	no change	NA	-0.14499	1.55267
Fat1	ENSMUSG00000070047.15	F2Z4A3;A0A087WRT4;A0A1L1SQU7;A0A087WPU4;Q8BNA6-2	-0.243814	0.444521	-0.134062	0.9998	-0.112053	0.999904	no change	NA	-0.118608	0.736903
Gmps	ENSMUSG00000027823.10	Q3THK7	0.189056	0.445329	0.113683	0.9998	0.0755354	0.999904	no change	NA	0.156409	0.729649
Fam32a	ENSMUSG00000003039.10	Q9CR80	-0.254976	0.446448	-0.11387	0.9998	-0.154296	0.999904	no change	NA	0.0759816	0.409374
Sgo2a	ENSMUSG00000026039.10	NA	0.324969	0.446456	0.176309	0.9998	0.15789	0.999904	no change	NA	NA	NA
Klhdc4	ENSMUSG00000040263.17	G3UZG5;G3X961;G3UZ63;Q921I2	0.296138	0.446456	0.100912	NA	0.174277	0.999904	no change	NA	-0.127621	1.32262
Elmod2	ENSMUSG00000035151.13	A0A1B0GRZ8;Q8BGF6	-0.296353	0.446456	0.118897	0.9998	-0.426236	0.999904	no change	NA	-0.0785575	0.810206
Dcaf15	ENSMUSG00000037103.9	Q6PFH3-2;Q6PFH3;A0A1B0GRT7	0.248966	0.446456	0.0637462	0.9998	0.174113	0.999904	no change	NA	0.404005	0.509027
Pank3	ENSMUSG00000018846.9	Q8R2W9;V9GXP9;V9GX56	0.389771	0.446456	0.414699	0.9998	-0.0617047	0.999904	no change	NA	-0.224564	0.443823
Nfx1	ENSMUSG00000028423.16	B1AY10;B1AY10-2;B1AY10-3	0.230228	0.446456	0.101145	0.9998	0.145571	0.999904	no change	NA	-0.0545435	0.385851
Rpl38	ENSMUSG00000057322.13	Q9JJI8	0.240589	0.446456	-0.208513	0.9998	0.449596	0.999904	no change	NA	0.0152264	0.0867222
Ssr3	ENSMUSG00000027828.13	Q9DCF9-2;Q9DCF9	-0.210727	0.446654	-0.138345	0.9998	-0.0667044	0.999904	no change	NA	-0.169572	1.45703
Hook2	ENSMUSG00000052566.9	Q7TMK6;A0A1B0GT78;A0A1B0GSU8	0.241435	0.447581	0.0290385	0.9998	0.200565	0.999904	no change	NA	-0.12454	0.739988
Galnt2l	ENSMUSG00000092329.2	NA	-0.310651	0.449243	-0.325987	0.9998	0.025569	0.999904	no change	NA	NA	NA
Mcm7	ENSMUSG00000029730.17	Q61881;D3Z6N3;D3Z0J6;D3Z2K9;D3Z335	0.217538	0.449243	0.207997	0.9998	0.0124652	0.999904	no change	NA	0.141015	0.539084
Lrrc8b	ENSMUSG00000070639.6	Q5DU41-2;Q5DU41	-0.322618	0.449243	0.0357327	0.9998	-0.366801	0.999904	no change	NA	-0.0653353	0.196779
Hnrnpa3	ENSMUSG00000059005.14	Q8BG05;A2AL12;A2AL13	0.262235	0.449243	0.254532	0.9998	0.0032382	0.999904	no change	NA	-0.0191083	0.148532
Rnf128	ENSMUSG00000031438.12	Q9D304;A2AGL8	-0.219717	0.449243	0.0964485	0.9998	-0.311886	0.999904	no change	NA	-0.0418296	0.109676
Gsta1	ENSMUSG00000074183.4	Q6P8Q0;E9Q6L7	0.690397	0.449828	0.615829	0.9998	0.075664	0.999904	no change	NA	-0.566748	1.03557
Exd2	ENSMUSG00000032705.10	Q8VEG4;Q8VEG4-2;A0A1W2P7Q1	-0.301634	0.451657	-0.122512	0.9998	-0.167584	0.999904	no change	NA	-0.0580502	0.771727
Necap2	ENSMUSG00000028923.15	Q9D1J1;F6RCM5	0.280508	0.452063	-0.1621	0.9998	0.416579	0.999904	no change	NA	-0.177733	1.78997
Snx9	ENSMUSG00000002365.11	Q91VH2	0.287998	0.452063	0.214709	0.9998	0.0719596	0.999904	no change	NA	-0.174941	0.633846
Chmp1a	ENSMUSG00000000743.10	Q921W0	0.257223	0.452063	0.187985	0.9998	0.0514418	0.999904	no change	NA	-0.0701771	0.422668
Eps8l3	ENSMUSG00000040600.10	Q91WL0;A0A0G2JGZ0	0.216596	0.452063	0.13239	0.9998	0.0746714	0.999904	no change	NA	-0.0636868	0.235479
Cct2	ENSMUSG00000034024.9	P80314;A0A1W2P7B7;A0A1W2P828;A0A1W2P6Q3;A0A1W2P871;A0A1W2P8B6	0.183162	0.452063	0.216907	0.9998	0.0282623	0.999904	no change	NA	0.0561523	0.206082
Slc35d1	ENSMUSG00000028521.18	A2AKQ0-2;A2AKQ0;A0A217FL58	-0.245696	0.452063	-0.00820257	0.9998	-0.24157	0.999904	no change	NA	0.0243659	0.0632013
Ubb	ENSMUSG00000019505.8	E9Q5F6;Q5SX22;P0CG49;P0CG50;A0A0A6YW67;E9Q9J0	0.18123	0.45279	-0.0177552	0.9998	0.194465	0.999904	no change	NA	-0.0175524	0.0571147
Ddx49	ENSMUSG00000057788.14	Q4FZF3	0.265664	0.4535	-0.0845265	0.9998	0.353238	0.999904	no change	NA	0.146623	1.05929
Rpa1	ENSMUSG00000000751.14	Q5SWN2;Q8VEE4	0.193686	0.4535	0.266809	0.9998	-0.053885	0.999904	no change	NA	0.101748	0.573684
Met	ENSMUSG00000009376.16	F8VQL0;P16056;F6X333;E9Q945;E0CZ26	-0.257791	0.4535	-0.0260209	0.9998	-0.232559	0.999904	no change	NA	-0.142665	0.558083
Kdsr	ENSMUSG00000009905.6	Q6GV12	-0.222732	0.4535	0.0227779	0.9998	-0.25048	0.999904	no change	NA	-0.0646453	0.465557
Wdr44	ENSMUSG00000036769.15	Q6NVE8;Q6NVE8-2	-0.327299	0.4535	-0.0236651	0.9998	-0.29131	0.999904	no change	NA	-0.0773025	0.321135
Srebf2	ENSMUSG00000022463.9	Q3U1N2;Q3U1N2-2;A0A2R8VHQ9;A0A2R8VH82	-0.21845	0.4535	-0.131779	0.9998	-0.0914952	0.999904	no change	NA	-0.0203195	0.235738
Tpcn1	ENSMUSG00000032741.10	Q9EQJ0;Q9EQJ0-2	-0.295821	0.4535	-0.276236	0.9998	-0.0083912	0.999904	no change	NA	0.012476	0.0512511
Gtpbp4	ENSMUSG00000021149.9	Q99ME9;A0A217FL53;REV__Q7TPD0-2;REV__A0A0G2JFJ6;REV__Q7TPD0	0.221891	0.4535	0.139635	0.9998	0.0837116	0.999904	no change	NA	-0.00248146	0.00833188
Slc6a9	ENSMUSG00000028542.18	NA	-0.452661	0.455715	-0.447566	NA	-0.00270153	0.999904	no change	NA	NA	NA
Ndufaf4	ENSMUSG00000028261.14	Q9D1H6;A2AJX3	0.303948	0.455715	0.349394	0.9998	-0.0206137	0.999904	no change	NA	-0.175756	3.09099
Tbl2	ENSMUSG00000005374.14	Q9R099;D3YZH8;F8WI46	-0.269672	0.455715	-0.262947	0.9998	0.00199738	0.999904	no change	NA	0.0818672	1.05011
Cwf19l2	ENSMUSG00000025898.7	Q8BG79;Q8BG79-2	0.296519	0.455715	0.0918474	0.9998	0.198127	0.999904	no change	NA	-0.177422	0.968537
Rpl30	ENSMUSG00000058600.14	P62889;A0A2I3BQF4	0.264875	0.455715	-0.110184	0.9998	0.364844	0.999904	no change	NA	0.120319	0.747304
Galnt5	ENSMUSG00000026828.12	Q8C102	-0.391615	0.455715	-0.551018	0.9998	0.140122	0.999904	no change	NA	-0.209135	0.628014
Ciao1	ENSMUSG00000003662.11	G3UYR5;Q99KN2;G3UYN9;G3UYS4	0.283896	0.455715	-0.0617003	0.9998	0.333582	0.999904	no change	NA	0.325218	0.624767
Ppp2r3a	ENSMUSG00000043154.16	B2RXC8;G3X9E8	-0.289161	0.455715	-0.0952906	0.9998	-0.216588	0.999904	no change	NA	-0.0771713	0.591081
Tmed7	ENSMUSG00000033184.15	D3YZZ5;E9Q7G1	-0.244703	0.455715	-0.033769	0.9998	-0.192472	0.999904	no change	NA	0.234216	0.565986
Dnaja2	ENSMUSG00000031701.7	Q9QYJ0	0.234632	0.455715	0.299592	0.9998	-0.0688041	0.999904	no change	NA	0.11158	0.252672
Rlf	ENSMUSG00000049878.14	E9Q532;A2A7F4	-0.235353	0.455751	-0.197165	0.9998	-0.0408453	0.999904	no change	NA	-0.0872555	0.255245
Ddrgk1	ENSMUSG00000068290.12	Q80WW9;F7AIJ1;B0R015	-0.232154	0.457062	-0.581618	0.9998	0.339183	0.999904	no change	NA	-0.144574	1.74962
Larp4	ENSMUSG00000023025.17	E9Q066;G3X9Q6;Q8BWW4;A0A2R8VKL5;A0A2R8W6Y5;A0A2R8VHW8	0.239889	0.457062	0.338735	0.9998	-0.113757	0.999904	no change	NA	0.0495663	0.174707
Rps17	ENSMUSG00000061787.16	P63276;REV__Q64707;REV__Q3UM18;Q9D4Q1	0.240256	0.457062	-0.30369	0.9998	0.538445	0.999904	no change	NA	-0.000135422	0.00100007
Ddx39b	ENSMUSG00000019432.16	Q9Z1N5;G3UXI6	0.18383	0.457961	0.139228	0.9998	0.0327447	0.999904	no change	NA	0.0983267	0.601704
Fasn	ENSMUSG00000025153.10	P19096;A0A0U1RNJ1	0.305768	0.457961	0.310494	0.9998	0.00820598	0.999904	no change	NA	-0.0217643	0.182711
Mib1	ENSMUSG00000024294.15	Q80SY4;F6ZBL2;F6YFW9	0.229775	0.457961	0.271571	0.9998	-0.0399414	0.999904	no change	NA	0.00626993	0.0542312
Pqlc3	ENSMUSG00000045679.15	Q8C6U2;Q3UU83;A0A1Y7VLY9	-0.362215	0.460359	-0.302185	0.9998	-0.0503943	0.999904	no change	NA	0.422303	1.73015
Cdk11b	ENSMUSG00000029062.15	P24788;A2A9P6;P24788-2	0.334894	0.460359	0.321329	0.9998	-0.00502843	0.999904	no change	NA	-0.0263247	0.364718
Dync1h1	ENSMUSG00000018707.14	Q9JHU4;F6ZX84	0.329239	0.461222	0.144266	0.9998	0.203507	0.999904	no change	NA	0.0164113	0.32438
Ddx5	ENSMUSG00000020719.15	Q8BTS0;Q61656;S4R1I6;B1ARB9;B1ARC0;S4R1E3	0.214061	0.461222	0.117862	0.9998	0.0937551	0.999904	no change	NA	-0.0321097	0.18678
Stau1	ENSMUSG00000039536.17	A2A5R8;Q9DBE7;Q9Z108;A2A5S3;V9GX87	0.258944	0.462671	0.180828	0.9998	0.0705586	0.999904	no change	NA	-0.105162	0.976516
Rdh14	ENSMUSG00000020621.7	Q9ERI6	-0.290502	0.463241	0.0658876	0.9998	-0.344774	0.999904	no change	NA	0.0551028	0.332115
Maco1	ENSMUSG00000028826.15	NA	-0.259574	0.463738	-0.141365	0.9998	-0.118433	0.999904	no change	NA	NA	NA
Rtn3	ENSMUSG00000024758.16	Q9ES97-3	-0.187488	0.463902	-0.0188225	0.9998	-0.174585	0.999904	no change	NA	0.581089	0.323397
Smn1	ENSMUSG00000021645.17	P97801;B8JJX7	0.224067	0.464539	-0.165021	0.9998	0.397805	0.999904	no change	NA	0.452951	0.62076
Gpcpd1	ENSMUSG00000027346.16	Q8C0L9;B0R058;Q8C0L9-2;Q8C0L9-3;D6RHB5;A2AMD7;A2AMD6	0.296827	0.464539	0.115867	0.9998	0.164118	0.999904	no change	NA	-0.0529079	0.201523
Ankle2	ENSMUSG00000029501.15	Q6P1H6-2;Q6P1H6;Q6P1H6-3;Q6P1H6-4	-0.210534	0.46468	-0.160796	0.9998	-0.0650798	0.999904	no change	NA	-0.0455317	0.302932
Fam50a	ENSMUSG00000001962.9	Q9WV03;Q9WTJ8	0.277996	0.465708	0.327855	NA	-0.0993633	0.999904	no change	NA	0.0262566	0.238383
Eif6	ENSMUSG00000027613.16	O55135;A6PWZ2;D6RG53;D6RJJ3;B1AZQ4	0.209581	0.465708	-0.00676685	0.9998	0.202357	0.999904	no change	NA	0.0763412	0.223245
Hnrnpc	ENSMUSG00000060373.16	Q9Z204-2;Q9Z204;Q9Z204-4;A0A2I3BQH3;A0A2I3BRM6;A0A2I3BQW7;A0A1D5RLK6;A0A1D5RMF0;A0A1D5RLM5	0.250333	0.465708	0.0694598	0.9998	0.162202	0.999904	no change	NA	0.0655775	0.0785161
Smarcb1	ENSMUSG00000000902.14	Q9Z0H3;F6U415	0.210239	0.465913	0.0960768	0.9998	0.105775	0.999904	no change	NA	0.14673	0.918205
Dmd	ENSMUSG00000045103.20	P11531;A0A668KLA2	0.25228	0.465913	0.098234	0.9998	0.140423	0.999904	no change	NA	-0.107652	0.462157
Prdx6	ENSMUSG00000026701.16	Q6GT24;D3Z0Y2;O08709;Q8BG37	0.23275	0.467841	0.224098	0.9998	-0.0292225	0.999904	no change	NA	0.157763	1.23495
Ddb1	ENSMUSG00000024740.11	Q3U1J4;A0A494BAF6;A0A494B987;A0A494BBJ6	0.200799	0.467841	0.13998	0.9998	0.0669824	0.999904	no change	NA	0.083622	0.839746
Sptlc2	ENSMUSG00000021036.11	P97363	-0.241502	0.467841	-0.0951494	0.9998	-0.14087	0.999904	no change	NA	0.105706	0.571102
Slc38a9	ENSMUSG00000047789.6	NA	-0.291091	0.467894	0.0950379	NA	-0.388804	0.999904	no change	NA	NA	NA
Myorg	ENSMUSG00000046312.5	NA	-0.317517	0.467894	-0.266627	0.9998	-0.0446086	0.999904	no change	NA	NA	NA
Phb	ENSMUSG00000038845.12	P67778;Q5SQG5	0.242658	0.467894	0.158165	0.9998	0.0940663	0.999904	no change	NA	-0.160851	1.74499
Snrpb	ENSMUSG00000027404.17	P27048;P63163;A0A0G2JGN4	0.244697	0.467894	0.0123223	0.9998	0.232731	0.999904	no change	NA	0.143624	1.21613
Hspa5	ENSMUSG00000026864.14	P20029	-0.337398	0.467894	-0.285774	0.9998	-0.0152961	0.999904	no change	NA	-0.164571	1.10135
Tubb4b	ENSMUSG00000036752.5	P68372;Q9D6F9;CON__ENSEMBL:ENSBTAP00000025008;A2AQ07;G3UZR1	0.255446	0.467894	0.0740169	0.9998	0.185028	0.999904	no change	NA	0.332061	0.807579
Sart3	ENSMUSG00000018974.8	Q9JLI8;Q9JLI8-2	0.230296	0.467894	0.239857	0.9998	-0.0403705	0.999904	no change	NA	0.091156	0.798093
Tbrg1	ENSMUSG00000011114.19	Q3UB74	0.23559	0.467894	-0.043194	0.9998	0.259211	0.999904	no change	NA	0.108688	0.746623
Mapre2	ENSMUSG00000024277.15	Q8R001-2;D3YYK8;E9Q6X0;Q8R001;Q3TG90	0.268399	0.467894	0.1286	0.9998	0.116725	0.999904	no change	NA	-0.0529876	0.487042
Top1	ENSMUSG00000070544.7	Q04750	0.243984	0.467894	0.220335	0.9998	0.0168225	0.999904	no change	NA	0.0363665	0.465198
Luc7l	ENSMUSG00000024188.17	Q9CYI4;A0A0R4J047;Q9CYI4-2;D3Z765;F6QU81;D6RGP6	0.264727	0.467894	0.152198	0.9998	0.118066	0.999904	no change	NA	-0.0439963	0.45448
Nadk2	ENSMUSG00000022253.18	Q8C5H8-2;Q8C5H8-3;Q8C5H8;A0A7P0A156;Q8C5H8-4;A0A7N9VS49;A0A7N9VT10;A0A7N9VSY3;A0A087WQI8	0.253441	0.467894	0.397948	0.9998	-0.140696	0.999904	no change	NA	0.191996	0.395639
Rraga	ENSMUSG00000070934.7	Q80X95;Q6NTA4;G3UYP1	0.228205	0.467894	-0.0305053	0.9998	0.244231	0.999904	no change	NA	0.0940466	0.346267
Hmbs	ENSMUSG00000032126.17	P22907;P22907-2;A0A1L1ST19	0.309169	0.467894	0.218465	0.9998	0.0864329	0.999904	no change	NA	-0.0674157	0.317507
Cyp20a1	ENSMUSG00000049439.14	Q8BKE6	-0.228959	0.467894	-0.264595	0.9998	0.0269575	0.999904	no change	NA	-0.0330567	0.199485
Itpr2	ENSMUSG00000030287.16	Q9Z329-3;Q9Z329;Q9Z329-2;B2KF89;A0A0N4SUL2	-0.402938	0.467894	-0.269993	0.9998	-0.105725	0.999904	no change	NA	0.0221963	0.0765399
Camk1d	ENSMUSG00000039145.17	Q8BW96-2;Q8BW96;Q8BW96-3	0.301418	0.467894	0.481427	0.9998	-0.198031	0.999904	no change	NA	-0.00498343	0.0202318
Depdc7	ENSMUSG00000027173.8	Q91WS7	0.30539	0.46865	0.273881	0.9998	0.0480022	0.999904	no change	NA	-0.215944	1.38058
Ddi2	ENSMUSG00000078515.5	A2ADY9	0.283301	0.469198	0.164897	0.9998	0.106521	0.999904	no change	NA	0.0682411	0.669186
Atp6v1a	ENSMUSG00000052459.14	P50516;P50516-2;D3Z1B9;D3YWH3;D3YZ23	0.244682	0.469533	0.232548	0.9998	0.0267078	0.999904	no change	NA	-0.0606284	0.984113
Sf1	ENSMUSG00000024949.18	E9Q4Q2;F6Z9W2	0.184451	0.469533	-0.060793	0.9998	0.243127	0.999904	no change	NA	-0.0607815	0.454242
Eno1	ENSMUSG00000063524.14	P17182;Q6PHC1;B0QZL1;B1ARR7;D3Z2S4;A0A0N4SUI6;D3YVD3;A0A0N4SUW8;REV__A0A1B0GT27	0.270731	0.469988	0.167786	0.9998	0.0982598	0.999904	no change	NA	0.0877075	0.568043
Tjp1	ENSMUSG00000030516.15	B9EHJ3;A0A0U1RPW2;A0A0U1RPB2;REV__Q7TSH6;REV__Q7TSH6-2;REV__Q7TSH6-3	0.215168	0.469988	0.215788	0.9998	-0.00966254	0.999904	no change	NA	0.101931	0.532178
Mrrf	ENSMUSG00000026887.10	Q9D6S7	0.346637	0.471082	0.211571	0.9998	0.0993409	0.999904	no change	NA	-0.0134087	0.100081
Rpl36a	ENSMUSG00000079435.10	P83882;A0A2I3BPG9;A0A0A6YW33;E9Q131	0.216155	0.471265	-0.265315	0.9998	0.464391	0.999904	no change	NA	0.0973129	1.58727
Ptbp1	ENSMUSG00000006498.17	Q8BGJ5;Q922I7;Q8CB58;P17225;E9QMW9;F7DCW4;G3UY95;F7AXP1;E9Q279;E9PZ39;Q3V328;A0A0G2JGW0;A0A1W2P7W3;B2RU80	0.18607	0.471265	0.0899204	0.9998	0.0994478	0.999904	no change	NA	0.133602	0.209496
Aurka	ENSMUSG00000027496.16	P97477;P97477-2	0.235596	0.471265	0.309583	0.9998	-0.0602695	0.999904	no change	NA	-0.0180945	0.0973511
Selenof	ENSMUSG00000037072.17	NA	-0.202471	0.471274	-0.188365	0.9998	-0.0154619	0.999904	no change	NA	NA	NA
Atp5g3	ENSMUSG00000018770.10	NA	0.236813	0.471274	0.224188	0.9998	0.0131149	0.999904	no change	NA	NA	NA
Samd9l	ENSMUSG00000047735.15	E9PX59;Q69Z37;V9GX63;REV__D3YV23;REV__E9Q9M2;REV__O35495-3;REV__O35495-2;REV__E9PVC7;REV__O35495;REV__E9Q784;REV__A0A2I3BPQ5	-0.418038	0.471274	-0.425917	0.9998	0.0142218	0.999904	no change	NA	0.290166	1.20972
Sorl1	ENSMUSG00000049313.9	O88307	-0.267341	0.471274	-0.0984442	0.9998	-0.171273	0.999904	no change	NA	-0.142379	1.19884
Mrpl15	ENSMUSG00000033845.14	Q9CPR5;Q9CPR5-2;A0A0A6YVP4;F8WHN1	0.273422	0.471274	0.0242746	0.9998	0.152421	0.999904	no change	NA	-0.0586424	0.886209
Kdm2a	ENSMUSG00000054611.18	F6YRW4;P59997;A0A087WP68;P59997-2;H3BL82;P59997-3;H3BKJ9;H3BLD4;REV__A0A0G2JEX6;REV__Q3UR03;REV__Q8K389;REV__Q80YT7;REV__E9Q1A0;REV__G3X9L9	0.217761	0.471274	0.19485	0.9998	0.00890453	0.999904	no change	NA	-0.0353942	0.632854
Fzd7	ENSMUSG00000041075.9	Q61090;Q9JIP6	-0.285669	0.471827	-0.0714391	0.9998	-0.210002	0.999904	no change	NA	0.129773	0.33995
Gatd3a	ENSMUSG00000053329.8	NA	0.28201	0.472983	-0.0104752	0.9998	0.278824	0.999904	no change	NA	NA	NA
Kdm3a	ENSMUSG00000053470.14	Q6PCM1;Q6PCM1-2;A0A0U1RNV6	-0.23923	0.472983	-0.171301	0.9998	-0.072364	0.999904	no change	NA	0.101193	0.747125
Atr	ENSMUSG00000032409.16	A0A1L1SSL9;E9QPK4;Q9JKK8	-0.238229	0.472983	-0.16812	0.9998	-0.0711656	0.999904	no change	NA	0.0668149	0.465442
Nedd4	ENSMUSG00000032216.16	P46935;A0A571BDN7;A0A571BEP7;V9GWV8;Q3V335;V9GXK3;V9GXS6	0.206958	0.473443	0.250193	0.9998	-0.0599584	0.999904	no change	NA	0.000128269	0.000542818
Mrps31	ENSMUSG00000031533.5	Q61733	0.23307	0.473901	0.0479712	0.9998	0.183525	0.999904	no change	NA	-0.0908141	1.0394
Fads3	ENSMUSG00000024664.6	A0A494BB03;Q9JJE7	-0.355337	0.473901	-0.42935	0.9998	0.065249	0.999904	no change	NA	0.114452	0.343857
Noc2l	ENSMUSG00000095567.9	J3QK52;Q9WV70	0.233039	0.473901	0.028984	0.9998	0.210846	0.999904	no change	NA	0.0604024	0.224562
Ifitm2	ENSMUSG00000060591.10	A0A1B0GT68;Q99J93	-0.242956	0.475108	-0.501744	0.990276	0.241918	0.999904	no change	NA	0.00952816	0.0410388
Diaph1	ENSMUSG00000024456.17	E9PXV7;E9PV41;O08808;F6XC54;D3Z074;A0A571BEL4;Q8CDI7	-0.185635	0.476743	-0.0903401	0.9998	-0.103542	0.999904	no change	NA	0.0272527	0.164103
Dhx29	ENSMUSG00000042426.7	Q6PGC1;Q8BN72	0.370707	0.479286	0.288835	0.9998	0.0986559	0.999904	no change	NA	-0.0111065	0.082729
Tfg	ENSMUSG00000022757.20	Q9Z1A1;F6QJV5;B8JJG8;B8JJG7;B8JJG9	0.269216	0.479741	0.225456	0.9998	0.0664847	0.999904	no change	NA	-0.124582	0.475966
Akap11	ENSMUSG00000022016.18	E9Q777	-0.226543	0.480092	-0.0414374	0.9998	-0.192341	0.999904	no change	NA	-0.192234	1.87715
Ptger4	ENSMUSG00000039942.16	NA	-0.328663	0.480338	0.0635698	0.9998	-0.397	0.999904	no change	NA	NA	NA
Utp6	ENSMUSG00000035575.12	Q8VCY6;REV__A0A087WRD7;REV__Q9DAG5;REV__A0A668KLT2;REV__F6SMY7;REV__Q7TPH6-2;REV__Q7TPH6	0.208455	0.480338	0.117565	0.9998	0.0762572	0.999904	no change	NA	0.0952234	0.552234
Pigr	ENSMUSG00000026417.14	O70570;D3YVM4;D3Z2D3;REV__Q62504-3;REV__A2ADB1;REV__Q62504-2;REV__A2ADB0;REV__Q62504	-0.228851	0.480338	-0.235735	0.9998	0.0143409	0.999904	no change	NA	-0.0514235	0.106884
Akr1b7	ENSMUSG00000052131.8	P21300;S4R2G9	0.315506	0.480338	-0.0502467	NA	0.288184	0.999904	no change	NA	-0.0133176	0.0486666
Hspd1	ENSMUSG00000025980.15	P63038;P63038-2;D3Z2F2;D3Z7J9	0.230211	0.481849	0.117084	0.9998	0.117113	0.999904	no change	NA	-0.0797954	0.69351
Spcs1	ENSMUSG00000021917.17	A0A2I3BRW0;A0A2I3BQG3;Q9D958	-0.216273	0.481973	-0.2906	0.9998	0.062783	0.999904	no change	NA	-0.0815945	0.686423
Srsf1	ENSMUSG00000018379.18	H7BX95;Q6PDM2;Q6PDM2-3;Q6PDM2-2;F7AI47	0.230787	0.481973	0.245805	0.9998	-0.0691472	0.999904	no change	NA	0.101626	0.538749
Ddx42	ENSMUSG00000020705.7	Q810A7;Q810A7-2	0.193914	0.481973	0.167883	0.9998	0.0244063	0.999904	no change	NA	0.0460401	0.38766
Rab14	ENSMUSG00000026878.18	Q91V41;Q50HX3;A0A2R8VHW9	0.273097	0.481973	0.105181	0.9998	0.124891	0.999904	no change	NA	0.118837	0.3817
Cwc22	ENSMUSG00000027014.15	B1AYU7;Q8C5N3-2;Q8C5N3;B1AYU4;A2AK44;A2AK42;B1AYU8;B1AYU9;J3QNR0;J3QM48;REV__K4DI65	0.252931	0.481973	0.220579	0.9998	0.016365	0.999904	no change	NA	0.0448079	0.280439
Defa37	ENSMUSG00000065956.3	NA	0.420875	0.482261	0.274711	0.9998	0.238857	0.999904	no change	NA	NA	NA
Idh3a	ENSMUSG00000032279.12	Q9D6R2;A0A1L1STE6;Q9D6R2-2;A0A1L1SQF9	0.227206	0.482269	0.194277	0.9998	0.049919	0.999904	no change	NA	-0.0863538	0.645055
Gtse1	ENSMUSG00000022385.12	Q8R080	0.301634	0.482269	0.329312	0.9998	-0.0205101	0.999904	no change	NA	-0.135931	0.366104
Mcm10	ENSMUSG00000026669.15	Q0VBD2	0.207915	0.482269	0.392398	0.9998	-0.199756	0.999904	no change	NA	-0.0398774	0.17218
Stim1	ENSMUSG00000030987.6	P70302;A0A1B0GRA5;A0A1B0GR78	-0.246625	0.482398	-0.157276	0.9998	-0.135249	0.999904	no change	NA	0.107012	0.375023
Timeless	ENSMUSG00000039994.16	Q9R1X4-2;Q9R1X4;Q9R1X4-3;Q9R1X4-6;H7BX89;Q9R1X4-4;Q9R1X4-5;E9Q302	0.265005	0.485464	0.314234	0.9998	-0.0502132	0.999904	no change	NA	0.101882	0.509355
Eprs	ENSMUSG00000026615.15	Q8CGC7;A0A0A6YWA4	0.172661	0.486165	0.00893253	0.9998	0.160582	0.999904	no change	NA	0.0457587	0.387474
Gstp1	ENSMUSG00000060803.7	P19157;A0A494BAW2;A0A494B908;A0A494BAS3	0.263698	0.486165	0.196779	0.9998	0.0594515	0.999904	no change	NA	-0.0808544	0.284065
H6pd	ENSMUSG00000028980.15	Q8CFX1;A2A7A7;A2A7A8	-0.286574	0.486165	-0.308888	0.9998	0.0437047	0.999904	no change	NA	-0.0075717	0.0315779
Cldn4	ENSMUSG00000047501.4	O35054	-0.781977	0.486414	-0.622046	0.9998	-0.151907	0.999904	no change	NA	0.342818	0.69213
Dynll2	ENSMUSG00000020483.15	Q9D0M5;D6RIN4	0.228413	0.48668	0.108902	0.9998	0.11982	0.999904	no change	NA	-0.0809283	0.697885
Prpf6	ENSMUSG00000002455.15	Q91YR7;Q91YR7-2	0.209123	0.48668	0.156139	0.9998	0.0309652	0.999904	no change	NA	0.0784755	0.546635
Isg20l2	ENSMUSG00000048039.9	A0A0R4J0R3;Q3U1G5	0.263625	0.48668	0.126024	0.9998	0.139334	0.999904	no change	NA	0.0581083	0.249182
Txnrd1	ENSMUSG00000020250.12	Q9JMH6-2;Q9JMH6;A0A1W2P6U1;REV__A0A1W2P7X3;REV__Q9D358-2;REV__Q9D358;REV__Q561M1	0.225588	0.487093	0.285866	0.9998	-0.057471	0.999904	no change	NA	-0.0497494	0.508041
Mrpl46	ENSMUSG00000030612.7	Q9EQI8;REV__Q9ERK0	0.24668	0.487907	-0.027238	0.9998	0.284297	0.999904	no change	NA	0.101505	0.366328
Ddx31	ENSMUSG00000026806.16	Q6NZQ2	0.266973	0.489126	0.261751	NA	0.0232007	0.999904	no change	NA	0.0443778	0.213887
Myo18a	ENSMUSG00000000631.21	Q9JMH9-1;Q9JMH9;K3W4L0;B2RRE2;E9QAX2;Q9JMH9-6;Q9JMH9-4;Q9JMH9-5;Q9JMH9-7;Q9JMH9-2;E9Q405;A0A1C7ZN10;E9QA74;F6ZGN3	0.243373	0.489768	-0.0439449	0.9998	0.271183	0.999904	no change	NA	-0.128148	0.924517
Jmjd1c	ENSMUSG00000037876.18	G3UZM1;A0A0A0MQ98;Q69ZK6	-0.196851	0.489768	-0.00807623	0.9998	-0.185634	0.999904	no change	NA	0.061502	0.705772
Hk2	ENSMUSG00000000628.11	O08528;E9Q5B5;E9Q9M6;E9Q3Z4;E9Q8S8;Q3TRM8	0.224312	0.489768	0.133147	0.9998	0.0776427	0.999904	no change	NA	0.167785	0.687183
Mdh2	ENSMUSG00000019179.11	P08249;A0A0G2JF23;A0A0G2JGY4;REV__D6RI61;REV__A0A0A0MQG9;REV__A2AQZ5;REV__A2AQZ2;REV__A2AQZ7;REV__Q9DB26;REV__A0A0R4J137	0.299495	0.489768	0.13748	0.9998	0.168263	0.999904	no change	NA	-0.116403	0.526339
Mospd2	ENSMUSG00000061778.11	B1AU74;Q9CWP6;Q9CWP6-2;Q9CWP6-3;Q9CWP6-4	0.268743	0.489768	0.146939	0.9998	0.106867	0.999904	no change	NA	-0.0438151	0.281905
Npc2	ENSMUSG00000021242.10	Q9Z0J0	-0.224972	0.489768	-0.214354	0.9998	-0.0100561	0.999904	no change	NA	0.174821	0.277858
Ncln	ENSMUSG00000020238.15	Q8VCM8;D3YU17;F6S731	-0.229067	0.489768	-0.248754	0.9998	0.0246873	0.999904	no change	NA	-0.0385361	0.26927
Cdkal1	ENSMUSG00000006191.18	Q91WE6-2;Q91WE6;Q91WE6-3;Q91WE6-4;F6S0I8	0.27697	0.489768	0.13981	0.9998	0.12362	0.999904	no change	NA	-0.0174198	0.136022
Kpna1	ENSMUSG00000022905.13	Q60960;G3UXT6;G3UZK5;G3UWJ8;G3UXW7	0.258555	0.489768	0.0779808	0.9998	0.183066	0.999904	no change	NA	-0.00583506	0.0577901
Pwwp3a	ENSMUSG00000020156.17	NA	0.319288	0.490759	-0.0632453	NA	0.34682	0.999904	no change	NA	NA	NA
Pcbp2	ENSMUSG00000056851.15	B2M1R7;Q61990;Q61990-3;A0A2R8VI12;A0A2R8W6L5;A0A2R8VI71;A0A2R8VKN0;A0A2R8VI73;A0A2R8VHY9;A0A2R8VHG2;A0A2R8VHZ0;A0A2R8W6U6;A0A2R8W6H3	0.203819	0.491695	-0.105742	0.9998	0.255206	0.999904	no change	NA	-0.0474405	0.236743
Gadd45gip1	ENSMUSG00000033751.6	Q9CR59	0.235205	0.493563	0.288739	0.9998	-0.0598186	0.999904	no change	NA	-0.151586	1.1569
Nedd4l	ENSMUSG00000024589.19	A0A494BAX0;Q8CFI0;Q8CFI0-3;A0A494BAG2;A0A494B953;A0A494B9F0;A0A494BA39;Q8CFI0-2;G3X9H8;E9PXB7;A0A494B9L5;A0A494BAE4;A0A494BAD8;A0A286YCR1;A0A286YDV4;A0A494BAL4;A0A494BB14	0.237676	0.493563	0.123774	0.9998	0.0897368	0.999904	no change	NA	-0.0993342	0.948612
Zadh2	ENSMUSG00000049090.4	Q8BGC4;A0A494BB38	0.252982	0.493563	0.334353	0.9998	-0.0666565	0.999904	no change	NA	-0.0444703	0.343351
Naa50	ENSMUSG00000022698.18	Q6PGB6-2;Q6PGB6;Q6PGB6-4;Q6PGB6-3;Q6PGB6-5	0.229892	0.493563	0.239606	0.9998	-0.00351537	0.999904	no change	NA	0.0559983	0.306447
Zdhhc6	ENSMUSG00000024982.11	Q9CPV7-2;Q9CPV7-3;Q9CPV7;Q9CPV7-4	-0.2862	0.493563	-0.0076431	0.9998	-0.265392	0.999904	no change	NA	0.0430894	0.297983
Hnrnpa2b1	ENSMUSG00000004980.17	O88569;O88569-2;O88569-3;A0A0N4SUM2	0.23718	0.493563	0.230734	0.9998	0.00580621	0.999904	no change	NA	0.0279026	0.21338
Rbmx	ENSMUSG00000031134.17	Q9WV02;S4R1F6;A2AFI3;Q9WV02-2;A2AFI4;Q9DAE2	0.237078	0.493563	0.00296224	0.9998	0.225214	0.999904	no change	NA	0.0391197	0.168811
Dnajc1	ENSMUSG00000026740.13	Q61712;F6ZL86;F6YK70;F8WH68	-0.240747	0.493671	-0.33635	0.9998	0.101469	0.999904	no change	NA	-0.120615	1.69444
Slc25a17	ENSMUSG00000022404.9	O70579;A0A2R8VI88	-0.247199	0.493671	-0.25416	0.9998	-0.00550549	0.999904	no change	NA	0.305006	1.02899
H1f0	ENSMUSG00000096210.3	P10922	0.237211	0.493671	-0.0494945	0.9998	0.295222	0.999904	no change	NA	-0.145926	0.97005
Chaf1a	ENSMUSG00000002835.10	Q9QWF0;A0A3B2WD19	0.231108	0.493671	0.103547	0.9998	0.114135	0.999904	no change	NA	0.152338	0.678703
Prdx1	ENSMUSG00000028691.13	P35700;B1AXW5;B1AXW6;B1AXW4	0.198443	0.493671	0.0967594	0.9998	0.119713	0.999904	no change	NA	0.0614586	0.397638
Naa16	ENSMUSG00000022020.16	Q9DBB4;E9PZ53;E9Q3U5	0.229974	0.493671	0.284595	0.9998	-0.0562376	0.999904	no change	NA	0.0385704	0.178981
Naca	ENSMUSG00000061315.15	P70670;Q60817	0.176009	0.493671	-0.0616916	0.9998	0.22555	0.999904	no change	NA	0.0532904	0.161752
Eif2b4	ENSMUSG00000029145.13	Q61749;D3Z780;Q61749-2;A0A0J9YUY0;F7CPG6;A0A0J9YTQ7	0.227051	0.493671	0.24185	0.9998	-0.0131841	0.999904	no change	NA	-0.00335884	0.0219756
Paf1	ENSMUSG00000003437.15	Q8K2T8	0.235066	0.493671	0.0585332	0.9998	0.146959	0.999904	no change	NA	0.000265598	0.00210369
Rps3a1	ENSMUSG00000028081.7	NA	0.268307	0.494155	-0.134217	0.9998	0.399454	0.999904	no change	NA	NA	NA
Tspan13	ENSMUSG00000020577.18	Q9D8C2;A0A1Y7VJ37	-0.21396	0.494888	0.0350644	0.9998	-0.256346	0.999904	no change	NA	0.712962	0.244002
Tpi1	ENSMUSG00000023456.17	P17751-2;P17751;H7BXC3	0.256546	0.494888	0.188278	0.9998	0.00672387	0.999904	no change	NA	0.0313544	0.169654
Srrm1	ENSMUSG00000028809.17	A2A8V8;A2A8V9;E9PUK6;Q52KI8;E9QKA4;Q52KI8-2;A2A983;F6T4M4;F7BWM1;F6UK16	0.202363	0.494888	0.19054	0.9998	0.00470502	0.999904	no change	NA	0.0154705	0.0888492
Ppp1r1b	ENSMUSG00000061718.13	Q60829;Q60829-2	0.204186	0.496089	-0.108604	0.9998	0.311363	0.999904	no change	NA	0.134963	0.511055
Acat1	ENSMUSG00000032047.6	Q8QZT1	0.190105	0.496089	0.232883	0.9998	-0.053525	0.999904	no change	NA	-0.02529	0.119042
Nucks1	ENSMUSG00000026434.13	A0A087WRY3;Q80XU3	0.237463	0.496408	0.260576	0.9998	-0.00151324	0.999904	no change	NA	0.0238934	0.0838086
Retreg3	ENSMUSG00000017802.15	NA	-0.234499	0.496449	-0.282358	0.9998	0.0377243	0.999904	no change	NA	NA	NA
Gart	ENSMUSG00000022962.16	Q64737;Q64737-2;D6RCG1;A0A338P6X4;A0A338P676;A0A338P6T2;A0A338P6W0	0.175818	0.496449	0.148965	0.9998	0.0139888	0.999904	no change	NA	0.162886	1.09695
Psma4	ENSMUSG00000032301.14	Q9R1P0;E9PW69;E9Q0X0	0.195142	0.496449	0.130681	0.9998	0.0660428	0.999904	no change	NA	0.220532	0.923151
Hexim1	ENSMUSG00000048878.7	Q8R409	0.24501	0.496449	0.10614	0.9998	0.127622	0.999904	no change	NA	-0.0741692	0.541287
Bfar	ENSMUSG00000022684.16	A0A0R4J040;Q8R079;D6RG73;Q8R079-2	-0.267948	0.496449	-0.0499059	0.9998	-0.219297	0.999904	no change	NA	-0.0702009	0.320236
Ppie	ENSMUSG00000028651.13	Q9QZH3	0.230092	0.496449	-0.0148925	0.9998	0.217974	0.999904	no change	NA	0.0472059	0.269435
Flnb	ENSMUSG00000025278.10	Q80X90	0.236104	0.496449	-0.0369224	0.9998	0.266795	0.999904	no change	NA	0.0411749	0.252574
Rpl17	ENSMUSG00000062328.9	Q6ZWZ7;Q9CPR4;B2RY53	0.23958	0.496449	-0.210802	0.9998	0.452856	0.999904	no change	NA	0.0182796	0.136156
Tufm	ENSMUSG00000073838.11	Q8BFR5;Q8BFR5-2;A0A0U1RPC4;A0A0U1RNQ6	0.262409	0.496449	0.0852024	0.9998	0.168234	0.999904	no change	NA	-0.0405421	0.126288
Agrn	ENSMUSG00000041936.19	Z4YK85;M0QWP1;A2ASQ1-3;A2ASQ1-2;A2ASQ1	-0.276305	0.496449	-0.109816	0.9998	-0.178285	0.999904	no change	NA	-0.00288439	0.0119391
Cth	ENSMUSG00000028179.13	Q8VCN5	-0.203179	0.497654	-0.174841	0.9998	-0.0168712	0.999904	no change	NA	0.168612	0.605473
Smim7	ENSMUSG00000044600.15	F8WIU9;Q5RKS2	-0.256732	0.497725	-0.0734949	0.9998	-0.416039	0.999904	no change	NA	0.160676	0.555829
Chst4	ENSMUSG00000035930.10	A0A0R4J1C9;A0A1D5RME2;Q9R1I1;A0A1D5RMF5	-0.269882	0.498384	-0.247353	0.9998	-0.000146636	0.999904	no change	NA	-0.0189004	0.0387022
Perp	ENSMUSG00000019851.9	NA	-0.219915	0.499079	-0.188069	0.9998	-0.02914	0.999904	no change	NA	NA	NA
Cgn	ENSMUSG00000068876.17	E9QMC1;A0A5F8MPT6;D3YUW7;P59242;P59242-2;A0A0G2JEK8;A0A0G2JFG0;REV__Q8BKY8;REV__Q8BUE7	0.228511	0.499131	0.131638	0.9998	0.0744344	0.999904	no change	NA	-0.0735245	0.59086
Spg7	ENSMUSG00000000738.19	Q3ULF4;D3YZN4;D3YXB7;F6W695;D3Z342;G3UX97;F6VTG4;A0A1I7Q4C2	-0.21471	0.499131	-0.05402	0.9998	-0.056903	0.999904	no change	NA	-0.0397158	0.51115
Rpl21	ENSMUSG00000041453.13	Q9CQM8;O09167	0.275881	0.499711	-0.140219	0.9998	0.4217	0.999904	no change	NA	0.0395527	0.262145
Gm10358	ENSMUSG00000110469.2	NA	0.245002	0.49998	0.0431817	0.9998	0.210209	0.999904	no change	NA	NA	NA
Ormdl1	ENSMUSG00000026097.10	NA	-0.286518	0.49998	-0.330021	0.9998	0.0401499	0.999904	no change	NA	NA	NA
Mrpl9	ENSMUSG00000028140.14	Q99N94;Q3UK02	0.237362	0.49998	0.106445	0.9998	0.126166	0.999904	no change	NA	-0.0886054	1.44397
Alg2	ENSMUSG00000039740.7	Q9DBE8;F6RBY3	-0.227606	0.49998	-0.370338	0.9998	0.141023	0.999904	no change	NA	0.0761099	0.561499
Emp2	ENSMUSG00000022505.10	O88662	-0.530912	0.49998	-0.364376	0.9998	-0.217726	0.999904	no change	NA	0.404697	0.550237
Cd81	ENSMUSG00000037706.18	P35762;A0A140LJL0	-0.221847	0.49998	-0.256825	0.9998	0.0337315	0.999904	no change	NA	0.684025	0.493681
Tmed2	ENSMUSG00000029390.14	Q9R0Q3;F6V6T4;Q8BPI2	-0.239085	0.49998	-0.129817	0.9998	-0.103205	0.999904	no change	NA	-0.0238976	0.368623
Smg6	ENSMUSG00000038290.16	P61406;F6WT10;B1ARG9	0.258372	0.49998	0.268069	0.9998	-0.00249535	0.999904	no change	NA	-0.0328116	0.280059
Magt1	ENSMUSG00000031232.18	A2ADH1;Q9CQY5-2;Q9CQY5-3;Q9CQY5	-0.231007	0.49998	-0.188096	0.9998	-0.0792023	0.999904	no change	NA	-0.0472288	0.279667
Rps3	ENSMUSG00000030744.14	P62908;D3YV43;A0A140LI77	0.269532	0.49998	-0.075094	0.9998	0.300211	0.999904	no change	NA	0.0628748	0.2599
Rps25	ENSMUSG00000009927.10	P62852;A0A1L1SQA8	0.199464	0.49998	-0.325092	0.9998	0.483786	0.999904	no change	NA	-0.0397987	0.218363
Ran	ENSMUSG00000029430.14	P62827;Q61820	0.200674	0.49998	0.0951249	0.9998	0.104805	0.999904	no change	NA	0.0072794	0.0462622
Irf2	ENSMUSG00000031627.10	P23906;A0A140LJA4;A0A140LIX2;A0A1B0GQW5;A0A140LHP8;A0A140LI82	0.228182	0.49998	0.346063	0.9998	-0.120713	0.999904	no change	NA	-0.0061059	0.0452037
Cenpc1	ENSMUSG00000029253.13	NA	0.227972	0.500071	0.108045	0.9998	0.104078	0.999904	no change	NA	NA	NA
Anxa5	ENSMUSG00000027712.14	P48036;A0A0G2JGQ0	-0.311264	0.500071	-0.537398	0.9998	0.218524	0.999904	no change	NA	0.288745	1.06738
Bms1	ENSMUSG00000030138.9	Q6PGF5	0.241442	0.500576	0.257655	0.9998	-0.0294084	0.999904	no change	NA	0.15001	0.832668
Psmc5	ENSMUSG00000020708.13	P62196;Q8K1K2	0.19126	0.500576	-0.0643098	0.9998	0.242654	0.999904	no change	NA	0.0245948	0.274218
Pcnt	ENSMUSG00000001151.11	A0A1W2P737;F8VPV0;P48725;P48725-3;P48725-2;A0A1W2P8A6;REV__CON__Q2KIS7;REV__E9Q9F7	0.307004	0.501965	0.248587	0.9998	0.060679	0.999904	no change	NA	0.0198984	0.109908
Chd4	ENSMUSG00000063870.13	E9QAS4;E9QAS5;Q6PDQ2;F6WR45;E9PYU4;E9PYL1;A2A8L1	0.175883	0.502734	0.207112	0.9998	-0.0427193	0.999904	no change	NA	0.0592594	0.717104
Ptges3	ENSMUSG00000071072.13	Q9R0Q7;D3Z7C6	0.252059	0.503399	0.131773	0.9998	0.117898	0.999904	no change	NA	0.321623	0.460276
Slc35b3	ENSMUSG00000021432.16	F8WGD7;Q922Q5;A0A286YCU5;A0A286YCV2	-0.23352	0.504586	-0.140516	0.9998	-0.108492	0.999904	no change	NA	-0.150674	0.612205
Gpat4	ENSMUSG00000031545.7	NA	-0.274682	0.504858	-0.134544	0.9998	-0.136858	0.999904	no change	NA	NA	NA
Golm1	ENSMUSG00000021556.13	Q91XA2;REV__A2A9I0;REV__O35166	-0.195083	0.50509	-0.109313	0.9998	-0.0921557	0.999904	no change	NA	-0.0596242	0.401717
Sun2	ENSMUSG00000042524.15	Q8BJS4-3;Q8BJS4-2;Q8BJS4;E0CY39;E0CY32	-0.372711	0.50519	-0.574742	NA	0.194923	0.999904	no change	NA	0.139807	0.46005
Sun1	ENSMUSG00000036817.15	Q9D666-3;Q9D666;Q9D666-5;Q9D666-2;Q9D666-4;Q3TSM1;F6RMJ1;D3Z5Q2;D3Z3N5;F7BX07;F6XYA0;D3Z1X3;D3YUW9;D3Z0L7;A0A1B0GRY3	-0.224769	0.506416	-0.1931	0.9998	-0.0876366	0.999904	no change	NA	0.0163732	0.212513
Slc27a2	ENSMUSG00000027359.17	O35488;A2ANX6	-0.282067	0.506861	-0.212091	0.9998	-0.143773	0.999904	no change	NA	-0.254334	0.731558
Trim16	ENSMUSG00000047821.17	Q5SVT1;Q5SVT2;Q99PP9-3;Q99PP9-2;Q99PP9	-0.233961	0.50713	-0.177172	0.9998	-0.0436891	0.999904	no change	NA	0.136748	1.09885
Sptbn1	ENSMUSG00000020315.19	Q62261;A0A0A0MQG2;REV__H3BJ67;REV__H3BL92;REV__H3BKQ3;REV__Q6NWV3;REV__Q6NWV3-2;REV__E9Q9G8	0.28186	0.50713	0.0754	0.9998	0.223633	0.999904	no change	NA	-0.0368633	0.242222
Lmtk2	ENSMUSG00000038970.8	Q3TYD6;REV__Q8C7N0;REV__A0A0G2JDP9;REV__Q9R0Y8;REV__P22723-2;REV__P22723;B0QZP7;Q7TN58;Q7TN58-2	-0.195835	0.50713	-0.0806256	0.9998	-0.11601	0.999904	no change	NA	0.0195231	0.224032
Atp2a2	ENSMUSG00000029467.16	O55143;O55143-2	-0.234284	0.507589	-0.173648	0.9998	-0.0553478	0.999904	no change	NA	0.136351	0.464684
Pgam1	ENSMUSG00000011752.8	Q9DBJ1;O70250	0.257363	0.509051	0.26561	0.9998	0.0137901	0.999904	no change	NA	-0.170758	1.18627
Tmub2	ENSMUSG00000034757.16	G8JL73;Q3V209-2;Q3V209	-0.288427	0.509424	-0.0171	0.9998	-0.292857	0.999904	no change	NA	-0.298601	2.02416
Rbm22	ENSMUSG00000024604.8	Q8BHS3	0.216487	0.509424	0.0544628	0.9998	0.15908	0.999904	no change	NA	0.202071	0.52685
Rps27a	ENSMUSG00000020460.16	P62983	0.200882	0.510377	-0.139969	0.9998	0.340454	0.999904	no change	NA	0.625124	0.313178
Ceacam10	ENSMUSG00000054169.8	NA	-1.05271	0.512021	-0.741669	NA	-0.446897	0.999904	no change	NA	NA	NA
Rdh10	ENSMUSG00000025921.8	Q8VCH7	-0.341262	0.512021	-0.230242	0.9998	-0.109169	0.999904	no change	NA	0.0267377	0.102221
Psenen	ENSMUSG00000036835.8	NA	-0.217551	0.513264	-0.495991	0.9998	0.191765	0.999904	no change	NA	NA	NA
Xpnpep1	ENSMUSG00000025027.19	Q3UE92;Q6P1B1;S4R1I3;A0A494BBG8;S4R228	0.292398	0.513264	0.228936	0.9998	0.0108457	0.999904	no change	NA	-0.174355	0.71286
Pls3	ENSMUSG00000016382.16	A0A1C7CYV0;B1AX58;Q99K51	-0.279526	0.513264	-0.147127	0.9998	-0.139717	0.999904	no change	NA	0.195976	0.485027
Naa10	ENSMUSG00000031388.15	B1AUY8;B1AUY7;Q9QY36	0.253232	0.513264	-0.127708	0.9998	0.398081	0.999904	no change	NA	-0.106073	0.399634
Tmsb10	ENSMUSG00000079523.9	Q6ZWY8;A0A0N4SVF0	-0.211128	0.513269	-0.55484	0.418777	0.354399	0.999904	no change	NA	0.651686	2.69928
Tti1	ENSMUSG00000027650.13	Q91V83	-0.264102	0.513269	0.115869	0.9998	-0.390566	0.999904	no change	NA	-0.166267	1.07053
Tcf25	ENSMUSG00000001472.18	Q8R3L2;A0A1D5RM90;B2ZAC8;Q8R3L2-3;Q8R3L2-2;Q8R3L2-5;Q8R3L2-4;A0A1D5RLU0	0.215053	0.513269	0.218253	0.9998	0.0683571	0.999904	no change	NA	-0.0696583	0.994639
Rrp12	ENSMUSG00000035049.5	Q6P5B0	0.256905	0.513269	0.205074	0.9998	0.0344966	0.999904	no change	NA	0.147044	0.6743
Vrk1	ENSMUSG00000021115.16	Q80X41-5;Q80X41-3;Q80X41;A0A1Y7VMH3;Q80X41-2;A0A1Y7VLL5	0.248247	0.513269	0.227848	0.9998	0.0357721	0.999904	no change	NA	0.115824	0.62979
Slc9a8	ENSMUSG00000039463.15	A2A464;Q8R4D1-4;Q8R4D1-2;Q8R4D1	-0.240399	0.513269	-0.148226	0.9998	-0.151959	0.999904	no change	NA	-0.0736332	0.588053
Ncoa4	ENSMUSG00000056234.16	Q5U4H9;E9Q0D2;E9Q2H3	0.236317	0.513269	0.337577	0.9998	-0.082001	0.999904	no change	NA	-0.0237823	0.105102
Rpl31	ENSMUSG00000073702.12	P62900;A0A0A6YX26;A0A0A6YXL3	0.236842	0.513269	-0.162848	0.9998	0.382764	0.999904	no change	NA	0.0101876	0.0688907
Park7	ENSMUSG00000028964.15	Q99LX0;A2A813;A2A815;A2A817;A2A816	0.229474	0.514109	0.114751	0.9998	0.116765	0.999904	no change	NA	0.196286	0.829646
Hdlbp	ENSMUSG00000034088.16	Q8VDJ3;A0A087WP83;A0A087WS92;A0A087WPC5;A0A087WQY9;A0A087WNQ4	0.261399	0.514109	0.116497	0.9998	0.137335	0.999904	no change	NA	-0.109905	0.820029
Polr1c	ENSMUSG00000067148.16	D3Z7Q8;P52432;G3UXX5;D3Z3D6;G3UX92	0.235411	0.514109	-0.31398	0.9998	0.496415	0.999904	no change	NA	-0.0329447	0.161729
Bcl2l14	ENSMUSG00000030200.14	Q9CPT0;D3YZF2	0.273653	0.514219	0.0032117	0.9998	0.280612	0.999904	no change	NA	-0.0244622	0.102697
Ubl7	ENSMUSG00000055720.11	Q91W67;A0A1L1SRT5;A0A1L1SRW2;A0A1L1STF2;A0A1L1SU68;A0A1L1SRB5;A0A1L1SRT4	0.217784	0.514219	0.077617	NA	0.139296	0.999904	no change	NA	-0.020422	0.0992867
Wdr18	ENSMUSG00000035754.9	Q4VBE8	0.228496	0.515179	0.261754	0.9998	-0.0307979	0.999904	no change	NA	0.505313	2.89289
Gpatch8	ENSMUSG00000034621.15	A2A6A1	0.216192	0.515179	-0.0464083	0.9998	0.268864	0.999904	no change	NA	-0.0926213	0.87421
Wdr76	ENSMUSG00000027242.15	A6PWY4-2;A6PWY4;Z4YK23;A6PWY4-3	0.247107	0.515179	0.158636	0.9998	0.0685033	0.999904	no change	NA	0.011219	0.0564942
Alg1	ENSMUSG00000039427.15	Q921Q3;Q921Q3-2	-0.266924	0.515276	-0.25396	NA	-0.00420081	0.999904	no change	NA	0.28899	0.618746
Aup1	ENSMUSG00000068328.10	P70295;Q3U3K9;A0A0N4SVA6	-0.238213	0.515276	-0.278801	0.9998	0.0496197	0.999904	no change	NA	-0.116289	0.588275
Donson	ENSMUSG00000022960.14	NA	-0.252106	0.515291	-0.26742	0.9998	0.0169183	0.999904	no change	NA	NA	NA
Emc2	ENSMUSG00000022337.8	Q9CRD2	0.230015	0.515291	0.260366	0.9998	-0.032727	0.999904	no change	NA	-0.0552778	1.17174
Maob	ENSMUSG00000040147.15	Q8BW75;E9Q3X6;E9PVL9	0.478792	0.515291	0.691395	0.9998	-0.132757	0.999904	no change	NA	-0.451396	0.782464
Myh14	ENSMUSG00000030739.19	Q6URW6;K3W4R2;Q6URW6-2;Q6URW6-3;A0A140LI60;A0A140LHX1;REV__P48967	0.29879	0.515291	0.00204588	0.9998	0.269906	0.999904	no change	NA	-0.177122	0.750737
Pfkfb2	ENSMUSG00000026409.15	Q6GTL7;A0A087WRG0;A0A087WRM7;P70265;B2Z892;B2Z893;B2Z894;B2Z891	0.261507	0.515291	0.145777	0.9998	0.100251	0.999904	no change	NA	-0.107372	0.537545
Rpl28	ENSMUSG00000030432.13	P41105;F6Z0X0	0.220536	0.515291	-0.246572	0.9998	0.473845	0.999904	no change	NA	0.0112772	0.0667517
Smpdl3b	ENSMUSG00000028885.9	P58242	-0.196804	0.515773	-0.101188	0.9998	-0.117482	0.999904	no change	NA	-0.361378	1.5769
Slc19a1	ENSMUSG00000001436.16	P41438-2;P41438;D3Z4F3;D3YU74;E9Q8X6;P41438-3;D3Z0I6;D3YZE1	-0.32659	0.51688	-0.167799	0.9998	-0.142414	0.999904	no change	NA	-0.0672255	0.275758
Anp32e	ENSMUSG00000015749.13	P97822-2;P97822;E9Q5H2;E9Q2G1;E9PZF5;E9Q0X5	0.25887	0.517063	0.0606871	0.9998	0.166917	0.999904	no change	NA	0.243212	0.773203
B2m	ENSMUSG00000060802.9	P01887	-0.215858	0.517063	-0.057042	0.9998	-0.123225	0.999904	no change	NA	-0.0975881	0.289629
Rpl11	ENSMUSG00000059291.16	Q9CXW4;A2BH06	0.22536	0.517734	-0.111384	0.9998	0.326725	0.999904	no change	NA	0.0343924	0.155539
Myh9	ENSMUSG00000022443.18	Q8VDD5;A0A2R8VKI5;F2Z494;A0A2R8W6V7;REV__P00520-2;REV__P00520-3;REV__P00520;REV__P00520-4	0.206061	0.517755	-0.00171043	0.9998	0.212072	0.999904	no change	NA	0.071733	0.542243
Vps29	ENSMUSG00000029462.19	D3Z645;Q9QZ88;Q9QZ88-2;D3YYD5;D3YW98	0.238542	0.517755	0.0871266	0.9998	0.200753	0.999904	no change	NA	-0.00228453	0.0134952
Opa1	ENSMUSG00000038084.17	P58281-2;H7BX01;P58281;E0CXD1;F6U775;REV__Q8BR90-2;REV__Q8BR90;P58682	0.17825	0.517876	0.234028	0.9998	-0.0505657	0.999904	no change	NA	-0.0933843	1.15135
Ugt2b35	ENSMUSG00000035811.11	Q8BJL9	-0.22566	0.518468	-0.0303575	0.9998	-0.195332	0.999904	no change	NA	-0.16932	1.53242
Mapk13	ENSMUSG00000004864.14	Q9Z1B7;A0A3F2YNL4;A0A3B2WAS4;A0A3B2WBB9;D6RG58;A0A3B2W3M0;A0A3B2WBD8;A0A3B2WDA4;O08911	-0.203996	0.518468	-0.130154	0.9998	-0.087387	0.999904	no change	NA	0.042429	0.140326
Sec13	ENSMUSG00000030298.11	Q9D1M0	0.26071	0.518566	0.183894	0.9998	0.0669952	0.999904	no change	NA	-0.0014596	0.0134437
Emc10	ENSMUSG00000008140.19	A0A0X1KG67;Q3TAS6-2;Q3TAS6;D3Z665	-0.234403	0.518932	-0.00441488	0.9998	-0.215153	0.999904	no change	NA	-0.0406065	0.31713
Gstm1	ENSMUSG00000058135.13	P10649;A2AE89;F6WHQ7	0.190676	0.519137	0.208036	0.9998	-0.0181095	0.999904	no change	NA	-0.00810575	0.0247249
Tmem94	ENSMUSG00000020747.19	NA	-0.336863	0.519242	-0.169242	0.9998	-0.204366	0.999904	no change	NA	NA	NA
Cc2d1b	ENSMUSG00000028582.15	Q8BRN9;F6XC25;H3BKI0	0.258237	0.519242	0.223601	0.9998	0.0432837	0.999904	no change	NA	-0.0832229	0.912639
Snx4	ENSMUSG00000022808.6	Q91YJ2;A0A338P7D2	0.207831	0.519242	0.343132	0.9998	-0.142474	0.999904	no change	NA	-0.119771	0.725328
Prdx2	ENSMUSG00000005161.16	Q61171;D3Z4A4	0.194018	0.519242	-0.0129321	0.9998	0.200083	0.999904	no change	NA	0.0494609	0.333769
Daglb	ENSMUSG00000039206.14	Q91WC9	-0.302196	0.520141	-0.0908311	0.9998	-0.219879	0.999904	no change	NA	-0.120679	0.710593
Epha1	ENSMUSG00000029859.7	A0A0N4SUP4;Q60750	-0.282655	0.520295	-0.121229	0.9998	-0.172091	0.999904	no change	NA	-0.147754	1.09373
Suclg1	ENSMUSG00000052738.15	Q9WUM5;A0A0N4SVU4	0.23884	0.520981	0.109737	0.9998	0.108791	0.999904	no change	NA	-0.0416956	0.656721
Clec2d	ENSMUSG00000030157.6	Q91V08;A0A0N4SUR3;F5CSM7;Q9D676-2;Q9D676;E0CX52;Q9WVF9-4;Q9WVF9-3;Q9WVF9;Q9WVF9-2	-0.332984	0.521306	-0.415624	0.9998	0.0879372	0.999904	no change	NA	0.0160022	0.0579258
Apoo	ENSMUSG00000079508.9	Q9DCZ4-3;Q9DCZ4;Q9DCZ4-2	0.300926	0.521414	-0.0354251	0.9998	0.297804	0.999904	no change	NA	-0.0929575	0.830655
Ddx56	ENSMUSG00000004393.11	Q9D0R4;Q5SVX2	0.207126	0.521414	0.102733	0.9998	0.125919	0.999904	no change	NA	-0.116287	0.654807
U2surp	ENSMUSG00000032407.15	Q6NV83-2;Q6NV83;Q6NV83-3;A0A087WRG2;A0A087WR93;A0A087WQT2	0.187304	0.521414	0.223461	0.9998	-0.0630422	0.999904	no change	NA	0.0300746	0.279626
Ccnb1	ENSMUSG00000041431.17	P24860;G3UY65;Q68EM3	0.196202	0.521825	0.0620297	0.9998	0.141141	0.999904	no change	NA	0.0462189	0.164819
Sema4d	ENSMUSG00000021451.17	O09126	-0.288371	0.522678	-0.226384	0.9998	-0.081689	0.999904	no change	NA	-0.0238361	0.127815
Spdl1	ENSMUSG00000069910.3	Q923A2	0.279229	0.522803	0.100477	0.9998	0.179516	0.999904	no change	NA	-0.220403	1.60542
Myo10	ENSMUSG00000022272.18	F8VQB6;F8VQB6-2;E9Q5G1;D3YXU7;F6UVU0;D3YXW4;D3YZ13;D3Z0V4	0.221851	0.522803	0.025375	0.9998	0.231266	0.999904	no change	NA	-0.0376835	0.290363
Txlna	ENSMUSG00000053841.16	Q6PAM1;Q6PAM1-2;A2ADZ2;A2ADZ3;A2ADZ4;A8Y5J8	0.230806	0.525241	0.0478938	0.9998	0.184983	0.999904	no change	NA	0.0110373	0.0665443
Inpp5b	ENSMUSG00000028894.19	Q8K337-3;Q8K337;Q8K337-2	0.272428	0.525434	0.171085	0.9998	0.0762976	0.999904	no change	NA	-0.113001	0.677312
Cab39	ENSMUSG00000036707.17	Q06138;D3YV52;D3Z704	0.194148	0.526696	0.244811	0.9998	-0.0492356	0.999904	no change	NA	-0.00389481	0.0201079
Mrpl28	ENSMUSG00000024181.10	A0A494BBN2;Q9D1B9;F6U4U1;A0A494BB47	0.211409	0.527293	0.315351	0.9998	-0.112312	0.999904	no change	NA	-0.105762	2.28126
Rpl24	ENSMUSG00000098274.8	Q8BP67	0.22179	0.527293	-0.146225	0.9998	0.368551	0.999904	no change	NA	0.220829	0.879332
Arfgap2	ENSMUSG00000027255.15	Q99K28;Q99K28-2	0.20346	0.527293	0.364596	0.9998	-0.176608	0.999904	no change	NA	-0.035625	0.662959
Trmt6	ENSMUSG00000037376.15	Q8CE96;Q8CE96-3;Q8CE96-4;REV__Q8BGV4;REV__A0A1B0GSJ1	0.205669	0.527826	0.20483	0.9998	0.00602596	0.999904	no change	NA	0.0414715	0.212881
Mink1	ENSMUSG00000020827.19	Q5SXG1;Q5SXG3;Q9JM52-2;G3X9G2;Q9JM52;Q9JM52-3;F7AMS7;J3QM71;J3QP32	-0.232996	0.528082	-0.164393	0.9998	-0.0756031	0.999904	no change	NA	0.124105	1.22332
Elavl1	ENSMUSG00000040028.11	P70372;Q61701-11;Q61701-9;B1AXZ5;B1AXZ0;Q80UJ0;B1AXZ4;Q3UR02;B1AXZ6;Q80Y51;Q61701-10;Q61701;Q61701-4;Q61701-5;Q61701-7;Q60899;Q61701-2;Q61701-6;A0A1L1SS95;Q60900;A2A9R4;Q60900-2;H3BLG7	0.189931	0.528119	0.110818	0.9998	0.0869055	0.999904	no change	NA	0.0321174	0.229226
Mis18bp1	ENSMUSG00000047534.18	Q80WQ8;A0A1Y7VMX3;Q80WQ8-3;Q80WQ8-2	0.257237	0.528119	0.0999477	0.9998	0.128825	0.999904	no change	NA	0.032743	0.131475
Hba-a1	ENSMUSG00000069919.8	NA	-1.57989	0.529624	-1.43244	NA	0.0196447	0.999904	no change	NA	NA	NA
Efna1	ENSMUSG00000027954.10	NA	-0.326956	0.529624	-0.552221	0.9998	0.174794	0.999904	no change	NA	NA	NA
Mpdu1	ENSMUSG00000018761.15	Q8R0J2;E9PVP3;Q5F2B1;Q9R0Q9	-0.204728	0.529624	-0.361597	0.9998	0.161552	0.999904	no change	NA	0.033895	0.154773
Ddx24	ENSMUSG00000041645.15	F8WJA0;Q9ESV0;A0A1Y7VKX7;A0A1Y7VLU4;A0A1Y7VK75;A0A1Y7VMS6	0.232303	0.529971	0.316161	0.9998	-0.0855181	0.999904	no change	NA	0.0689635	0.268309
Lmna	ENSMUSG00000028063.16	P48678;P48678-2;P48678-3;D3YUF7	0.204697	0.530176	-0.0150114	0.9998	0.207461	0.999904	no change	NA	0.15466	0.504845
Kidins220	ENSMUSG00000036333.12	A0A1Y7VME9;A0A1Y7VMH7;E9Q9B7;A0A1Y7VNF8	-0.180695	0.530756	-0.0287407	0.9998	-0.168138	0.999904	no change	NA	-0.077826	0.538187
Rnf149	ENSMUSG00000048234.14	Q3U2C5;Q3U2C5-2;A0A0A6YWR9	-0.211905	0.530756	0.071934	0.9998	-0.2255	0.999904	no change	NA	0.0732212	0.281288
Cdca7l	ENSMUSG00000021175.16	Q922M5;H3BJN2;H3BJV7	0.278474	0.530756	0.306916	0.9998	-0.0179055	0.999904	no change	NA	-0.0390592	0.154552
Rnf216	ENSMUSG00000045078.13	P58283-3;P58283;P58283-2	0.244653	0.530756	0.200011	0.9998	0.0268934	0.999904	no change	NA	0.00227547	0.0102992
Dock1	ENSMUSG00000058325.7	Q8BUR4;Q8BUR4-2;A0A1B0GSI1;A0A1B0GS53	-0.207439	0.530968	-0.0597409	0.9998	-0.140121	0.999904	no change	NA	0.0816069	0.821916
Mrps27	ENSMUSG00000041632.8	Q8BK72;A0A338P7I7	0.20726	0.530968	0.201933	0.9998	-0.00399806	0.999904	no change	NA	-0.0347834	0.238708
Gpr89	ENSMUSG00000028096.14	NA	-0.207075	0.531732	-0.0836843	0.9998	-0.126396	0.999904	no change	NA	NA	NA
Hps3	ENSMUSG00000027615.15	NA	0.252272	0.531732	0.356955	0.9998	-0.0877566	0.999904	no change	NA	NA	NA
Mia2	ENSMUSG00000021000.18	Q91ZV0;A0A1W2P711;H3BJS0;Q91ZV0-3;H3BKH2;E9Q3S2;H3BK48;H3BK44;E9PY90;H3BL19;H3BJI6;H3BKL6;H3BJ71;H3BJS5;H3BJ35;Q91ZV0-2;H3BJY7;H3BJ84	-0.189616	0.531732	-0.0836013	0.9998	-0.108576	0.999904	no change	NA	-0.157954	1.56399
Atp5h	ENSMUSG00000034566.11	Q9DCX2;B1ASE2	0.211306	0.531732	0.0443191	0.9998	0.177649	0.999904	no change	NA	-0.154943	1.52251
Trp53bp2	ENSMUSG00000026510.11	Q8CG79;E9QJU8;A0A0A6YX89	0.263469	0.531732	0.234415	0.9998	0.0394956	0.999904	no change	NA	-0.135274	0.869544
Nr5a2	ENSMUSG00000026398.15	P45448	0.346201	0.531732	0.148429	0.9998	0.164667	0.999904	no change	NA	-0.152148	0.686384
Rpl34	ENSMUSG00000062006.13	Q9D1R9;A0A0G2JEY6;A0A0G2JGY8	0.198451	0.531732	-0.267236	0.9998	0.460846	0.999904	no change	NA	0.145021	0.685161
Snx19	ENSMUSG00000031993.8	Q6P4T1	-0.274866	0.531732	-0.0496677	0.9998	-0.224559	0.999904	no change	NA	-0.0948391	0.597063
Otc	ENSMUSG00000031173.14	Q8R1A8;P11725	0.22422	0.531732	0.265325	0.9998	-0.0369206	0.999904	no change	NA	-0.140457	0.517212
Ifrd1	ENSMUSG00000001627.13	E9PVS0;P19182;F6TBT6;E9QA38;E9QA50;E9Q1E6;E9Q949	-0.412942	0.531732	-0.141593	0.9998	-0.336861	0.999904	no change	NA	0.138556	0.468093
Nsun2	ENSMUSG00000021595.19	Q1HFZ0;H3BKN0;Q1HFZ0-2;H3BJF3	0.185349	0.531732	0.200915	0.9998	-0.0295378	0.999904	no change	NA	0.124592	0.444756
Msh6	ENSMUSG00000005370.5	P54276;A0A3Q4EGF1	0.182984	0.531732	0.349854	0.9998	-0.171767	0.999904	no change	NA	0.0411634	0.259774
Rpl10a	ENSMUSG00000037805.16	A0A3B2WBL1;Q5XJF6;A0A3B2WDD2;A0A3B2W824;A0A3B2W820;A0A3B2WCA5;D6RE43	0.234514	0.531732	-0.159748	0.9998	0.382965	0.999904	no change	NA	0.662304	0.200071
Tut1	ENSMUSG00000071645.7	Q8R3F9;Q8R3F9-2	0.212162	0.531732	-0.320223	NA	0.501101	0.999904	no change	NA	0.0401063	0.193322
Cnot6l	ENSMUSG00000034724.19	Q8VEG6-2;Q8VEG6;D3YXZ0;Q8VEG6-3;D3Z2G5;D3YVH6	-0.234333	0.531732	0.0226321	0.9998	-0.319176	0.999904	no change	NA	0.00574493	0.0174491
Tes	ENSMUSG00000029552.20	Q3ULB1;Q921W7;P47226-2;P47226;D6RH72;A2ALC6;B1AXB9	0.230801	0.532195	0.0983323	0.9998	0.123317	0.999904	no change	NA	0.00293684	0.009011
Thnsl2	ENSMUSG00000054474.16	Q80W22;F7AFM3	0.26817	0.532451	0.264284	NA	0.00447028	0.999904	no change	NA	-0.144161	1.1711
Ctbs	ENSMUSG00000028189.13	Q8R242;Q8R242-2	-0.290631	0.532515	-0.445991	0.9998	0.152512	0.999904	no change	NA	0.0793219	0.709685
Rsl1d1	ENSMUSG00000005846.13	Q8BVY0;A0A2R8VHW2	0.18723	0.532751	0.0395405	0.9998	0.147463	0.999904	no change	NA	-0.0245013	0.0819336
Eif3j2	ENSMUSG00000043424.11	Q3UGC7;Q66JS6	0.253772	0.534098	0.13251	0.9998	0.120698	0.999904	no change	NA	0.00871277	0.055301
Surf4	ENSMUSG00000014867.10	Q64310;E0CXD9;F7CH13	-0.221789	0.534126	-0.112065	0.9998	-0.103962	0.999904	no change	NA	-0.128264	1.04223
Tmem19	ENSMUSG00000069520.7	A0A1W2P7R5;A0A1W2P7P6;Q91W52;Q91W52-2;A0A1W2P7Q0	-0.255666	0.534126	-0.0642648	0.9998	-0.119058	0.999904	no change	NA	-0.139881	0.673702
Tmed4	ENSMUSG00000004394.13	Q8R1V4;Q5SVW9	-0.2294	0.534435	0.107957	0.9998	-0.316765	0.999904	no change	NA	-0.102128	0.582478
Prrc2c	ENSMUSG00000040225.16	Q3TLH4;A0A0A0MQ79;S4R209;S4R2E2;S4R298;REV__A0A494B9W7;REV__Q62418-3;REV__Q62418-2;REV__Q62418;REV__Q99K48;REV__Q8VIJ6;P30935;Q6PB70;A0A1L1SR96;A0A1L1M1J8;REV__Q8CGF7-3;REV__Q8CGF7-2;REV__Q8CGF7;Q60603;Q3UHC9	0.159413	0.534435	0.262955	0.9998	-0.107547	0.999904	no change	NA	0.00883245	0.0380772
Eif3a	ENSMUSG00000024991.9	P23116;A0A494B9I0;REV__O35633-2	0.159734	0.535967	0.139387	0.9998	0.0174139	0.999904	no change	NA	-0.00490379	0.0311889
Tmem115	ENSMUSG00000010045.3	Q9WUH1	-0.287713	0.535991	-0.074223	0.9998	-0.207038	0.999904	no change	NA	-0.100393	0.349712
Pih1d1	ENSMUSG00000003423.16	Q9CQJ2;A0A1B0GSA4;A0A1B0GQV4;A0A1B0GRL0	0.255537	0.53775	0.483686	NA	-0.256918	0.999904	no change	NA	-0.0781579	0.486833
Ccs	ENSMUSG00000034108.7	A0A494BB58;A0A494BAJ5;A0A494BBF1;Q9WU84	0.250327	0.537816	-0.0418178	NA	0.186837	0.999904	no change	NA	-0.0381374	0.283668
Eif3k	ENSMUSG00000053565.11	Q9DBZ5;Q3TY56;Q9DBZ5-2;A0A140LJ59	0.188911	0.537816	-0.0721354	0.9998	0.254826	0.999904	no change	NA	0.0631289	0.257003
L3mbtl2	ENSMUSG00000022394.15	Q80XB1;G3UY70;P59178;Q80XB0;G3UX47	0.261443	0.538166	0.298066	0.9998	-0.0593319	0.999904	no change	NA	-0.536803	0.329719
Scaf11	ENSMUSG00000033228.9	E9PZM7;A0A2I3BQU5;A0A2I3BRQ7	0.191208	0.538675	0.199485	0.9998	-0.00789044	0.999904	no change	NA	0.0436888	0.323297
Hbb-bt	ENSMUSG00000073940.4	NA	-1.46393	0.538696	-1.40925	NA	0.135564	0.999904	no change	NA	NA	NA
Zfp106	ENSMUSG00000027288.17	E9Q7S1;R4GML0;O88466;O88466-2;O88466-3;F6QFS1;F6SID8;F6UL00;E9PVH6	0.201389	0.538696	0.217205	0.9998	-0.0165725	0.999904	no change	NA	-0.49499	4.10428
Rps28	ENSMUSG00000067288.14	P62858;G3UYV7	0.218189	0.538696	-0.224317	0.9998	0.430666	0.999904	no change	NA	0.146312	0.804142
Yipf4	ENSMUSG00000024072.10	Q8C407;Q8C407-2	-0.211004	0.538696	0.2823	0.9998	-0.490892	0.999904	no change	NA	0.173982	0.627132
Plekhh1	ENSMUSG00000060716.8	Q80TI1;Q80TI1-2	0.254376	0.538696	0.238811	0.9998	0.0192599	0.999904	no change	NA	-0.0651002	0.416997
Utp20	ENSMUSG00000004356.9	E9QK83;Q5XG71;A0A1W2P6J9;A0A1W2P7L8;A0A1W2P8D7	0.166632	0.538696	0.226519	0.9998	-0.0604097	0.999904	no change	NA	0.0986896	0.403315
Eef1g	ENSMUSG00000071644.11	Q9D8N0	0.212722	0.538696	0.052753	0.9998	0.160959	0.999904	no change	NA	0.039206	0.314247
Kars	ENSMUSG00000031948.15	Q99MN1;Q8R2P8	0.197958	0.538696	0.0932739	0.9998	0.0979715	0.999904	no change	NA	0.0344625	0.281523
Pms1	ENSMUSG00000026098.14	Q8K119;E9Q8A5;D3YX04;D3Z611;D3Z0R7;D3Z012	0.241888	0.538696	0.193344	0.9998	0.0531861	0.999904	no change	NA	-0.00767708	0.0244804
Cox15	ENSMUSG00000040018.10	Q8BJ03-2;Q8BJ03	0.200399	0.538696	0.0392399	0.9998	0.146554	0.999904	no change	NA	-0.00360441	0.015119
Gdpd1	ENSMUSG00000061666.7	Q9CRY7	-0.299804	0.539296	-0.110504	0.9998	-0.189147	0.999904	no change	NA	-0.122164	0.368068
Ppan	ENSMUSG00000004100.13	Q91YU8;A0A1L1SRW3	0.247814	0.540963	-0.0744827	0.9998	0.296344	0.999904	no change	NA	0.0482516	0.249757
Eif3m	ENSMUSG00000027170.13	Q99JX4;A2A702;A2A701	0.203577	0.541318	-0.0364322	0.9998	0.231577	0.999904	no change	NA	0.197679	0.801692
Plekha7	ENSMUSG00000045659.19	Q3UIL6-2;Q3UIL6;Q3UIL6-6;A0A0U1RPA0;Q3UIL6-5;Q3UIL6-3;Q3UIL6-4;A0A1L1SQ79;S4R243;S4R190;A0A1L1SV63;A0A1L1SU82	0.237902	0.541866	0.0179913	0.9998	0.198016	0.999904	no change	NA	-0.0514312	0.416006
Psmd13	ENSMUSG00000025487.16	Q9WVJ2;E9Q5I9;F6ZQQ3;E9Q0U1;F6PXS6;E9PY93	0.194381	0.542905	0.203141	0.9998	-0.0230168	0.999904	no change	NA	0.0758295	0.939677
Crybg3	ENSMUSG00000022723.17	A0A338P6N4;A0A384DV78;Q80W49;Q80W49-2;A0A338P723;Q80W49-3	-0.268074	0.543624	-0.0947713	0.9998	-0.169948	0.999904	no change	NA	0.02949	0.354547
Ugt1a7c	ENSMUSG00000090124.8	Q6ZQM8;D3Z748;E9PXN7	-0.238847	0.544448	-0.16314	0.9998	-0.060729	0.999904	no change	NA	0.299639	0.389497
Mt1	ENSMUSG00000031765.9	P02802	0.378679	0.544448	-0.116324	0.9998	0.487035	0.999904	no change	NA	0.333215	0.0775304
Mtrex	ENSMUSG00000016018.5	NA	0.172966	0.544617	0.267636	0.9998	-0.101182	0.999904	no change	NA	NA	NA
Sltm	ENSMUSG00000032212.11	Q8CH25-2;Q8CH25;A0A1L1STF9;A0A1L1SRL0	0.18739	0.545819	0.298529	0.9998	-0.112244	0.999904	no change	NA	-0.0301919	0.376069
Otud6b	ENSMUSG00000040550.18	Q8K2H2;A0A0A0MQF5;F6VDQ9	0.255608	0.545819	0.247148	0.9998	0.0111263	0.999904	no change	NA	0.0489202	0.211391
Pak1	ENSMUSG00000030774.14	G5E884;O88643;S4R2K7;A0A0U1RQ87	0.181009	0.546509	0.0125241	0.9998	0.163127	0.999904	no change	NA	0.0176129	0.0935189
Metap1	ENSMUSG00000005813.13	Q8BP48;A0A0G2JF71;A0A0G2JFL1	0.181462	0.546799	0.142488	0.9998	0.0447381	0.999904	no change	NA	0.225565	0.234254
Nol7	ENSMUSG00000063200.5	Q9D7Z3;Q9D7Z3-2;A0A1Y7VMS4	0.217497	0.547098	0.170062	0.9998	0.0782135	0.999904	no change	NA	0.0919876	0.443899
Hars	ENSMUSG00000001380.8	Q61035;A0A494BAV2;A0A494B9A1;D3YWD4;Q0VG15;REV__Q8R373;P05524;P05524-2	0.190683	0.547154	0.234353	0.9998	-0.0551469	0.999904	no change	NA	0.049439	0.472426
Polr2a	ENSMUSG00000005198.16	A0A0R4J0V5;P08775	0.220737	0.547161	0.313008	0.9998	-0.0952345	0.999904	no change	NA	0.0369329	0.331038
Uchl5	ENSMUSG00000018189.13	Q9WUP7-2;Q9WUP7;A0A087WP81;A0A087WRL3	0.212182	0.547161	0.131784	0.9998	0.0760922	0.999904	no change	NA	0.0437427	0.228254
Tmem208	ENSMUSG00000014856.13	S4R1H6;D3Z7S5;Q9CR96;Q9CR96-2	-0.210053	0.548278	0.13495	0.9998	-0.295118	0.999904	no change	NA	0.288877	0.724762
Snrpd1	ENSMUSG00000002477.6	P62315;A0A3Q4L381;A0A3Q4L2W0	0.176097	0.548278	-0.187604	0.9998	0.30807	0.999904	no change	NA	0.0748601	0.26259
Anapc1	ENSMUSG00000014355.11	P53995;A2ATQ5;Q6PG65	-0.190959	0.548574	0.0177104	0.9998	-0.22469	0.999904	no change	NA	0.0596786	0.52647
Mocs1	ENSMUSG00000064120.15	NA	0.233655	0.548876	0.185654	0.9998	0.113984	0.999904	no change	NA	NA	NA
Hyou1	ENSMUSG00000032115.15	Q9JKR6;A0A1L1SQ34;E0CYZ2;F6TRP3	-0.297271	0.548876	-0.300534	0.9998	-0.0145156	0.999904	no change	NA	-0.21479	1.45694
Cpa1	ENSMUSG00000054446.9	Q7TPZ8	3.44044	0.548876	0.836016	NA	1.68522	0.999904	no change	NA	-1.86646	1.22532
Hsph1	ENSMUSG00000029657.16	Q61699;E9Q0U7;Q61699-2;D3Z027;D3Z3I9;A0A0J9YTZ7	0.267699	0.548876	0.357237	0.9998	-0.118557	0.999904	no change	NA	-0.207425	1.19389
Uxs1	ENSMUSG00000057363.13	Q91XL3;D3YUF9;G5E8H4;A0A0J9YUC7;D3Z411	-0.217846	0.548876	-0.128486	0.9998	-0.082171	0.999904	no change	NA	-0.0903277	0.924059
Lgals3	ENSMUSG00000050335.18	Q8C253;P16110	0.276188	0.548876	-0.0207988	0.9998	0.266236	0.999904	no change	NA	-0.195525	0.789034
Vat1	ENSMUSG00000034993.8	Q62465	0.217832	0.548876	0.0933698	0.9998	0.105857	0.999904	no change	NA	-0.114029	0.678674
2210010C04Rik	ENSMUSG00000029882.6	Q9CPN9;REV__B1ASC0;REV__H7BX92;REV__Q8CGM1-2;REV__H7BX74;REV__Q8CGM1-3;REV__Q8CGM1;REV__H7BWZ2	3.41183	0.548876	-0.719175	NA	1.70595	0.999904	no change	NA	-1.54869	0.602756
Coro1b	ENSMUSG00000024835.16	Q9WUM3;A0A494B9Y4;D3YUG6;A0A494BAI1	0.238233	0.548876	0.277418	0.9998	-0.0672924	0.999904	no change	NA	-0.108368	0.47602
Psma1	ENSMUSG00000030751.19	Q9R1P4;A0A1B0GS70	0.197858	0.548876	0.172806	0.9998	0.0367605	0.999904	no change	NA	0.0482488	0.429352
Psmf1	ENSMUSG00000032869.16	Q8BHL8	0.199623	0.548876	-0.00577476	0.9998	0.178578	0.999904	no change	NA	0.0516777	0.375956
Rps10	ENSMUSG00000052146.17	P63325	0.228016	0.548876	-0.279989	0.9998	0.497422	0.999904	no change	NA	-0.0489206	0.331499
Hmgcr	ENSMUSG00000021670.15	Q01237;F2Z470;F6X166;F7CA39;E9PY17	-0.222597	0.548876	-0.0865806	0.9998	-0.145732	0.999904	no change	NA	-0.0714054	0.253116
Pgam5	ENSMUSG00000029500.17	Q8BX10;Q8BX10-2;A0A0G2JG95	0.222655	0.548876	-0.113227	0.9998	0.337032	0.999904	no change	NA	0.0209036	0.113502
Wdr48	ENSMUSG00000032512.8	Q8BH57-2;Q8BH57;Q8BH57-3;A0A1L1SS76;A0A1Y7VNN8;Q8R139	-0.216499	0.548876	-0.0439685	0.9998	-0.186229	0.999904	no change	NA	0.0153728	0.112271
Puf60	ENSMUSG00000002524.18	Q3UEB3-2;Q3UEB3-3;Q3UEB3	0.185561	0.548876	0.0137484	0.9998	0.155938	0.999904	no change	NA	0.0169177	0.0955615
Plec	ENSMUSG00000022565.16	Q9QXS1-3	0.272572	0.548876	-0.277012	0.9998	0.556794	0.999904	no change	NA	-0.023849	0.0696119
Optn	ENSMUSG00000026672.12	Q8K3K8	0.401078	0.548954	0.337656	0.9998	-0.0159923	0.999904	no change	NA	-0.295361	0.781068
Prpf8	ENSMUSG00000020850.15	Q99PV0;B7ZC27	0.199977	0.549439	0.226984	0.9998	-0.0269368	0.999904	no change	NA	0.0883937	0.98649
Flii	ENSMUSG00000002812.5	Q9JJ28	0.172369	0.549439	0.0496061	0.9998	0.116585	0.999904	no change	NA	-0.0208416	0.359229
Fbxl5	ENSMUSG00000039753.17	NA	-0.229494	0.549937	0.0247214	0.9998	-0.268076	0.999904	no change	NA	NA	NA
Rock2	ENSMUSG00000020580.11	P70336;F8VPK5;P70336-2;A0A1Y7VMN0;A0A1Y7VLD1	0.240074	0.549937	0.348206	0.9998	-0.122318	0.999904	no change	NA	-0.146113	1.6194
Rpf2	ENSMUSG00000038510.13	Q9JJ80;S4R1Y5;G3X926;S4R2H5;S4R2R2	0.208997	0.549937	-0.0648647	0.9998	0.255736	0.999904	no change	NA	0.249805	1.00722
Cox7a2l	ENSMUSG00000024248.15	E9PZS8;Q61387	0.264604	0.549937	-0.138207	0.9998	0.39077	0.999904	no change	NA	-0.195237	0.94646
Eif4a2	ENSMUSG00000022884.17	P10630;P10630-2;Q8BTU6;A0A338P6X5;E9Q561	0.291636	0.549937	0.0551246	0.9998	0.247392	0.999904	no change	NA	-0.291833	0.905734
Apobec3	ENSMUSG00000009585.19	Q99J72-3;Q99J72-4;Q99J72-2;Q99J72;Q3U5C5;E9QMH1;Q3TI69;H3BL97;H3BKS5;H3BKS1;H3BJJ6;H3BJD1;A0A2R8VKS7	0.242543	0.549937	-0.119392	0.9998	0.35636	0.999904	no change	NA	0.357467	0.781075
Rpl35a	ENSMUSG00000060636.15	O55142	0.212018	0.549937	-0.213575	0.9998	0.421475	0.999904	no change	NA	0.0197015	0.193871
Rrp1	ENSMUSG00000061032.10	P56183-2;P56183;P56183-3;A0A1W2P7C5	0.172846	0.549937	0.0106537	0.9998	0.154377	0.999904	no change	NA	0.0232239	0.106477
Pes1	ENSMUSG00000020430.13	Q9EQ61;Q5SQ20	0.180176	0.549937	0.0616626	0.9998	0.117158	0.999904	no change	NA	-0.00799799	0.0259805
Dck	ENSMUSG00000029366.11	P43346	0.243918	0.549937	0.236023	0.9998	0.00771074	0.999904	no change	NA	0.00539446	0.016929
Pcbp1	ENSMUSG00000051695.7	P60335	0.166957	0.551295	0.0369805	0.9998	0.130926	0.999904	no change	NA	0.207227	0.387644
Txnip	ENSMUSG00000038393.15	NA	0.263229	0.551893	-0.0390579	0.9998	0.317054	0.999904	no change	NA	NA	NA
Tada2a	ENSMUSG00000018651.15	NA	0.248357	0.551893	0.0930416	NA	0.14091	0.999904	no change	NA	NA	NA
Kri1	ENSMUSG00000035047.10	F6WIU1;Q8VDQ9;V9GXJ9	0.272893	0.551893	-0.376143	NA	0.625073	0.999904	no change	NA	0.630497	3.07297
Fchsd2	ENSMUSG00000030691.16	Q3USJ8;Q3USJ8-2;Q3USJ8-3;A0A140LIU6	0.22002	0.551893	0.131012	0.9998	0.0973962	0.999904	no change	NA	-0.117871	1.58348
Ptpn6	ENSMUSG00000004266.16	P29351;P29351-2;P29351-3;G3UYY5;G3UZU6;G3UXM2	0.220115	0.551893	-0.0457231	0.9998	0.256128	0.999904	no change	NA	-0.117074	0.961099
Dlg3	ENSMUSG00000000881.13	A2BEF2;Q52KF7;A2BEE9;P70175	0.240297	0.551893	0.0644183	0.9998	0.165067	0.999904	no change	NA	-0.130418	0.958518
Ahsa1	ENSMUSG00000021037.8	Q8BK64	0.216896	0.551893	-0.115002	0.9998	0.305026	0.999904	no change	NA	0.287194	0.94883
Usp14	ENSMUSG00000047879.18	E9PYI8;Q9JMA1	0.176578	0.551893	0.115964	0.9998	-0.00642962	0.999904	no change	NA	0.224143	0.87289
Rcc2	ENSMUSG00000040945.14	Q8BK67;A2AWQ2	0.210843	0.551893	-0.0821777	0.9998	0.304455	0.999904	no change	NA	0.283909	0.840561
Rpl26	ENSMUSG00000060938.15	P61255;B1ARA5;B1ARA3	0.196893	0.551893	-0.319044	0.9998	0.49626	0.999904	no change	NA	-0.0948758	0.651862
Cops7a	ENSMUSG00000030127.16	Q9CZ04-2;Q9CZ04;D3Z440;D3YVI6	0.199371	0.551893	0.121301	0.9998	0.074663	0.999904	no change	NA	-0.0676179	0.509585
Rpl35	ENSMUSG00000062997.7	Q6ZWV7	0.230072	0.551893	-0.380608	0.9998	0.614914	0.999904	no change	NA	0.0738878	0.463305
Ifi27l2b	ENSMUSG00000021208.10	Q8VC49	-0.223155	0.551893	-0.232871	0.9998	0.011673	0.999904	no change	NA	-0.126771	0.320869
Sppl3	ENSMUSG00000029550.12	Q9CUS9	-0.237131	0.551893	-0.0711193	0.9998	-0.157226	0.999904	no change	NA	-0.0225763	0.316288
Eif2b3	ENSMUSG00000028683.15	B1AUN2;B1AUN3;Q3UKV0	0.221367	0.551893	0.262801	0.9998	-0.0777226	0.999904	no change	NA	0.047195	0.250721
Snd1	ENSMUSG00000001424.15	Q78PY7;Q3TJ56;E9Q3E9	0.181993	0.551893	0.0487665	0.9998	0.131314	0.999904	no change	NA	0.0272288	0.242001
Coro7	ENSMUSG00000039637.16	Q9D2V7;G3X9L5;E9PYU1	0.224866	0.551893	0.537982	0.9998	-0.320009	0.999904	no change	NA	-0.0358729	0.164619
Bclaf1	ENSMUSG00000037608.17	F8WI22;A0A087WRN1;A0A087WQA0;Q8K019-3;A0A087WRF8	0.198859	0.551893	0.143486	0.9998	0.0344111	0.999904	no change	NA	-0.0257111	0.0818642
Casp8ap2	ENSMUSG00000028282.13	Q9WUF3;B1AX75	0.248126	0.551893	0.482045	0.9998	-0.133487	0.999904	no change	NA	-0.00960016	0.0366337
Tpt1	ENSMUSG00000060126.15	D3YU75;P63028	0.238539	0.551893	-0.305764	0.9998	0.534819	0.999904	no change	NA	0.00626802	0.0338888
Nek2	ENSMUSG00000026622.16	NA	0.238582	0.554566	0.121874	0.9998	0.113106	0.999904	no change	NA	NA	NA
Fkbp11	ENSMUSG00000003355.8	Q9D1M7	-0.34545	0.554566	-0.46001	NA	0.13697	0.999904	no change	NA	-0.268317	1.18238
Spr	ENSMUSG00000033735.10	Q91XH5;Q64105;G3UXX3;G3UZ79	0.234328	0.554566	0.0208484	0.9998	0.199662	0.999904	no change	NA	0.179355	0.486781
Nav2	ENSMUSG00000052512.18	V9GXT3;V9GX91;E9Q842	-0.299356	0.554603	-0.15493	0.9998	-0.125859	0.999904	no change	NA	0.0353374	0.200093
Uxt	ENSMUSG00000001134.10	NA	-0.24469	0.554674	-0.453482	NA	0.185839	0.999904	no change	NA	NA	NA
Rps18-ps5	ENSMUSG00000113061.2	NA	0.252171	0.555071	-0.273978	0.9998	0.535065	0.999904	no change	NA	NA	NA
Sft2d1	ENSMUSG00000073468.13	NA	-0.247538	0.555071	0.0782899	NA	-0.319034	0.999904	no change	NA	NA	NA
Plat	ENSMUSG00000031538.7	NA	-0.907037	0.555071	-0.280398	NA	-0.626356	0.999904	no change	NA	NA	NA
Tpm3-rs7	ENSMUSG00000058126.8	NA	0.206475	0.555071	0.143467	0.9998	0.0469641	0.999904	no change	NA	NA	NA
Abhd13	ENSMUSG00000040396.13	Q80UX8	-0.24986	0.555071	-0.01579	0.9998	-0.227592	0.999904	no change	NA	0.222804	1.01843
Kpnb1	ENSMUSG00000001440.6	P70168	0.15679	0.555071	0.156352	0.9998	0.0043984	0.999904	no change	NA	0.0486307	0.307921
Adss	ENSMUSG00000015961.9	P46664	0.214088	0.555071	0.148477	0.9998	0.0681484	0.999904	no change	NA	-0.0430593	0.297867
Ckap5	ENSMUSG00000040549.17	Z4YL78;A0A0R4J0K2;K3W4R5;A2AGT5-2;A2AGT5-3;A2AGT5	0.168827	0.555071	0.229361	0.9998	-0.0630494	0.999904	no change	NA	-0.0114374	0.162853
Spg20	ENSMUSG00000036580.16	Q8R1X6;D3Z3F8;Q8R1X6-2;D3Z2D6;D3Z1M5	0.245139	0.555794	0.264146	0.9998	-0.0313823	0.999904	no change	NA	-0.0723295	0.490417
Slbp	ENSMUSG00000004642.14	A0A0J9YV40;Q3V2L1;P97440;Q8K2W7;D3Z1S0	0.180292	0.556678	0.159982	0.9998	-0.00364738	0.999904	no change	NA	0.0197058	0.054307
H4f16	ENSMUSG00000096010.3	NA	-0.190816	0.55705	-0.347338	0.9998	0.154377	0.999904	no change	NA	NA	NA
Farsb	ENSMUSG00000026245.17	Q9WUA2;A0A087WS80;A0A087WPV4;A0A087WQ15;REV__A0A2R8VH81;REV__Q4ACU6-6;REV__Q4ACU6-2;REV__Q4ACU6-8;REV__Q4ACU6-7;REV__Q4ACU6-11;REV__Q4ACU6-3;REV__Q4ACU6	0.172136	0.55705	0.0938196	0.9998	0.0835166	0.999904	no change	NA	0.0660119	0.283459
Irf8	ENSMUSG00000041515.11	P23611;F7C1A3;E0CZE4	0.226356	0.55705	0.101354	0.9998	0.12728	0.999904	no change	NA	-0.0121899	0.0388545
Epb41l5	ENSMUSG00000026383.15	Q8BGS1-2;Q8BGS1;Q8BGS1-3;A0A087WP93	0.212889	0.557503	0.267911	0.9998	0.0153839	0.999904	no change	NA	-0.0139589	0.127117
Gclm	ENSMUSG00000028124.16	O09172;A0A0G2JDI4;H3BJA3;F6VNW5	0.187401	0.557932	0.36013	0.9998	-0.169078	0.999904	no change	NA	-0.0153642	0.146
Acy1	ENSMUSG00000023262.14	A0A0R4J050;A0A1L1SS90;Q99JW2;A0A1L1SRC1;A0A1L1SRW7;A0A087WPX1;A0A1L1SSU4;A0A1L1SRL5;A0A087WPV3;A0A087WRE0	0.188237	0.557995	0.385035	0.9998	-0.17699	0.999904	no change	NA	-0.164936	0.632424
Prdx4	ENSMUSG00000025289.16	O08807;B1AZS9	-0.261594	0.559739	-0.478007	0.9998	0.216751	0.999904	no change	NA	0.115442	0.992147
Cct4	ENSMUSG00000007739.11	P80315;G5E839;G3UYW5;G3UXF3;G3UXG2	0.169861	0.559847	0.051062	0.9998	0.112347	0.999904	no change	NA	0.0777516	0.920738
Eif4g3	ENSMUSG00000028760.17	A2AMI2;A0A0N4SVL0;Q80XI3;Q80XI3-3;Z4YKC4;A0A0R4J112;Q80XI3-2;Q80XI3-4;A2AMI7;A2AMI6;A2AMI4;Q8BQR8	0.204141	0.559847	0.172553	0.9998	-0.0116949	0.999904	no change	NA	-0.066349	0.798975
Tmigd1	ENSMUSG00000020839.17	Q9D7L8;Q5NCR1	-0.382527	0.559847	0.126246	0.9998	-0.5702	0.999904	no change	NA	0.318367	0.488317
Ugcg	ENSMUSG00000028381.9	O88693	-0.192206	0.559847	-0.018769	0.9998	-0.168363	0.999904	no change	NA	-0.0505953	0.334117
Dcaf13	ENSMUSG00000022300.11	Q6PAC3	0.202583	0.559847	0.00969119	0.9998	0.182824	0.999904	no change	NA	0.0892501	0.319894
Acp1	ENSMUSG00000044573.17	Q9D358;A0A1W2P7X3;Q9D358-2	0.230311	0.559847	0.0925037	0.9998	0.134426	0.999904	no change	NA	-0.0466309	0.300522
Psma7	ENSMUSG00000027566.16	Q9Z2U0;A0A338P7D7;Q9CWH6;B7ZMS4	0.216381	0.559847	0.0796316	0.9998	0.119915	0.999904	no change	NA	-0.0288367	0.19674
Sephs2	ENSMUSG00000049091.8	P97364	-0.197858	0.559847	0.0693597	0.9998	-0.254737	0.999904	no change	NA	-0.0041008	0.0160769
Sf3b3	ENSMUSG00000033732.11	Q921M3;Q921M3-2	0.155326	0.560803	0.237816	0.9998	-0.0846359	0.999904	no change	NA	0.0520649	0.455786
Pdlim1	ENSMUSG00000055044.13	O70400;S4R1V0	0.154099	0.560803	0.0367209	0.9998	0.115646	0.999904	no change	NA	-0.0143504	0.0530198
Rnft1	ENSMUSG00000020521.8	Q9DCN7	-0.203749	0.560803	0.201283	0.9998	-0.405984	0.999904	no change	NA	-0.00777388	0.0511004
Strn	ENSMUSG00000024077.16	O55106;F8WH41;F6Z700	0.260106	0.561067	0.0999462	0.9998	0.106486	0.999904	no change	NA	0.0512609	0.285528
Rpl36	ENSMUSG00000057863.7	Q6ZWZ4;P47964	0.227717	0.561067	-0.298193	0.9998	0.51841	0.999904	no change	NA	-0.0579338	0.264817
Sugt1	ENSMUSG00000022024.11	Q9CX34	0.210834	0.561598	0.0639689	0.9998	0.139708	0.999904	no change	NA	0.0680265	0.784057
Bcat2	ENSMUSG00000030826.20	O35855;O88374;A0A1B0GX27;A0A1B0GST1;A0A1B0GQY4	0.318238	0.561598	0.0952772	NA	0.254767	0.999904	no change	NA	-0.011013	0.0470922
Gtf2e1	ENSMUSG00000022828.11	Q9D0D5	0.24465	0.561747	0.270622	0.9998	-0.00315499	0.999904	no change	NA	-0.00997925	0.0680284
Krt18	ENSMUSG00000023043.8	NA	0.18012	0.561998	-0.216767	0.9998	0.402338	0.999904	no change	NA	NA	NA
Coq5	ENSMUSG00000041733.11	Q9CXI0;F6X4L9	0.25363	0.561998	0.256364	0.9998	-0.0276326	0.999904	no change	NA	-0.051105	1.21528
Clpx	ENSMUSG00000015357.11	Q6P8N8;Q9JHS4;F7BB92;REV__Q8BTF8-2;REV__Q8BTF8;REV__Q9D3W5	0.208824	0.561998	0.219626	0.9998	-0.0100573	0.999904	no change	NA	-0.0416589	0.673638
Atf6	ENSMUSG00000026663.7	F6VAN0	-0.228018	0.561998	-0.0929977	0.9998	-0.12376	0.999904	no change	NA	0.0470319	0.287838
Fip1l1	ENSMUSG00000029227.16	Q9D824;Q9D824-4;Q9D824-3;Q9D824-2;D3Z3F1	0.20661	0.561998	-0.0881639	0.9998	0.278831	0.999904	no change	NA	0.0208588	0.146603
Ago2	ENSMUSG00000036698.12	Q8CJG0;Q8CJF8-2;Q8CJF8;A3KFX6	0.226369	0.561998	0.179831	0.9998	0.0497412	0.999904	no change	NA	0.00910521	0.122987
Set	ENSMUSG00000054766.14	A2BE93;Q9EQU5;A2BE92;Q9EQU5-3	0.185165	0.561998	0.0422057	0.9998	0.146479	0.999904	no change	NA	0.0132871	0.072417
Czib	ENSMUSG00000028608.16	NA	0.23713	0.562489	0.130245	0.9998	0.310677	0.999904	no change	NA	NA	NA
Ube2f	ENSMUSG00000034343.15	Q9CY34;A0A087WQR9;Q3UWQ3	0.327333	0.562901	0.00967863	0.9998	0.276569	0.999904	no change	NA	-0.15987	1.02662
Mrps35	ENSMUSG00000040112.10	Q8BJZ4;A0A0R4J0L6;A0A0N4SV23	0.188992	0.562901	0.114451	0.9998	0.0694395	0.999904	no change	NA	-0.0712976	0.865093
Zcchc8	ENSMUSG00000029427.12	Q9CYA6;A0A0G2JFE4;A0A0G2JDI6;A0A0G2JH09	0.24587	0.562901	0.10373	0.9998	0.128346	0.999904	no change	NA	0.0541887	0.465753
Ttc39a	ENSMUSG00000028555.16	A2ACP1-2;A2ACP1;A0A0A0MQI5;X1WI14;A0A0A0MQL1;A0A0A0MQC5	-0.255319	0.562901	-0.417725	0.9998	0.150602	0.999904	no change	NA	0.0671749	0.389905
Smtn	ENSMUSG00000020439.18	D3Z3Q3;Q921U8-2;Q921U8;Q921U8-4;Q921U8-3;D3YVS1;D3YZ10	0.255727	0.562901	0.0354971	NA	0.190024	0.999904	no change	NA	0.0580463	0.292904
Psmb3	ENSMUSG00000069744.8	Q9R1P1	0.173799	0.562901	0.066887	0.9998	0.109856	0.999904	no change	NA	0.0836463	0.261206
Polr3f	ENSMUSG00000027427.14	Q921X6;Q9CZ23;REV__Q9JII2	0.232478	0.562901	0.0502482	0.9998	0.155188	0.999904	no change	NA	-0.0189428	0.165183
Cyp39a1	ENSMUSG00000023963.11	Q9JKJ9;A0A3B2W4C8;A0A3B2WCK5	-0.400778	0.562901	-0.23092	NA	-0.121198	0.999904	no change	NA	-0.0195189	0.0665596
Nisch	ENSMUSG00000021910.16	Q80TM9;Q80TM9-4;Q80TM9-6;Q80TM9-2;Q80TM9-3;Q80TM9-5;F6ZL69;Q80TM9-7;F6YR29	-0.219711	0.563049	-0.108086	0.9998	-0.068611	0.999904	no change	NA	0.0653152	0.479649
Atad2	ENSMUSG00000022360.9	G3X963;Q8CDM1;Q8CDM1-2	0.174991	0.563404	0.23342	0.9998	-0.053556	0.999904	no change	NA	0.0240898	0.0983446
Slc35a5	ENSMUSG00000022664.12	NA	-0.280445	0.563792	-0.0376604	0.9998	-0.387101	0.999904	no change	NA	NA	NA
Sdf2l1	ENSMUSG00000022769.10	Q9ESP1	-0.314731	0.563792	-0.275935	0.9998	-0.0161205	0.999904	no change	NA	-0.137523	1.07079
Try4	ENSMUSG00000054106.8	Q9R0T7;Q9QUK9;G3UXD0;P07146	3.20979	0.563792	1.07141	NA	2.52507	0.999904	no change	NA	-1.25537	0.94063
Ints8	ENSMUSG00000040738.11	A2API3;Q80V86	-0.187535	0.563792	0.199557	0.9998	-0.371633	0.999904	no change	NA	0.0860543	0.578958
Tmem260	ENSMUSG00000036339.19	A0A2I3BQ91;Q8BMD6;Q8BMD6-2;A0A2I3BQY6;A0A2I3BPK6;D6RHS9;A0A2I3BS11	-0.294502	0.563792	-0.239633	0.9998	-0.0690594	0.999904	no change	NA	-0.0945659	0.455275
Clip2	ENSMUSG00000063146.12	Q9Z0H8-2;Q9Z0H8	0.231861	0.563792	0.0874297	0.9998	0.157092	0.999904	no change	NA	-0.0651145	0.361816
Ola1	ENSMUSG00000027108.16	Q9CZ30;Q9CZ30-2	0.217449	0.563792	0.15118	0.9998	0.0707634	0.999904	no change	NA	-0.0557632	0.339946
Nudt19	ENSMUSG00000034875.6	P11930	0.283183	0.563792	0.11152	0.9998	0.1876	0.999904	no change	NA	0.0457273	0.279756
Phlda1	ENSMUSG00000020205.9	Q62392	-0.306848	0.563792	-0.380398	0.9998	0.0608193	0.999904	no change	NA	0.106867	0.258854
Olfm4	ENSMUSG00000022026.8	D3YYD0;Q3UZZ4	-0.215365	0.563792	-0.123781	0.9998	-0.0949991	0.999904	no change	NA	0.0792155	0.247172
Acot7	ENSMUSG00000028937.15	Q91V12-2;E9PYH2;Q91V12-4;Q91V12	0.213985	0.563792	0.119255	0.9998	0.0686398	0.999904	no change	NA	-0.0218883	0.18551
Cers4	ENSMUSG00000008206.17	Q9D6J1;H3BL50	-0.258529	0.563792	-0.00630638	0.9998	-0.255188	0.999904	no change	NA	0.0449038	0.163824
Lgals4	ENSMUSG00000053964.18	A0A140LHI8;Q8K419;A0A087WSD9;O54891	0.214612	0.563792	-0.120111	0.9998	0.330235	0.999904	no change	NA	-0.0309391	0.117711
Naaa	ENSMUSG00000029413.15	Q9D7V9;G3XA18;H3BL13	-0.287762	0.564681	-0.0351392	0.9998	-0.268897	0.999904	no change	NA	-0.0763602	0.270491
Septin2	ENSMUSG00000026276.21	NA	0.19477	0.56506	0.214104	0.9998	-0.0262632	0.999904	no change	NA	NA	NA
Dbnl	ENSMUSG00000020476.15	Q62418-3;Q62418-2;Q62418	0.207821	0.56506	0.232277	0.9998	-0.0308858	0.999904	no change	NA	-0.0427575	0.245373
Fam20b	ENSMUSG00000033557.18	Q8VCS3	-0.231253	0.56506	-0.109315	0.9998	-0.112864	0.999904	no change	NA	0.098629	0.228336
Stt3a	ENSMUSG00000032116.19	P46978;D3YZN5;A0A1L1SSD1;D6RDS9	-0.229105	0.565078	-0.174474	0.9998	0.0778094	0.999904	no change	NA	0.00384235	0.0212054
Mettl1	ENSMUSG00000006732.15	Q9Z120;D3Z7D2;F6WMV8;D3YXU6	0.245087	0.565564	-0.0178006	0.9998	0.185364	0.999904	no change	NA	0.113454	0.352113
Selenot	ENSMUSG00000075700.11	NA	-0.202429	0.565766	0.135438	0.9998	-0.325385	0.999904	no change	NA	NA	NA
Amy2a3	ENSMUSG00000093931.3	NA	3.15916	0.565766	0.772955	NA	1.19652	0.999904	no change	NA	NA	NA
Ttc3	ENSMUSG00000040785.20	NA	-0.178688	0.565766	0.029449	0.9998	-0.206475	0.999904	no change	NA	NA	NA
Adgra3	ENSMUSG00000029090.13	NA	-0.267506	0.565766	-0.159763	0.9998	-0.0943265	0.999904	no change	NA	NA	NA
Impdh2	ENSMUSG00000062867.14	P24547;A0A0A6YY72;A0A0A6YXS4	0.189677	0.565766	0.0328478	0.9998	0.149524	0.999904	no change	NA	0.148499	0.918002
Thop1	ENSMUSG00000004929.13	A0A0R4IZY0;Q8C1A5	0.216968	0.565766	-0.0304103	0.9998	0.235886	0.999904	no change	NA	0.138111	0.809465
Ddx39a	ENSMUSG00000005481.19	Q8VDW0;D6RHT5;Q8VDW0-2	0.161475	0.565766	0.173855	0.9998	-0.0200458	0.999904	no change	NA	0.164872	0.585334
Flvcr1	ENSMUSG00000066595.10	B2RXV4;A0A0A6YWJ7;B2RXV4-2	-0.250975	0.565766	-0.0562144	0.9998	-0.156517	0.999904	no change	NA	0.161498	0.187097
Nup133	ENSMUSG00000039509.9	Q8R0G9	0.166642	0.565766	0.234693	0.9998	-0.0627065	0.999904	no change	NA	-0.000319958	0.00165034
Gpi1	ENSMUSG00000036427.6	NA	0.238976	0.565776	-0.0960964	0.9998	0.342644	0.999904	no change	NA	NA	NA
Mettl5	ENSMUSG00000051730.16	Q8K1A0;D6RCI3	0.294158	0.565839	-0.180618	0.9998	0.460324	0.999904	no change	NA	-0.0601878	0.279422
Ppil2	ENSMUSG00000022771.18	Q9D787;A0A338P6U5;A0A338P6J5;A0A338P6S7	0.180432	0.566141	0.130889	0.9998	0.0889231	0.999904	no change	NA	0.0753002	0.680418
Mrps34	ENSMUSG00000038880.14	Q9JIK9	0.23202	0.566141	0.10511	0.9998	0.0970775	0.999904	no change	NA	-0.053431	0.541447
Rps5	ENSMUSG00000012848.16	Q91V55;P97461;D3YYM6;D3Z1S8	0.23979	0.566141	-0.255741	0.9998	0.502116	0.999904	no change	NA	0.0947347	0.525371
Tagln2	ENSMUSG00000026547.16	Q9WVA4;A0A0A6YXG6	0.166261	0.566141	-0.132322	0.9998	0.277329	0.999904	no change	NA	0.0593185	0.331041
Jade3	ENSMUSG00000037315.16	Q6IE82;A0A140T8R5;A0A286YCK1	0.229323	0.566532	0.103608	0.9998	0.116061	0.999904	no change	NA	-0.00160885	0.00694194
Ptch1	ENSMUSG00000021466.13	NA	-0.344551	0.566563	-0.237974	0.9998	-0.130472	0.999904	no change	NA	NA	NA
Zc3h13	ENSMUSG00000022000.12	E9Q784;A0A2I3BPQ5	0.223319	0.566563	0.16826	0.9998	0.0410141	0.999904	no change	NA	-0.0756726	0.925235
Cpb1	ENSMUSG00000011463.6	B2RS76	3.25693	0.567782	0.423113	NA	1.43021	0.999904	no change	NA	-1.61321	1.15165
Rnps1	ENSMUSG00000034681.18	Q99M28;Q99M28-2	0.198839	0.568166	0.00506671	0.9998	0.188737	0.999904	no change	NA	-0.0253801	0.259343
Top3b	ENSMUSG00000022779.17	Q9Z321;A0A338P7E0;A0A338P6C0;A0A338P6F5;A0A338P6A6;A0A338P6J7;A0A338P7C6;A0A338P6M7	0.219727	0.568284	-0.0533906	0.9998	0.264152	0.999904	no change	NA	0.0632062	0.512194
Sfn	ENSMUSG00000047281.4	O70456	0.211923	0.568284	-0.0122602	0.9998	0.208402	0.999904	no change	NA	0.000549316	0.00180889
Jmjd6	ENSMUSG00000056962.12	Q9ERI5;G3UVU9;Q9ERI5-2;F6VRF7;F6VMC4;F7BDP4	0.295692	0.568395	0.146505	NA	0.124039	0.999904	no change	NA	0.0229516	0.104178
Rlim	ENSMUSG00000056537.12	Q9WTV7	0.188937	0.568993	0.209233	0.9998	-0.0221511	0.999904	no change	NA	0.0314846	0.202655
Rbm17	ENSMUSG00000037197.12	Q8JZX4;A2AP40	0.231595	0.569047	-0.0938292	0.9998	0.334005	0.999904	no change	NA	0.00517941	0.0256466
Chid1	ENSMUSG00000025512.16	A0A0R4J242;Q922Q9;A0A0R4J058;Q922Q9-2;A0A1B0GSH5;D3YWG2;G8JL55	-0.258344	0.569055	-0.0956767	0.9998	-0.189619	0.999904	no change	NA	-0.17701	0.772489
Rpl36al	ENSMUSG00000049751.7	NA	0.200786	0.569737	0.0719558	0.9998	0.126873	0.999904	no change	NA	NA	NA
Baiap2l1	ENSMUSG00000038859.8	Q9DBJ3	0.168535	0.569737	0.13851	0.9998	0.0223147	0.999904	no change	NA	-0.106124	0.905431
Papss2	ENSMUSG00000024899.8	A0A494B923;A0A494BB18;O88428	0.68253	0.56974	0.608614	0.9998	0.0375905	0.999904	no change	NA	-0.492029	0.85226
Eif5a	ENSMUSG00000078812.11	A0A0A0MQM0;P63242;Q8BGY2;J3QPS8	0.154981	0.56974	0.043202	0.9998	0.104141	0.999904	no change	NA	0.134791	0.810434
Racgap1	ENSMUSG00000023015.15	Q9WVM1;F6WD40;E9Q9N9;E9Q851	0.216979	0.570176	0.0403241	0.9998	0.165142	0.999904	no change	NA	0.179553	0.420759
Prmt5	ENSMUSG00000023110.13	A0A0R4J049;Q8CIG8;F6QQQ6;A0A2I3BRG2;S4R295	0.173731	0.571294	0.193176	0.9998	-0.0155456	0.999904	no change	NA	0.0604858	0.429499
Slc25a3	ENSMUSG00000061904.13	Q8VEM8;G5E902;E9PX16	0.190939	0.571669	0.0866665	0.9998	0.111478	0.999904	no change	NA	-0.110937	0.868945
Slc5a9	ENSMUSG00000028544.15	NA	-0.323201	0.572086	0.117766	NA	-0.418319	0.999904	no change	NA	NA	NA
Api5	ENSMUSG00000027193.13	O35841	0.17517	0.572086	0.196494	0.9998	-0.0244823	0.999904	no change	NA	0.0391269	0.480357
Hibch	ENSMUSG00000041426.13	Q8QZS1;E0CX19	0.220128	0.572086	-0.039954	0.9998	0.261632	0.999904	no change	NA	-0.0170288	0.118993
Dolpp1	ENSMUSG00000026856.15	Q9JMF7;A2AWJ3;A0A140T8S3	-0.256627	0.572483	-0.296114	0.9998	0.0244721	0.999904	no change	NA	0.199468	1.19155
Babam2	ENSMUSG00000052139.19	NA	0.187439	0.572531	-0.0174547	0.9998	0.19773	0.999904	no change	NA	NA	NA
Atp5o	ENSMUSG00000022956.12	Q9DB20;A0A338P7G3;F6XVM5	0.203496	0.573078	0.0809746	0.9998	0.132348	0.999904	no change	NA	-0.0562286	0.406074
Carnmt1	ENSMUSG00000024726.11	NA	0.231795	0.573482	0.237124	0.9998	-0.0143885	0.999904	no change	NA	NA	NA
Smc3	ENSMUSG00000024974.11	Q9CW03;REV__A0A2R8VJV6;REV__Q9D4Q1	0.154101	0.573564	0.259505	0.9998	-0.112003	0.999904	no change	NA	0.0186186	0.132646
Trappc13	ENSMUSG00000021711.18	Q3TIR1;J3QNW4;Q3TIR1-3;Q3TIR1-2	0.20829	0.573564	0.100051	0.9998	0.0972002	0.999904	no change	NA	0.00246906	0.00897064
Marchf6	ENSMUSG00000039100.11	NA	-0.193859	0.573819	-0.0282081	0.9998	-0.167842	0.999904	no change	NA	NA	NA
Ranbp6	ENSMUSG00000074909.6	NA	-0.239864	0.573819	-0.20623	0.9998	-0.0363108	0.999904	no change	NA	NA	NA
Mrpl40	ENSMUSG00000022706.17	D3Z7C0;Q9Z2Q5	0.238991	0.573819	0.210645	0.9998	-0.026076	0.999904	no change	NA	-0.0517812	0.459652
Fmo5	ENSMUSG00000028088.15	P97872;Q14DT3;B2RWH8	0.398834	0.573946	0.307338	0.9998	0.10457	0.999904	no change	NA	-0.273241	0.543607
Dhdds	ENSMUSG00000012117.14	Q99KU1;Q99KU1-2;A3KGK9;A3KGL3;A3KGL2;A3KGL0	0.217261	0.573946	0.0633547	0.9998	0.069985	0.999904	no change	NA	-0.027761	0.0887346
Sod1	ENSMUSG00000022982.11	P08228	0.217728	0.5744	-0.261055	0.9998	0.452044	0.999904	no change	NA	-0.000932693	0.00675763
Zc3h18	ENSMUSG00000017478.16	H3BIW0;G3X8T2;Q0P678;H3BJJ9;Q0P678-2;H3BKL4	0.182353	0.57479	0.268863	0.9998	-0.0948746	0.999904	no change	NA	-0.0390635	0.538802
Sugp1	ENSMUSG00000011306.8	Q8CH02	0.233528	0.57479	0.0923413	NA	0.15932	0.999904	no change	NA	-0.0268836	0.248209
Scrib	ENSMUSG00000022568.18	Q80U72;Q80U72-2;Q80U72-3;D3YU97;Q3TMW1	-0.209993	0.57479	-0.223885	0.9998	0.0169708	0.999904	no change	NA	-0.0280356	0.197841
Fdx1	ENSMUSG00000032051.10	P46656;A0A1L1STP5	0.294277	0.57479	0.267785	0.9998	-0.0264946	0.999904	no change	NA	0.114578	0.18654
St13	ENSMUSG00000022403.16	Q99L47;F8WJK8;E9Q1X9;E9Q1V0;E9Q5V1	0.198429	0.57479	0.0398565	0.9998	0.16206	0.999904	no change	NA	-0.0113139	0.0511918
Wdr61	ENSMUSG00000061559.16	Q9ERF3;D6RDC7;Q8BVQ0;D6RJ72	0.202502	0.575171	0.189547	0.9998	0.0261965	0.999904	no change	NA	0.09092	1.01275
Taf2	ENSMUSG00000037343.9	B9EJX5;Q8C176	-0.192218	0.575171	0.0993518	0.9998	-0.286263	0.999904	no change	NA	0.0415964	0.360219
Grk6	ENSMUSG00000074886.12	A0A286YDZ5;A0A286YDA5;O70293-2;A0A286YE10;Q9EP84;O70293	0.235944	0.575171	0.247075	0.9998	-0.0208723	0.999904	no change	NA	0.0708218	0.275965
Rps20	ENSMUSG00000028234.7	P60867	0.191692	0.575171	-0.319458	0.9998	0.51419	0.999904	no change	NA	-0.0233989	0.148874
Blm	ENSMUSG00000030528.13	O88700;E9PZ97;A0A0U1RPP0	0.239752	0.575171	0.21501	0.9998	0.0223863	0.999904	no change	NA	0.0389767	0.135076
Fbp2	ENSMUSG00000021456.9	P70695;E9Q0T7	0.158976	0.57587	0.115144	0.9998	0.0480614	0.999904	no change	NA	-0.0603514	0.136553
Efnb2	ENSMUSG00000001300.17	P52800;F6RSU6	-0.215454	0.576309	-0.10835	0.9998	-0.100278	0.999904	no change	NA	-0.00967598	0.0225147
Eif4a1	ENSMUSG00000059796.17	P60843	0.154057	0.576855	0.0568991	0.9998	0.09567	0.999904	no change	NA	0.0592771	0.289312
Tcerg1	ENSMUSG00000024498.17	Q8CGF7-2;Q8CGF7;Q8CGF7-3;A0A494B9W7;A0A494BA28;A0A494BAT6	0.162581	0.576855	0.300925	0.9998	-0.144309	0.999904	no change	NA	0.00735617	0.0420393
Psma6	ENSMUSG00000021024.15	Q9QUM9;E0CXB1;E0CYT2	0.183626	0.577755	0.127534	0.9998	0.0465971	0.999904	no change	NA	0.11132	1.17089
Tnip1	ENSMUSG00000020400.18	D3Z2W0;E9QM75;Q9WUU8-2;Q9WUU8-3;Q9WUU8;D3Z3B6	0.230269	0.578227	-0.132424	0.9998	0.356115	0.999904	no change	NA	-0.0828295	1.15281
Rdh11	ENSMUSG00000066441.15	Q9R1R8;Q9QYF1	-0.179276	0.578227	0.0427514	0.9998	-0.23817	0.999904	no change	NA	-0.0443254	0.470203
Srbd1	ENSMUSG00000024135.11	F8WGW3;Q497V5;Q497V5-2;Q8CHZ0;B7ZWI7;B7ZWI4;E0CYS5;E0CX26;G3UYH5;E0CXL3	0.198733	0.578227	0.20786	0.9998	0.0553396	0.999904	no change	NA	0.0743532	0.34816
Stom	ENSMUSG00000026880.12	P54116	-0.26558	0.578227	-0.296909	0.9998	0.0361297	0.999904	no change	NA	-0.0205259	0.0417346
Far2	ENSMUSG00000030303.16	Q7TNT2;Q7TNT2-2	0.232816	0.578812	0.174976	0.9998	0.0864089	0.999904	no change	NA	0.0175819	0.082094
Foxa1	ENSMUSG00000035451.8	P35582	-0.312799	0.579019	-0.223786	0.9998	-0.103189	0.999904	no change	NA	0.137962	0.901495
Gpr39	ENSMUSG00000026343.7	A0A0B4J1E4;Q5U431	-0.263319	0.579019	-0.231892	NA	-0.0317453	0.999904	no change	NA	-0.158929	0.896172
Snap29	ENSMUSG00000022765.11	Q9ERB0	0.219449	0.579019	0.330574	0.9998	-0.0806659	0.999904	no change	NA	-0.183904	0.728477
Armc1	ENSMUSG00000027599.10	Q9D7A8	0.251404	0.579019	0.124302	0.9998	0.112516	0.999904	no change	NA	-0.0987124	0.61177
Cdc37	ENSMUSG00000019471.11	Q61081;A0A1L1STC0	0.200267	0.579019	0.0716745	0.9998	0.124762	0.999904	no change	NA	-0.0104055	0.0743974
Yipf1	ENSMUSG00000057375.14	A2A8S2;A2A8S3;Q91VU1	-0.205115	0.579019	-0.177326	0.9998	-0.0143404	0.999904	no change	NA	-0.00644016	0.0206242
Nup50	ENSMUSG00000016619.11	Q9JIH2;REV__Q9CWH5-2;REV__Q9CWH5;REV__E9QKG3	0.187002	0.579046	0.125904	0.9998	0.0430321	0.999904	no change	NA	0.0165176	0.105092
Cfl1	ENSMUSG00000056201.9	P18760;F8WGL3;A0A494B9A7	0.152411	0.579602	-0.0145241	0.9998	0.157141	0.999904	no change	NA	0.358445	0.802451
Mrps10	ENSMUSG00000034729.17	E9QJS0;G5E8U8;G5E8U5;Q80ZK0;D3Z6K5	0.20186	0.579602	-0.071812	0.9998	0.29122	0.999904	no change	NA	-0.0223327	0.125654
Emd	ENSMUSG00000001964.15	O08579;Q3THM8;I7HJS1;B7FAU5	0.214789	0.579702	-0.108642	0.9998	0.274548	0.999904	no change	NA	0.0436416	0.176677
Tuba1b	ENSMUSG00000023004.9	P05213;P68369;A0A2R8VHF3	0.207084	0.579988	0.0683074	0.9998	0.133665	0.999904	no change	NA	0.0896688	0.407528
Acp6	ENSMUSG00000028093.16	Q8BP40;Q8BP40-2	-0.188749	0.580748	-0.215839	0.9998	0.028923	0.999904	no change	NA	0.118804	0.60211
Nhp2	ENSMUSG00000001056.4	Q9CRB2	0.213574	0.580748	0.0522041	0.9998	0.168412	0.999904	no change	NA	0.148149	0.452113
Ndrg3	ENSMUSG00000027634.15	Q9QYF9;Q8VCV2;Q8CBD0	0.275183	0.581881	0.0451034	0.9998	0.248184	0.999904	no change	NA	-0.133063	0.632324
H2bc6	ENSMUSG00000047246.8	NA	-0.209552	0.582012	-0.376371	0.9998	0.164975	0.999904	no change	NA	NA	NA
Rhbdf2	ENSMUSG00000020806.16	Q80WQ6	-0.214555	0.582221	-0.271315	0.9998	0.0370648	0.999904	no change	NA	-0.115272	1.05572
Tgfbr2	ENSMUSG00000032440.14	Q62312;Q62312-1	-0.324264	0.582221	-0.118633	0.9998	-0.23773	0.999904	no change	NA	-0.0605307	0.146052
Aldh16a1	ENSMUSG00000007833.16	D3Z0B9;A0A1B0GSU0;Q571I9;A0A1B0GSN3	0.21271	0.582221	0.0912712	0.9998	0.118603	0.999904	no change	NA	-0.0359221	0.119579
Numb	ENSMUSG00000021224.16	Q9QZS3-3;Q9QZS3;Q9QZS3-4;Q9QZS3-2;Q05BE7;D3Z7I6;D3Z1E8;D3Z549;F8WJ71;D3Z7J1;A0A1Y7VJJ7	0.213569	0.58239	0.180144	0.9998	0.0269864	0.999904	no change	NA	0.0398316	0.196444
Arl6ip6	ENSMUSG00000026960.7	Q8BH07	-0.227474	0.58384	-0.0405742	0.9998	-0.203371	0.999904	no change	NA	0.121958	0.648715
Fcho2	ENSMUSG00000041685.17	Q3UQN2;Q3UQN2-3;J3QPQ1;A0A286YDL7;Q3UQN2-2;F6RG68;A0A286YCL2	0.18779	0.584073	0.126797	0.9998	0.04453	0.999904	no change	NA	-0.220162	0.882221
Atp5l	ENSMUSG00000038717.10	Q9CPQ8;J3QNM7	0.208063	0.584442	0.0783805	0.9998	0.148161	0.999904	no change	NA	-0.142622	1.10899
Pcnx3	ENSMUSG00000054874.13	NA	-0.234543	0.585021	-0.201567	0.9998	-0.0359716	0.999904	no change	NA	NA	NA
Gabpa	ENSMUSG00000008976.17	Q00422	0.2048	0.585885	0.235585	0.9998	-0.0141884	0.999904	no change	NA	0.173925	0.954323
Mpp1	ENSMUSG00000031402.13	P70290;A2AN84;B7ZCL8;B7ZCL9;B7ZCM0;B7ZCM1;D6RFD5	0.352769	0.585885	0.127706	0.9998	0.170416	0.999904	no change	NA	-0.355851	0.853719
Rpl18a	ENSMUSG00000045128.10	P62717;A0A1D5RM85;A0A1D5RLW5;A0A1D5RME4	0.170999	0.585885	-0.179147	0.9998	0.35677	0.999904	no change	NA	0.0859461	0.479511
Tmc5	ENSMUSG00000030650.19	Q32NZ6;Q32NZ6-2;D3Z0S8	-0.251615	0.585885	-0.384617	0.9998	0.121492	0.999904	no change	NA	-0.105056	0.474697
Rexo2	ENSMUSG00000032026.8	Q9D8S4;A0A1L1SS58	0.25665	0.585885	0.229432	0.9998	0.0129124	0.999904	no change	NA	0.163117	0.325961
Dnajc11	ENSMUSG00000039768.17	Q5U458;E9Q8B3;A2A8D1	0.21199	0.585885	0.0931521	0.9998	0.106229	0.999904	no change	NA	-0.0401859	0.305411
Enpp5	ENSMUSG00000023960.14	Q9EQG7	-0.238536	0.585885	-0.0461318	0.9998	-0.205395	0.999904	no change	NA	-0.118315	0.281824
Ybx3	ENSMUSG00000030189.16	Q9JKB3-2	0.162714	0.585885	0.111442	0.9998	0.0524945	0.999904	no change	NA	0.138408	0.263303
Nfib	ENSMUSG00000008575.18	A2BG75;A2BG77;P97863;I7HIP8;A2BG76;P97863-3;P97863-2;A2ADI3	0.209552	0.585885	0.127632	0.9998	0.0175457	0.999904	no change	NA	0.0487781	0.193618
Mrfap1	ENSMUSG00000055302.6	Q9CQL7	0.229436	0.585885	0.163756	0.9998	0.0435464	0.999904	no change	NA	-0.0446634	0.163131
Lss	ENSMUSG00000033105.13	Q8BLN5	0.224419	0.585885	0.33078	0.9998	-0.116375	0.999904	no change	NA	-4.62532e-05	0.000295252
Chek2	ENSMUSG00000029521.8	Q9Z265;A0A0G2JDS0;A0A0G2JDU5;A0A0G2JGG6	0.208057	0.586976	0.054586	0.9998	0.149666	0.999904	no change	NA	0.0716763	0.521121
Rfc2	ENSMUSG00000023104.10	Q9WUK4;REV__Q9D4H1	0.225082	0.586976	0.0640837	0.9998	0.149184	0.999904	no change	NA	0.00975752	0.0363104
Ubxn8	ENSMUSG00000052906.8	Q3TTF2;Q9QZ49	-0.209978	0.587071	-0.380037	0.9998	0.173353	0.999904	no change	NA	-0.264817	0.507679
Tmem41b	ENSMUSG00000047554.15	Q8K1A5;D6RFP3;D6RIR0;D6RDC1;Q8K1A5-3;Q8K1A5-2	-0.240851	0.587373	0.0867124	0.9998	-0.30364	0.999904	no change	NA	-0.0956721	0.562477
Uqcrc2	ENSMUSG00000030884.13	Q9DB77;A0A140LI98	0.199554	0.587803	0.0480852	0.9998	0.144396	0.999904	no change	NA	-0.111706	1.08327
Dazap1	ENSMUSG00000069565.13	Q3UGB5;Q9JII5-2;Q9JII5;D3Z4J1	0.194645	0.587803	0.0452125	0.9998	0.15049	0.999904	no change	NA	0.347667	0.810122
Oxsr1	ENSMUSG00000036737.13	Q6P9R2;F7AVI9;D6RFV0;B2RWG1;A0A087WRI3	0.18341	0.587803	-0.0247888	0.9998	0.200669	0.999904	no change	NA	-0.0257716	0.249595
Cdc42	ENSMUSG00000006699.18	P60766;P60766-1;A0A2R8VH29;G3UZM2;D3Z3L1;Q8R527	0.195449	0.587803	0.122352	0.9998	0.0821509	0.999904	no change	NA	0.0708265	0.229222
Spcs2	ENSMUSG00000035227.8	A0A140LHG8;Q9CYN2;A0A140LJ01;A0A140LHR3;A0A140LIK0;A0A140LHW5;A0A140LJG6	-0.211329	0.587803	-0.288883	0.9998	0.0490221	0.999904	no change	NA	-0.00455141	0.0248924
Slc7a9	ENSMUSG00000030492.17	NA	-0.324135	0.589945	-0.0611238	0.9998	-0.212041	0.999904	no change	NA	NA	NA
Tm7sf2	ENSMUSG00000024799.17	Q71KT5;E0CYD6;E9Q4M8;E0CX74;A0A494BBJ1;E0CX92;E0CZ93	-0.243129	0.590137	-0.139378	0.9998	-0.178086	0.999904	no change	NA	0.144363	0.410529
Stx12	ENSMUSG00000028879.5	Q9ER00	0.236305	0.590327	0.36517	0.9998	-0.130582	0.999904	no change	NA	-0.143595	1.04229
Fignl1	ENSMUSG00000035455.13	Q8BPY9	-0.197024	0.590534	-0.0881285	0.9998	-0.111452	0.999904	no change	NA	0.11902	0.443186
Scap	ENSMUSG00000032485.15	Q6GQT6;A0A0G2JEV4;A0A0G2JFZ9	-0.289097	0.590821	-0.287517	0.9998	-0.0290244	0.999904	no change	NA	0.191514	0.960828
Muc13	ENSMUSG00000022824.13	P19467	-0.22607	0.590821	-0.181387	0.9998	-0.0404681	0.999904	no change	NA	-0.0719018	0.123467
Tmem45b	ENSMUSG00000041737.9	A0A1L1SS09;Q8VCZ2	-0.19535	0.590926	-0.0939309	0.9998	-0.0784451	0.999904	no change	NA	-0.116217	0.65796
Atxn2	ENSMUSG00000042605.17	A0A286YDU2	0.176193	0.591443	0.257708	0.9998	-0.0867709	0.999904	no change	NA	-0.040081	0.120511
Ankfy1	ENSMUSG00000020790.15	Q810B6;Q810B6-2	0.166298	0.592481	-0.0152277	0.9998	0.18649	0.999904	no change	NA	0.0417724	0.95088
Nf1	ENSMUSG00000020716.17	Q04690-2;Q04690;A0A1W2P863;Q04690-4;Q04690-3;Q5SYH9	-0.202171	0.592938	-0.0144958	0.9998	-0.198536	0.999904	no change	NA	0.0183392	0.153336
Pdcd4	ENSMUSG00000024975.14	Q61823;A0A494BA05	0.300742	0.594729	0.314264	0.9998	-0.000126512	0.999904	no change	NA	0.149618	0.28845
Abce1	ENSMUSG00000058355.9	P61222	0.17539	0.594949	0.150198	0.9998	0.0287596	0.999904	no change	NA	0.0656095	0.216355
Kdm6a	ENSMUSG00000037369.18	O70546;O70546-2;A0A286YD05;A0A286YD51;A0A286YDX1;A0A286YCW2	-0.208693	0.595502	-0.0352928	0.9998	-0.180899	0.999904	no change	NA	0.0918531	0.443883
Nol6	ENSMUSG00000028430.15	Q8R5K4-2;Q8R5K4	0.202203	0.595502	0.226206	0.9998	-0.0148984	0.999904	no change	NA	0.0555229	0.252945
Grpel1	ENSMUSG00000029198.4	Q99LP6;REV__M0QWU8;REV__P31786;REV__Q4VWZ5	0.203286	0.595715	0.0198122	0.9998	0.172885	0.999904	no change	NA	0.0616546	0.300236
Hnf4a	ENSMUSG00000017950.17	Z4YKX0;P49698;P49698-2;A2A5I6;A2A5I4	0.166994	0.595715	0.135003	0.9998	0.0266836	0.999904	no change	NA	0.0371308	0.136249
Tuba4a	ENSMUSG00000026202.14	A0A0A0MQA5;P68368;A0A087WQS4;A0A087WRB4;A0A087WSB0;A0A087WSL5	0.220287	0.595748	0.0490427	0.9998	0.165143	0.999904	no change	NA	-0.0473742	0.336928
Adk	ENSMUSG00000039197.11	P55264;P55264-2;A0A286YCD7;A0A286YCN3	0.238197	0.595748	0.141968	0.9998	0.100285	0.999904	no change	NA	0.0895815	0.302701
Ppp2r5e	ENSMUSG00000021051.11	Q61151;Q3UZJ4;A0A1W2P7D8;A0A1W2P838;REV__D3Z4M1	0.190066	0.595748	0.133868	0.9998	0.0712311	0.999904	no change	NA	0.0922246	0.263782
Mrps25	ENSMUSG00000014551.9	Q9D125	0.266156	0.595881	0.0699452	0.9998	0.176765	0.999904	no change	NA	-0.00971794	0.0359154
Zmat2	ENSMUSG00000001383.10	Q9CPW7	0.246103	0.596199	-0.113398	0.9998	0.342028	0.999904	no change	NA	-0.0244312	0.146005
Prelid3b	ENSMUSG00000016257.16	NA	0.205732	0.598001	0.170874	0.9998	0.0320541	0.999904	no change	NA	NA	NA
Slc20a1	ENSMUSG00000027397.15	Q61609	-0.26177	0.598001	-0.0330779	0.9998	-0.234476	0.999904	no change	NA	-0.0373378	0.116046
Cacybp	ENSMUSG00000014226.11	Q9CXW3;A0A0A6YY29	0.210187	0.598014	0.152495	0.9998	0.0593181	0.999904	no change	NA	-0.0537939	0.372489
Gm45713	ENSMUSG00000089989.11	NA	0.207383	0.598734	-0.101088	0.9998	0.305772	0.999904	no change	NA	NA	NA
Lrrfip2	ENSMUSG00000032497.20	E9QN52;Q91WK0;A0A1L1SVG1;A0A0R4J169;A0A0G2JEP4;A0A0G2JFV5;Q91WK0-2;A0A1L1SSC0;A0A668KLE1;A0A1L1SQW1;A0A0G2JGZ1;A0A0G2JDR6;A0A0G2JEF6	0.232605	0.598734	-0.0482214	0.9998	0.264316	0.999904	no change	NA	-0.103517	0.936298
Luc7l2	ENSMUSG00000029823.17	Q7TNC4-4;Q7TNC4;Q7TNC4-2;Q7TNC4-3;Q05CX5;E9Q715	0.194471	0.598734	0.11742	0.9998	0.0887662	0.999904	no change	NA	0.0167909	0.0783755
Mapk9	ENSMUSG00000020366.19	Q9WTU6-4;Q9WTU6-3;Q9WTU6;Q9WTU6-2	0.201096	0.599001	0.218255	0.9998	-0.0258669	0.999904	no change	NA	0.0233016	0.184057
Rps15	ENSMUSG00000063457.15	P62843;D3YTQ9	0.203652	0.600889	-0.216767	0.9998	0.414713	0.999904	no change	NA	-0.0659242	0.579612
Marveld3	ENSMUSG00000001672.15	NA	-0.226656	0.601034	-0.072031	0.9998	-0.169625	0.999904	no change	NA	NA	NA
Spink1	ENSMUSG00000024503.4	NA	1.34601	0.601034	0.36179	0.9998	1.2778	0.999904	no change	NA	NA	NA
Tmpo	ENSMUSG00000019961.18	Q61033	0.151325	0.601034	0.140617	0.9998	0.0170701	0.999904	no change	NA	0.277377	0.901842
Nup188	ENSMUSG00000052533.15	Q6ZQH8;A2AWI5;F2Z4A7;J3JSA4;F7BCN9	-0.209157	0.601034	-0.0777529	0.9998	-0.147962	0.999904	no change	NA	0.102899	0.724329
Psmd6	ENSMUSG00000021737.5	Q99JI4;A0A286YDW8	0.173141	0.601034	0.0825913	0.9998	0.0877813	0.999904	no change	NA	0.0711732	0.44889
Hadh	ENSMUSG00000027984.9	Q61425	0.202945	0.601034	0.199016	0.9998	-0.00773271	0.999904	no change	NA	-0.141514	0.447442
Eps8l2	ENSMUSG00000025504.15	Q99K30;Q99K30-2;D3YWI5	0.217163	0.601034	0.106744	0.9998	0.0982966	0.999904	no change	NA	-0.0512156	0.367842
Uap1l1	ENSMUSG00000026956.16	Q3TW96;Q3TW96-2	0.300112	0.601034	0.118922	NA	0.170114	0.999904	no change	NA	-0.0436401	0.196426
Rbm5	ENSMUSG00000032580.13	Q91YE7-2;Q91YE7;S4R273;S4R1U7;S4R1N4;S4R1V5;S4R184;S4R2T4;A0A0A6YX44;REV__Q61024;REV__Q91YE7-2;REV__Q91YE7	0.187256	0.601034	0.0112893	0.9998	0.18165	0.999904	no change	NA	0.0219064	0.128006
Cttn	ENSMUSG00000031078.16	Q60598;Q921L6;REV__Q8BZR9	0.188236	0.601034	0.104014	0.9998	0.06104	0.999904	no change	NA	0.0145779	0.0898221
Nlrc4	ENSMUSG00000039193.10	Q3UP24;A0A3Q4EGE7;A0A3B2W7U6	-0.171324	0.601047	0.0372645	0.9998	-0.194778	0.999904	no change	NA	0.0721641	0.473191
Arhgdia	ENSMUSG00000025132.14	Q99PT1	0.152738	0.601165	0.0686993	0.9998	0.0712322	0.999904	no change	NA	0.0103083	0.0486164
Ufl1	ENSMUSG00000040359.15	Q8CCJ3;Q8CCJ3-1;Q8CCJ3-2	-0.234908	0.601621	-0.129936	0.9998	-0.115665	0.999904	no change	NA	-0.119635	1.58861
Lipg	ENSMUSG00000053846.6	NA	-0.376168	0.60206	-0.103298	0.9998	-0.256506	0.999904	no change	NA	NA	NA
Rnf4	ENSMUSG00000029110.14	NA	0.213936	0.60206	0.262514	0.9998	-0.0492836	0.999904	no change	NA	NA	NA
Skap2	ENSMUSG00000059182.9	NA	0.244728	0.60212	0.248316	0.9998	-0.149924	0.999904	no change	NA	NA	NA
Dhfr	ENSMUSG00000021707.6	P00375	0.199149	0.60212	0.203452	0.9998	0.00120198	0.999904	no change	NA	0.125108	0.562689
Ythdc1	ENSMUSG00000035851.15	E9Q5K9-3;E9Q5K9-2;E9Q5K9;D6RG95;REV__Q99P25	0.211707	0.60212	0.0472154	0.9998	0.165007	0.999904	no change	NA	0.0752878	0.552645
Tmem87b	ENSMUSG00000014353.16	Z4YML9;A0A5F8MPT2;Q8BKU8-2;Q8BKU8;Q8BKU8-3	-0.226164	0.60212	-0.095069	0.9998	-0.234228	0.999904	no change	NA	0.188102	0.497974
Abcb7	ENSMUSG00000031333.8	Q61102	-0.189682	0.60212	0.0277599	0.9998	-0.214386	0.999904	no change	NA	-0.0388441	0.273987
Msh2	ENSMUSG00000024151.14	P43247;G3UXD8;G3UWZ8	0.168271	0.60212	0.260844	0.9998	-0.104557	0.999904	no change	NA	0.0399985	0.223089
Dnajc16	ENSMUSG00000040697.11	Q80TN4;A2AS91	-0.206267	0.60212	-0.006877	0.9998	-0.199412	0.999904	no change	NA	-0.0257607	0.127413
Bckdha	ENSMUSG00000060376.8	Q3U3J1;P50136;A0A0U1RPK5	0.27481	0.60212	0.00527317	NA	0.278234	0.999904	no change	NA	-0.00659704	0.0303849
Fryl	ENSMUSG00000070733.14	F8VQ05;A0A0J9YUH4;A0A0J9YTS1;A0A0J9YUJ6;A0A5F8MPN1;E9Q8I9;E9Q8I9-2;A0A0J9YVH0	-0.17905	0.602362	-0.0248826	0.9998	-0.150237	0.999904	no change	NA	0.0358672	0.336729
Atp6v1f	ENSMUSG00000004285.13	Q9D1K2;A0A0N4SVE1;F7B2B4	0.212563	0.60241	-0.246867	0.9998	0.44301	0.999904	no change	NA	-0.0149512	0.0761916
Txn1	ENSMUSG00000028367.6	NA	0.194494	0.603468	-0.077614	0.9998	0.279388	0.999904	no change	NA	NA	NA
Mgst2	ENSMUSG00000074604.10	NA	-0.208428	0.603468	-0.110633	0.9998	-0.0799514	0.999904	no change	NA	NA	NA
Cnot8	ENSMUSG00000020515.14	NA	-0.23518	0.603468	0.151483	0.9998	-0.399293	0.999904	no change	NA	NA	NA
Reep3	ENSMUSG00000019873.9	A0A1W2P8A8;Q99KK1	-0.204523	0.603468	-0.0218684	0.9998	-0.190753	0.999904	no change	NA	-0.0758204	0.34186
Exoc4	ENSMUSG00000029763.18	O35382;Q8C391;Q9CXE1	0.17066	0.603608	0.216024	0.9998	-0.0840458	0.999904	no change	NA	-0.0134587	0.0943063
Clint1	ENSMUSG00000006169.21	Q5SUH7;Q99KN9	0.164216	0.603608	0.178002	0.9998	-0.0160409	0.999904	no change	NA	0.00788832	0.0154382
Hspa9	ENSMUSG00000024359.11	P38647	0.150664	0.603639	0.187998	0.9998	-0.0300379	0.999904	no change	NA	-0.0425282	0.325696
Inf2	ENSMUSG00000037679.10	E9QLA5;Q0GNC1;Q0GNC1-3;A0A1Y7VM80	-0.26125	0.604159	-0.327889	0.9998	0.0851422	0.999904	no change	NA	0.281111	0.505201
Kat2a	ENSMUSG00000020918.15	Q6P3Z8;Q9JHD2	0.173504	0.605617	-0.0651544	0.9998	0.246891	0.999904	no change	NA	0.0159559	0.142147
Mphosph10	ENSMUSG00000030521.12	Q810V0	0.195706	0.606727	0.156934	0.9998	0.0304064	0.999904	no change	NA	0.120469	0.563567
Ccdc93	ENSMUSG00000026339.19	Q7TQK5;E9QAD4	0.226812	0.607987	0.241711	0.9998	-0.151599	0.999904	no change	NA	-0.0220051	0.191319
Tdg	ENSMUSG00000034674.19	P56581-2;P56581;H3BJJ4;D3Z417;H3BL22;H3BLR1	0.177452	0.609073	0.251551	0.9998	-0.0591801	0.999904	no change	NA	-0.100196	0.91242
Mtif2	ENSMUSG00000020459.15	Q91YJ5;Q5M6W7;F6RR02;Q5M6W8;Q5M6W9	-0.187905	0.609073	0.0356281	0.9998	-0.217375	0.999904	no change	NA	0.0437298	0.454687
Myo7a	ENSMUSG00000030761.17	A0A0U1RPX7;A0A0R4J113;Q5MJ56;P97479-2;P97479;A0A0U1RPT3;A0A571BE72;REV__A0A0N4SUQ9;REV__Q6TDU8-2;REV__A0A0R4J1G3;REV__B1AWQ1;REV__Q6TDU8;REV__A0A0R4J0S9;REV__Q9WU62-2;REV__Q9WU62	0.376783	0.609081	0.381836	0.9998	0.0340981	0.999904	no change	NA	-0.256009	0.689705
Wdr3	ENSMUSG00000033285.16	Q8BHB4;H3BJD8;H3BLC1	0.162953	0.609081	0.373358	0.9998	-0.21204	0.999904	no change	NA	0.0215535	0.0702495
Pmvk	ENSMUSG00000027952.17	D3YXP6;Q9D1G2;Q9D1G2-2	0.240769	0.609316	0.318233	NA	-0.0914967	0.999904	no change	NA	-0.0583973	0.364024
Ap1b1	ENSMUSG00000009090.18	Q5SVG5;Q5SVG4;O35643	0.228753	0.609793	0.207866	0.9998	0.0252369	0.999904	no change	NA	-0.091783	0.726309
Cd320	ENSMUSG00000002308.17	NA	-0.301638	0.610302	-0.436596	NA	0.144135	0.999904	no change	NA	NA	NA
Hnrnpu	ENSMUSG00000039630.11	Q8VEK3;Q8VEK3-2	0.139261	0.610302	0.158811	0.9998	-0.0207511	0.999904	no change	NA	0.142526	0.657385
Slc12a6	ENSMUSG00000027130.16	Q6P6P5;Q3V0N8;Q924N4-2;Q924N4;A2AGJ9;F8WIJ0;Q9JIS8;A0A076FR46;Q91V14-2;Q91V14	-0.244791	0.610302	-0.0300583	0.9998	-0.237206	0.999904	no change	NA	-0.114713	0.559422
Car13	ENSMUSG00000027555.9	NA	0.250653	0.611222	0.21981	0.9998	0.0221903	0.999904	no change	NA	NA	NA
Entpd8	ENSMUSG00000036813.12	Q8K0L2	-0.263537	0.611222	-0.160262	0.9998	-0.140354	0.999904	no change	NA	-0.122195	0.390762
Elac2	ENSMUSG00000020549.15	Q80Y81-2;Q80Y81;B1ATP7;B1ATP9	0.196386	0.611222	0.146459	0.9998	0.0360066	0.999904	no change	NA	-0.0172033	0.100708
Clps	ENSMUSG00000024225.6	Q9CQC2;B2KF29	1.82199	0.611222	0.512879	0.9998	1.48589	0.999904	no change	NA	0.132274	0.0817171
Gars	ENSMUSG00000029777.11	Q9CZD3	0.168397	0.611222	0.135398	0.9998	0.0368979	0.999904	no change	NA	0.00455618	0.0228963
Rps24	ENSMUSG00000025290.18	P62849-2;P62849-3;P62849;A0A286YEB7	0.220276	0.611401	-0.291777	0.9998	0.492521	0.999904	no change	NA	-0.0643144	0.84148
Cmbl	ENSMUSG00000022235.16	Q8R1G2;A0A2I3BPJ4;E0CXH4;E0CXT6	0.33089	0.611624	0.200011	0.9998	0.103739	0.999904	no change	NA	-0.200379	0.609115
Ccnk	ENSMUSG00000021258.11	Q3U3M5;O88874	0.216354	0.611624	0.153329	0.9998	0.0658432	0.999904	no change	NA	0.0447578	0.221782
Prss2	ENSMUSG00000057163.4	NA	3.04619	0.612785	1.56102	NA	1.3759	0.999904	no change	NA	NA	NA
Zfp638	ENSMUSG00000030016.15	NA	0.191611	0.612785	0.156134	0.9998	0.0134129	0.999904	no change	NA	NA	NA
Acot13	ENSMUSG00000006717.8	Q9CQR4	0.243259	0.612785	0.0109155	0.9998	0.196875	0.999904	no change	NA	-0.15174	1.17848
Slc25a15	ENSMUSG00000031482.10	Q9WVD5	0.273078	0.612785	0.322245	0.9998	-0.0680335	0.999904	no change	NA	-0.249485	0.894636
Rnf20	ENSMUSG00000028309.15	Q5DTM8;Q5DTM8-2;A2AIR2;A2AIR0;A2AIR1	0.196578	0.612785	0.126791	0.9998	0.0512736	0.999904	no change	NA	0.00774622	0.0700685
Upf3b	ENSMUSG00000036572.17	Q3ULL6	0.216835	0.61336	-0.0697707	0.9998	0.275791	0.999904	no change	NA	0.194944	0.758382
Ano7	ENSMUSG00000034107.11	Q14AT5-2;Q14AT5	-0.282107	0.61336	-0.290177	0.9998	0.0484347	0.999904	no change	NA	-0.0710545	0.457737
Kif23	ENSMUSG00000032254.11	E9Q5G3;A0A1L1SRP4	0.192701	0.61336	0.290741	0.9998	-0.0944056	0.999904	no change	NA	0.03901	0.314377
Sgsh	ENSMUSG00000005043.14	Q9EQ08;B1ATE0	-0.27624	0.61336	-0.069238	0.9998	-0.200624	0.999904	no change	NA	-0.0383463	0.31126
Amd1	ENSMUSG00000075232.7	A0A5F8MPF5;P0DMN7;D3Z6H8	0.197197	0.613418	0.196597	0.9998	-0.00728504	0.999904	no change	NA	-0.155327	0.541226
Sec62	ENSMUSG00000027706.9	Q8BU14	-0.194185	0.614149	0.000643722	0.9998	-0.191307	0.999904	no change	NA	-0.120097	1.26945
Ciao2a	ENSMUSG00000032381.6	NA	-0.204733	0.61436	-0.0508776	0.9998	-0.145495	0.999904	no change	NA	NA	NA
Mrps17	ENSMUSG00000034211.15	NA	0.196227	0.614786	-0.230289	0.9998	0.313435	0.999904	no change	NA	NA	NA
Slc22a1	ENSMUSG00000023829.10	O08966	-0.209125	0.615208	-0.127742	0.9998	-0.0813862	0.999904	no change	NA	-0.190467	0.60245
Mgst1	ENSMUSG00000008540.12	E9QJW0;Q91VS7;D3YU60;A0A0N4SV17;A0A0N4SVZ0;D3YVR3	-0.298343	0.615208	-0.0380419	0.9998	-0.268749	0.999904	no change	NA	0.0747662	0.184172
Xrcc6	ENSMUSG00000022471.15	A0A0R4J187;P23475;A0A2R8VHZ9;E9PZD4;E9Q163;E9Q4A4;REV__CON__Q2YDI2	0.201172	0.615429	0.173295	0.9998	0.004987	0.999904	no change	NA	0.0721736	0.562729
Map2k3	ENSMUSG00000018932.10	O09110;O09110-2;A0A0R4J1Q6	0.199382	0.615429	0.237844	0.9998	-0.0526229	0.999904	no change	NA	0.102252	0.207586
Eif3i	ENSMUSG00000028798.17	Q9QZD9;A2AE03	0.160713	0.615429	-0.0794837	0.9998	0.239035	0.999904	no change	NA	-0.00536823	0.0285385
Mia3	ENSMUSG00000056050.16	A0A0R4J2D3;Q8BI84;Q8BI84-3;Q8BI84-2;A0A0A6YX61	-0.204028	0.615672	-0.164891	0.9998	-0.0537779	0.999904	no change	NA	-0.114496	1.03613
Akr1c12	ENSMUSG00000021211.5	Q9JLI0	0.152745	0.616056	0.0911269	0.9998	0.0491405	0.999904	no change	NA	0.443903	0.738152
Tmem98	ENSMUSG00000035413.9	Q91X86	-0.232652	0.616056	-0.11354	0.9998	-0.122665	0.999904	no change	NA	-0.0282087	0.103295
Pla2g5	ENSMUSG00000041193.16	NA	-0.253681	0.616298	-0.111492	0.9998	-0.180974	0.999904	no change	NA	NA	NA
Tob1	ENSMUSG00000037573.6	NA	0.236532	0.616298	0.344525	0.9998	-0.0735539	0.999904	no change	NA	NA	NA
Try5	ENSMUSG00000036938.18	Q9R0T7;Q9QUK9;G3UXD0;P07146	2.93569	0.616298	0.859785	NA	1.9626	0.999904	no change	NA	-1.25537	0.94063
Actr1a	ENSMUSG00000025228.6	P61164;A0A494BB86	0.206629	0.616298	0.0640734	0.9998	0.133873	0.999904	no change	NA	0.0737848	0.59962
Anks4b	ENSMUSG00000030909.7	Q8K3X6	0.350558	0.616298	0.266466	0.9998	0.0708822	0.999904	no change	NA	-0.241678	0.560829
Snrpa1	ENSMUSG00000030512.14	P57784;G5E883;A0A0U1RNZ6	0.193207	0.616298	0.0352572	0.9998	0.154865	0.999904	no change	NA	0.0470495	0.451838
Gapdh	ENSMUSG00000057666.19	P16858;A0A0A0MQF6;A0A1D5RLD8;S4R257;S4R1W8;S4R1N5;A0A0R4J0X7;S4R2G5;Q64467	0.195932	0.616298	-0.0709015	0.9998	0.281189	0.999904	no change	NA	0.998247	0.359255
Chmp4c	ENSMUSG00000027536.7	Q9D7F7;A0A0A6YWM4	0.243691	0.616298	0.230431	0.9998	-0.0110575	0.999904	no change	NA	-0.0885606	0.31138
Nosip	ENSMUSG00000003421.14	Q9D6T0;Q9D6T0-2;A0A1B0GT07;A0A1B0GSR8;A0A1B0GS52;A0A1B0GS48	0.220741	0.616298	-0.124158	0.9998	0.264468	0.999904	no change	NA	0.0366411	0.209071
Cad	ENSMUSG00000013629.17	E9QAI5;B2RQC6;G3UWN2;B2RQC6-2;E9QAT6;F6S3Z3	0.199028	0.616298	0.153513	0.9998	0.0826756	0.999904	no change	NA	0.0344501	0.175633
Hspbap1	ENSMUSG00000022849.6	Q8BK58;A0A384DV63	0.218124	0.616298	-0.101385	NA	0.309558	0.999904	no change	NA	-0.0445924	0.129344
Cops8	ENSMUSG00000034432.12	Q8VBV7;A0A087WPM5	0.2152	0.617245	0.0329453	0.9998	0.170342	0.999904	no change	NA	-0.061192	0.695858
Bach1	ENSMUSG00000025612.6	P97302	0.201781	0.617263	0.164746	0.9998	0.0455656	0.999904	no change	NA	0.013567	0.0510955
Polr1a	ENSMUSG00000049553.12	O35134;A0A0U1RPM9;A0A0U1RPX8;Q3U5C7	0.191244	0.617866	0.227142	0.9998	-0.027983	0.999904	no change	NA	-0.0289917	0.130541
Fnta	ENSMUSG00000015994.11	Q61239	0.188776	0.618491	-0.105164	0.9998	0.301387	0.999904	no change	NA	1.10729	5.87595
Chka	ENSMUSG00000024843.16	F6S062;O54804-2;O54804;F7AYX1;Q5J2U5	0.192205	0.618491	0.232577	0.9998	-0.0410654	0.999904	no change	NA	-0.180499	1.21724
Sema3b	ENSMUSG00000057969.16	Q62177;M9MMK0;M0QWQ7	-0.227685	0.618491	-0.109652	0.9998	-0.163577	0.999904	no change	NA	-0.105674	0.462636
Timm8b	ENSMUSG00000039016.6	P62077	-0.200655	0.618491	-0.141152	0.9998	-0.0499824	0.999904	no change	NA	0.0648932	0.0922904
Slc25a5	ENSMUSG00000016319.4	P51881;Q3V132	0.170386	0.618769	0.0122771	0.9998	0.174419	0.999904	no change	NA	-0.0233412	0.163339
Mphosph8	ENSMUSG00000079184.11	Q3TYA6	0.219182	0.618863	0.118817	0.9998	0.0991556	0.999904	no change	NA	-0.0162001	0.0832779
Gda	ENSMUSG00000058624.14	Q9R111;D3YU09;A0A494B982	0.841972	0.619054	0.83807	0.9998	-0.0096871	0.999904	no change	NA	-0.493944	0.968716
Vezf1	ENSMUSG00000018377.11	Q5SXC4;Q5SXC3	-0.23217	0.619054	-0.354888	0.9998	0.105721	0.999904	no change	NA	0.302686	0.364826
Eef2kmt	ENSMUSG00000022544.15	NA	0.20756	0.6193	-0.059353	0.9998	0.272774	0.999904	no change	NA	NA	NA
Rtf2	ENSMUSG00000027502.12	NA	0.17627	0.6193	0.00963418	0.9998	0.168968	0.999904	no change	NA	NA	NA
Vars2	ENSMUSG00000038838.16	Q3U2A8;F6YJY2;F7A8L1;F6Z939;E9PWQ5	-0.251938	0.6193	-0.21727	0.9998	-0.0236654	0.999904	no change	NA	0.132987	1.32309
Acbd5	ENSMUSG00000026781.18	E9QNH7;Q5XG73-2;Q5XG73-3;Q5XG73;A0A2I3BRB9;Z4YM84;A0A2I3BQH8;A0A2I3BQ50;Z4YN06;E0CXU7;E9Q289	0.19989	0.6193	0.194293	0.9998	-0.0557667	0.999904	no change	NA	-0.146434	1.07486
Gss	ENSMUSG00000027610.18	P51855;Q3UEE2;H3BKH4;A2AQN7;A2AQN9	0.144584	0.6193	0.168536	0.9998	-0.0353072	0.999904	no change	NA	0.129663	0.784955
Cdk18	ENSMUSG00000026437.12	Q04899	0.272925	0.6193	0.283171	0.9998	-0.0326514	0.999904	no change	NA	-0.210608	0.770635
Itpk1	ENSMUSG00000057963.10	Q8BYN3;J3QPF8	0.264629	0.6193	0.120991	0.9998	0.119466	0.999904	no change	NA	-0.103149	0.249015
Glrx	ENSMUSG00000021591.9	A0A1Y7VM65;Q9QUH0	0.168712	0.61953	0.166438	0.9998	-0.0196373	0.999904	no change	NA	0.186769	0.179725
Plpbp	ENSMUSG00000031485.16	NA	0.189887	0.620383	0.0888904	0.9998	0.134382	0.999904	no change	NA	NA	NA
Psmb6	ENSMUSG00000018286.7	Q60692	0.167235	0.620493	0.135059	0.9998	0.0161095	0.999904	no change	NA	0.0221329	0.31174
Pnlip	ENSMUSG00000046008.9	Q6P8U6;A0A494B914	2.99906	0.622112	-0.616047	NA	1.23529	0.999904	no change	NA	-1.18877	1.24225
Pls1	ENSMUSG00000049493.14	Q3V0K9;D3Z6J7	0.236795	0.622112	0.319882	0.9998	-0.0861861	0.999904	no change	NA	-0.17511	0.572791
Rps6	ENSMUSG00000028495.15	P62754	0.202726	0.622112	-0.139029	0.9998	0.33796	0.999904	no change	NA	0.069242	0.286662
Ndufa10	ENSMUSG00000026260.13	Q99LC3;A0A087WR38	0.160165	0.622165	0.13306	0.9998	0.0259878	0.999904	no change	NA	-0.0877638	0.750073
Cela3b	ENSMUSG00000023433.9	Q9CQ52	2.95787	0.623284	0.210659	NA	1.40538	0.999904	no change	NA	-0.578676	0.452089
Tubgcp5	ENSMUSG00000033790.12	Q8BKN5;Q8BKN5-3;Q8BKN5-2	-0.214568	0.623532	0.00180418	0.9998	-0.229711	0.999904	no change	NA	0.0540042	0.327683
Ckap2l	ENSMUSG00000048327.7	Q7TS74-2;Q7TS74	0.191632	0.623532	-0.0307189	0.9998	0.225333	0.999904	no change	NA	0.0631738	0.319752
Reg3a	ENSMUSG00000079516.3	NA	2.24988	0.623599	0.493044	NA	2.62681	0.999904	no change	NA	NA	NA
Tinag	ENSMUSG00000032357.13	NA	-0.265504	0.623599	-0.581397	NA	0.32547	0.999904	no change	NA	NA	NA
Myrf	ENSMUSG00000036098.16	Q3UR85-2;Q3UR85-5;Q3UR85-3;Q3UR85	-0.186788	0.623599	0.036276	0.9998	-0.231755	0.999904	no change	NA	-0.255016	1.17827
Slc39a5	ENSMUSG00000039878.14	A0A1W2P7Q2;A0A1W2P7R0;Q9D856	0.307956	0.623599	0.261852	0.9998	0.0656086	0.999904	no change	NA	-0.477327	0.935694
Nbas	ENSMUSG00000020576.11	E9Q411	-0.219457	0.623599	-0.236386	0.9998	0.0209915	0.999904	no change	NA	-0.0491996	0.728976
Ythdc2	ENSMUSG00000034653.12	B2RR83;A0A0J9YV44	0.193101	0.623599	-0.000765368	0.9998	0.181631	0.999904	no change	NA	0.035984	0.334688
Ahnak	ENSMUSG00000069833.14	E9Q616;A0A494BBD5;G5E8K8;A0A494B8Y7;REV__P56375	0.225997	0.623599	-0.150523	0.9998	0.274102	0.999904	no change	NA	-0.0807996	0.306966
Shcbp1	ENSMUSG00000022322.9	Q9Z179;A0A140LHK7;A0A140LHA7	0.15656	0.623599	-0.138195	0.9998	0.285099	0.999904	no change	NA	0.16029	0.295165
Myof	ENSMUSG00000048612.17	E9Q390;A0A286YDF5;Q69ZN7;Q69ZN7-4;A0A286YCZ3;Q69ZN7-2;Q69ZN7-3;A0A286YE65	-0.205529	0.623599	-0.525	0.9998	0.318709	0.999904	no change	NA	0.0667338	0.131906
Mcm3ap	ENSMUSG00000001150.8	Q9WUU9;A0A1W2P8E2;A0A1W2P6M1	0.20867	0.623599	0.210707	0.9998	0.00822381	0.999904	no change	NA	-0.0168924	0.107018
Plxna1	ENSMUSG00000030084.12	P70206;P70208-2;P70208;Q80UG2	-0.228253	0.623599	-0.225086	0.9998	-0.00024933	0.999904	no change	NA	0.033145	0.100118
Tcof1	ENSMUSG00000024613.17	H3BL37;O08784;H3BIX0;F6R3V4;H3BK88	0.210555	0.623599	0.12287	0.9998	0.10262	0.999904	no change	NA	0.0211887	0.0839393
Psmb2	ENSMUSG00000028837.9	Q9R1P3	0.145779	0.623599	-0.197737	0.9998	0.345654	0.999904	no change	NA	0.0190496	0.0772552
Zdhhc17	ENSMUSG00000035798.15	Q80TN5;Q80TN5-2;A0A1W2P7M2	-0.225725	0.623607	-0.0543363	0.9998	-0.176718	0.999904	no change	NA	-0.266697	0.970202
Defa39	ENSMUSG00000058618.7	NA	0.582534	0.623778	0.461525	0.9998	0.186062	0.999904	no change	NA	NA	NA
Furin	ENSMUSG00000030530.16	P23188	-0.197985	0.623778	-0.181009	0.9998	-0.0201717	0.999904	no change	NA	-0.0579791	0.529491
Exosc1	ENSMUSG00000034321.15	Q9DAA6;Q9DAA6-2	0.227004	0.623778	0.234554	0.9998	0.0021207	0.999904	no change	NA	0.0520782	0.373598
Tma16	ENSMUSG00000025591.7	Q9CR02;A0A1D5RM14;Q9CR02-2	0.250601	0.623778	0.053616	0.9998	0.177476	0.999904	no change	NA	0.0392456	0.162801
Usp5	ENSMUSG00000038429.11	Q3U4W8;P56399;D3Z4K7;D3YYA5	0.165784	0.623778	0.105476	0.9998	0.0571196	0.999904	no change	NA	0.0155191	0.109163
Prss8	ENSMUSG00000030800.11	Q99L44;Q9ESD1	-0.275339	0.625459	-0.183799	0.9998	-0.0824353	0.999904	no change	NA	-0.0257797	0.114282
Krt20	ENSMUSG00000035775.3	NA	0.316986	0.625541	0.129176	0.9998	0.139685	0.999904	no change	NA	NA	NA
Il10rb	ENSMUSG00000022969.14	NA	-0.217725	0.626788	-0.282107	0.9998	0.0401162	0.999904	no change	NA	NA	NA
Abcb8	ENSMUSG00000028973.19	Q9CXJ4;F6ZFC5;A0A0G2JFJ3;D3Z1J6	-0.225888	0.626788	0.0561825	0.9998	-0.273284	0.999904	no change	NA	0.304092	0.881741
Nrbp1	ENSMUSG00000029148.16	Q99J45;D3YUV1;A0A0J9YUQ4	0.171094	0.626788	0.0511625	0.9998	0.112087	0.999904	no change	NA	-0.0917425	0.780764
Acox1	ENSMUSG00000020777.17	Q9R0H0;Q9R0H0-2;A2A848	0.282965	0.626788	0.182046	0.9998	0.083951	0.999904	no change	NA	-0.24365	0.570299
Supt16	ENSMUSG00000035726.9	G3X956;Q920B9;REV__A0A1B0GSH4;REV__A0A1B0GT75;REV__A0A1B0GR63;REV__Q9DB34	0.157762	0.626788	0.233486	0.9998	-0.0909208	0.999904	no change	NA	0.0508709	0.220949
Srebf1	ENSMUSG00000020538.16	A0A0A0MQK3;F6XZS9;Q9WTN3-4;Q9WTN3-2;Q9WTN3-3;Q9WTN3	-0.23351	0.626788	-0.299611	0.9998	0.0672767	0.999904	no change	NA	-0.0273647	0.156465
[truncated: 9,421 more rows]

## Sheet: Supplementary_Table_4
Supplementary Table 4: RPFs normalised counts
gene_sym	gene	transcript	NPM_WT_1_RPFs	NPM_WT_2_RPFs	NPM_WT_3_RPFs	NPM_WT_4_RPFs	NPM_KO_1_RPFs	NPM_KO_2_RPFs	NPM_KO_3_RPFs	NPM_KO_4_RPFs
B4galt6	ENSMUSG00000056124.6	ENSMUST00000070080.6	9.19099	9.18754	8.95455	9.04083	9.05487	9.25999	9.04311	8.95634
Cep19	ENSMUSG00000035790.16	ENSMUST00000115168.9	4.55171	4.69339	4.68806	4.62603	4.60656	4.68431	4.75739	4.66179
Stard10	ENSMUSG00000030688.16	ENSMUST00000210192.2	9.61098	9.32512	9.30191	9.44472	9.32583	9.36689	9.38962	9.4845
Apex2	ENSMUSG00000025269.17	ENSMUST00000112725.8	5.49925	5.58911	5.46741	5.72236	5.44595	5.59396	5.61624	5.7132
Nmt2	ENSMUSG00000026643.17	ENSMUST00000081932.13	8.31227	8.07607	8.14999	8.41205	8.12439	8.22693	8.22797	8.14762
Fbxo5	ENSMUSG00000019773.8	ENSMUST00000019907.8	8.42039	8.21371	8.43205	8.61166	8.32907	8.44679	8.45088	8.54059
Fyn	ENSMUSG00000019843.15	ENSMUST00000136659.2	4.94565	4.48513	4.55935	4.68215	4.65948	4.51788	4.58464	4.55915
Scn2b	ENSMUSG00000070304.13	ENSMUST00000170998.9	6.40034	6.26503	6.45936	6.48772	6.46534	6.27093	6.43993	6.40418
Dohh	ENSMUSG00000078440.11	ENSMUST00000072751.13	7.19067	7.00552	7.16595	7.18469	7.23237	7.18882	7.30068	7.43323
Sppl3	ENSMUSG00000029550.12	ENSMUST00000031530.9	7.88761	8.06736	7.70208	7.77126	7.76326	7.86567	7.58044	7.70078
Herpud2	ENSMUSG00000008429.9	ENSMUST00000008573.9	7.40364	7.67271	7.48651	7.39974	7.63741	7.57729	7.42113	7.37243
Mrps11	ENSMUSG00000030611.11	ENSMUST00000032840.5	7.42304	7.27284	7.34424	7.22636	7.27888	7.48298	7.3777	7.56064
Zfp866	ENSMUSG00000043090.19	ENSMUST00000137573.2	6.74627	6.82285	6.8622	6.80007	6.91549	6.76816	6.93081	6.74641
Mta1	ENSMUSG00000021144.15	ENSMUST00000069690.5	8.16623	7.72731	7.73534	7.93992	7.81812	7.70814	7.87502	7.93424
Tpst1	ENSMUSG00000034118.16	ENSMUST00000040721.9	3.431	3.34832	3.33609	3.37012	3.25128	3.3343	3.29361	3.36151
Cry1	ENSMUSG00000020038.11	ENSMUST00000020227.11	6.80907	6.64108	6.70811	6.97306	6.55529	6.65561	6.9508	6.9708
Ss18	ENSMUSG00000037013.18	ENSMUST00000092041.11	8.64269	8.66465	8.47754	8.67489	8.68245	8.53967	8.66842	8.70287
Fam136a	ENSMUSG00000057497.9	ENSMUST00000071492.9	7.78473	7.97802	8.0497	7.99592	7.90335	8.10683	8.11119	8.08651
Hnmt	ENSMUSG00000026986.15	ENSMUST00000051416.12	3.66503	3.7186	3.50659	3.51279	3.74747	3.63331	3.58734	3.59911
Acad8	ENSMUSG00000031969.17	ENSMUST00000120367.8	8.20126	8.00772	7.99283	8.10727	8.17108	8.07368	8.26391	8.15678
Pgpep1	ENSMUSG00000056204.9	ENSMUST00000211715.2	5.21903	5.29891	5.44672	5.26391	5.31639	5.49313	5.43739	5.29231
Bfsp1	ENSMUSG00000027420.14	ENSMUST00000099296.4	4.59841	4.68951	4.86906	4.56249	4.7342	4.91645	4.68975	4.67247
Pgap3	ENSMUSG00000038208.14	ENSMUST00000090827.12	7.77623	7.95123	7.76774	7.61947	7.56311	7.69196	7.50315	7.48931
Zfp932	ENSMUSG00000066613.15	ENSMUST00000099484.9	5.67564	5.68832	5.64081	5.61863	5.70167	5.53704	5.60735	5.5115
Rchy1	ENSMUSG00000029397.16	ENSMUST00000169948.2	8.43263	8.36507	8.59692	8.43618	8.60339	8.50921	8.49935	8.43914
Bclaf3	ENSMUSG00000044150.13	ENSMUST00000112464.8	6.90911	6.49749	6.85009	6.91443	6.90735	6.63115	6.88613	6.76854
Hibadh	ENSMUSG00000029776.12	ENSMUST00000031788.9	8.62778	8.61412	8.83394	8.88002	8.84558	8.88377	8.88993	8.66455
Lnpep	ENSMUSG00000023845.8	ENSMUST00000041047.4	10.8089	11.0512	10.7248	10.8246	10.668	10.6679	10.595	10.6979
Letmd1	ENSMUSG00000037353.10	ENSMUST00000037001.10	7.21246	7.03467	6.99465	7.05652	7.09106	7.00444	7.06007	7.1114
Map4	ENSMUSG00000032479.16	ENSMUST00000165876.8	11.1513	11.4761	11.2457	11.205	11.1987	11.3041	11.1558	11.3252
Surf4	ENSMUSG00000014867.10	ENSMUST00000015011.10	11.473	12.0439	11.8253	11.4822	11.4019	11.9827	11.3813	11.4437
Atp13a2	ENSMUSG00000036622.16	ENSMUST00000037055.14	6.73219	6.66337	6.42136	6.42695	6.90039	6.52783	6.59116	6.66677
Erf	ENSMUSG00000040857.16	ENSMUST00000045847.15	7.72184	7.38259	7.28198	7.44092	7.57233	7.46901	7.51908	7.53815
Mybl2	ENSMUSG00000017861.12	ENSMUST00000018005.10	7.68994	7.15514	7.33156	7.45962	7.59183	7.36981	7.56243	7.70207
Ube2m	ENSMUSG00000005575.17	ENSMUST00000005714.14	8.64753	8.56811	8.69677	8.75006	8.77489	8.65953	8.82234	8.61065
Glrx	ENSMUSG00000021591.9	ENSMUST00000022082.8	10.2361	10.1073	10.0575	9.7932	10.4119	10.2489	10.0137	9.97932
2610002M06Rik	ENSMUSG00000031242.8	ENSMUST00000120722.2	7.80913	8.03756	8.10336	8.04283	8.07054	8.0936	8.13828	7.98645
Ptov1	ENSMUSG00000038502.18	ENSMUST00000046575.17	9.01648	8.91588	8.7396	8.83512	8.8791	8.67399	8.86517	8.88388
Ttll1	ENSMUSG00000022442.17	ENSMUST00000016897.12	4.21458	4.2497	4.24964	4.29762	4.29308	4.22386	4.29492	4.30127
Mpp7	ENSMUSG00000057440.9	ENSMUST00000115869.4	7.56158	7.65456	7.5453	7.7225	7.62116	7.62232	7.68423	7.69309
Atg2b	ENSMUSG00000041341.11	ENSMUST00000041055.9	9.38455	9.28422	9.17353	9.2135	9.31068	9.2222	9.27076	9.36577
Hsd17b12	ENSMUSG00000027195.11	ENSMUST00000028619.5	11.8362	12.1567	11.8912	11.8743	11.6307	11.9936	11.6626	11.7441
Cnksr3	ENSMUSG00000015202.14	ENSMUST00000015346.12	6.36915	6.47931	6.50542	6.17745	6.44308	6.59347	6.50122	6.45752
Zfp384	ENSMUSG00000038346.19	ENSMUST00000054553.11	8.32126	8.17707	7.87517	8.02502	8.21493	8.15281	7.88062	8.27516
Zswim9	ENSMUSG00000070814.18	ENSMUST00000119139.10	3.64004	3.69811	3.633	3.6698	3.64737	3.61166	3.66222	3.62398
Ube2b	ENSMUSG00000020390.13	ENSMUST00000109086.8	8.58852	8.80101	8.83724	8.93158	8.9534	9.00294	8.93607	8.78708
Aldh16a1	ENSMUSG00000007833.16	ENSMUST00000209963.2	9.74124	10.0052	10.0515	9.74597	9.99342	10.0402	9.994	10.0812
Rnf167	ENSMUSG00000040746.16	ENSMUST00000037534.8	6.96464	7.07098	7.22566	6.74177	6.76544	6.92541	6.82577	6.5967
Pacc1	ENSMUSG00000026627.8	ENSMUST00000027940.6	6.64705	6.4805	6.19227	6.52178	6.23838	6.11308	6.22527	6.25042
Fam117a	ENSMUSG00000038893.13	ENSMUST00000037502.7	3.40949	3.40465	3.34594	3.35039	3.43137	3.31255	3.35781	3.34537
E2f8	ENSMUSG00000046179.18	ENSMUST00000119223.2	8.24584	8.241	8.38922	8.1247	8.07856	8.23079	8.22671	8.33845
Ilk	ENSMUSG00000030890.17	ENSMUST00000163389.9	9.03125	8.95492	9.09725	9.19638	9.09121	9.04728	9.22584	9.14883
Serpina1e	ENSMUSG00000072849.11	ENSMUST00000085054.5	7.16896	7.40718	7.12889	7.01414	6.85266	7.00634	6.9722	6.95046
Lcp1	ENSMUSG00000021998.17	ENSMUST00000131802.2	8.06594	8.20777	8.10073	8.07896	8.05751	8.11957	8.04625	8.21139
Grhl1	ENSMUSG00000020656.17	ENSMUST00000085553.13	4.94677	4.65922	4.88229	4.89178	4.96598	4.81883	4.94443	4.89105
Cdk16	ENSMUSG00000031065.15	ENSMUST00000033380.7	7.38747	7.05962	6.71324	6.71708	7.07995	6.96577	6.68727	6.81506
Fam98c	ENSMUSG00000030590.16	ENSMUST00000164589.9	7.5953	7.57472	7.62344	7.31591	7.69347	7.6558	7.58095	7.49145
Akr1b7	ENSMUSG00000052131.8	ENSMUST00000007449.9	8.09241	8.33564	8.36393	7.59136	8.34843	8.20995	8.60165	7.9374
Naa10	ENSMUSG00000031388.15	ENSMUST00000114389.10	8.97473	8.80228	9.11479	9.16108	8.99157	9.2185	9.18475	9.29039
Trappc1	ENSMUSG00000049299.15	ENSMUST00000102602.8	8.21669	8.4207	8.42285	8.33267	8.29922	8.57232	8.31524	8.37857
Cd38	ENSMUSG00000029084.6	ENSMUST00000030964.6	9.94221	10.7282	10.4528	10.044	9.98097	10.8413	9.87327	9.90838
Trim56	ENSMUSG00000043279.10	ENSMUST00000054384.6	6.54569	6.36504	6.48328	6.48335	6.68767	6.35385	6.4579	6.44423
Vta1	ENSMUSG00000019868.17	ENSMUST00000154132.8	8.716	8.83747	8.91098	8.80195	8.77361	8.9125	8.78061	8.83585
Gprc5c	ENSMUSG00000051043.17	ENSMUST00000053361.12	3.64172	3.57031	3.57162	3.49925	3.61361	3.5873	3.48042	3.59528
Plekhh1	ENSMUSG00000060716.8	ENSMUST00000039928.7	9.54817	9.45956	9.30195	9.35148	9.69315	9.32552	9.68399	9.61496
Nf1	ENSMUSG00000020716.17	ENSMUST00000071325.9	10.0333	9.9053	9.74738	9.79533	9.8632	9.55913	9.69619	9.82524
Gm28374	ENSMUSG00000100621.3	ENSMUST00000162374.4	4.88111	4.98838	4.88519	4.91403	4.76354	4.83504	4.97489	4.91749
Cdc45	ENSMUSG00000000028.16	ENSMUST00000000028.14	8.69913	8.42808	8.52601	8.74153	8.4848	8.53902	8.61763	8.71865
Ube2f	ENSMUSG00000034343.15	ENSMUST00000171112.8	7.28695	7.48603	7.67881	7.49432	7.8147	7.65544	7.64587	7.53557
Syna	ENSMUSG00000085957.5	ENSMUST00000149604.5	6.3558	7.49723	7.44598	6.01029	6.51159	7.6066	6.37822	6.52736
Cers4	ENSMUSG00000008206.17	ENSMUST00000008350.16	10.109	10.2431	9.81395	9.94	9.68516	9.8599	9.93072	9.93265
Sel1l	ENSMUSG00000020964.15	ENSMUST00000021347.12	10.7459	11.1506	11.1817	10.7442	11.4617	10.9119	10.6099	10.725
Det1	ENSMUSG00000030610.14	ENSMUST00000032839.13	5.93658	5.74348	5.65798	5.72983	5.61658	5.53285	5.71603	5.67433
Mbtps2	ENSMUSG00000046873.19	ENSMUST00000058098.15	9.21817	9.309	8.84296	9.14295	8.89756	9.00904	8.81513	8.87542
Isca1	ENSMUSG00000044792.8	ENSMUST00000057115.7	6.47452	6.73064	7.07402	6.8247	6.75299	7.00308	6.94735	6.86861
Rdh16	ENSMUSG00000069456.5	ENSMUST00000071646.2	6.91213	7.19486	7.67506	6.47297	7.14464	6.99021	7.23987	6.73751
Golt1b	ENSMUSG00000030245.11	ENSMUST00000032372.7	7.51184	7.36135	7.43616	7.54361	7.36628	7.39591	7.331	7.29247
Wdr31	ENSMUSG00000028391.17	ENSMUST00000030087.14	5.53461	5.35547	5.34497	5.63633	5.42641	5.23139	5.49768	5.62546
Itfg2	ENSMUSG00000001518.13	ENSMUST00000001559.11	7.19479	7.06335	6.76644	7.12436	7.0134	7.00292	7.09448	7.18853
Ppig	ENSMUSG00000042133.17	ENSMUST00000090858.10	9.45732	9.3034	9.73429	9.78085	9.66896	9.70172	9.89081	9.83961
Bysl	ENSMUSG00000023988.9	ENSMUST00000024783.9	7.87505	7.71709	7.8574	7.93143	8.08499	8.05454	8.05684	8.31395
Npm3	ENSMUSG00000056209.8	ENSMUST00000070215.8	8.22801	8.16223	8.35101	8.44783	8.27856	8.35365	8.49725	8.48896
Tpd52	ENSMUSG00000027506.16	ENSMUST00000091354.12	10.483	10.6846	10.6644	10.5018	10.5215	10.6722	10.5626	10.5847
Zfp950	ENSMUSG00000074733.15	ENSMUST00000143264.8	4.27552	4.21936	4.25466	4.24444	4.26274	4.17879	4.22073	4.18321
Cybrd1	ENSMUSG00000027015.5	ENSMUST00000028403.3	8.51554	7.79509	7.361	7.54629	8.24285	7.7997	7.75061	8.08382
Bcas2	ENSMUSG00000005687.15	ENSMUST00000005830.15	10.0877	9.96702	10.054	10.254	10.0833	10.1194	10.2111	10.0706
Elp2	ENSMUSG00000024271.9	ENSMUST00000025120.8	10.4174	10.2907	10.4172	10.4566	10.5528	10.2726	10.5152	10.6154
Tradd	ENSMUSG00000031887.14	ENSMUST00000034359.10	8.3674	8.50994	8.7351	8.3917	8.52193	8.69047	8.58397	8.51553
Ubr5	ENSMUSG00000037487.8	ENSMUST00000110336.4	10.9485	10.7814	10.9333	10.9076	11.057	10.8224	10.929	11.09
Pigk	ENSMUSG00000039047.18	ENSMUST00000159899.8	9.14795	9.56799	9.31342	9.2075	8.99164	9.29802	9.00956	8.98915
Pla2g15	ENSMUSG00000031903.8	ENSMUST00000212963.2	5.21514	5.21338	5.07456	5.21175	4.98543	5.14007	5.05158	5.01804
Ift74	ENSMUSG00000028576.13	ENSMUST00000030311.11	7.02738	7.07249	7.2308	7.29177	7.31434	7.14799	7.21543	7.31553
Slc1a5	ENSMUSG00000001918.18	ENSMUST00000108496.9	11.9006	11.7884	11.2309	11.6106	11.2539	11.0829	11.1702	11.3894
Gm4356	ENSMUSG00000117145.2	ENSMUST00000233003.2	6.82919	6.86314	6.89509	6.90064	7.05969	6.88389	7.02405	6.91017
Chd3	ENSMUSG00000018474.19	ENSMUST00000108661.8	7.37403	6.93746	6.94042	6.86449	7.43757	7.1824	6.85166	7.31119
Gdpgp1	ENSMUSG00000050973.12	ENSMUST00000062915.9	6.10898	5.86109	5.74184	5.83094	5.86986	5.77661	5.73942	5.82692
Rab32	ENSMUSG00000019832.6	ENSMUST00000019974.5	5.42844	5.57107	5.59461	5.4623	5.68067	5.50309	5.39902	5.46468
Dus3l	ENSMUSG00000007603.10	ENSMUST00000007747.10	8.20177	8.0213	8.31051	8.16366	8.13672	8.07276	8.41058	8.32903
Pla2g12a	ENSMUSG00000027999.16	ENSMUST00000029629.15	7.34494	7.18305	6.91389	7.19405	7.09495	6.81724	7.03368	7.03977
Adcy4	ENSMUSG00000022220.15	ENSMUST00000002398.9	3.34802	3.4355	3.42598	3.32069	3.26784	3.45148	3.30153	3.30542
Klk1b1	ENSMUSG00000063133.3	ENSMUST00000078835.3	6.49293	6.77481	7.2412	6.29664	9.11172	6.29619	6.18485	7.53312
Dynlt1a	ENSMUSG00000092074.3	ENSMUST00000232499.2	10.3776	10.195	10.0289	10.0996	10.2093	10.212	10.0268	10.0706
Ccdc22	ENSMUSG00000031143.5	ENSMUST00000033483.5	8.11819	8.23705	8.40531	8.37009	8.12585	8.03896	8.38487	8.36901
Vcpkmt	ENSMUSG00000049882.11	ENSMUST00000058639.11	6.32019	6.18046	6.23042	6.34187	6.22555	6.29834	6.34637	6.27041
Sp1	ENSMUSG00000001280.14	ENSMUST00000001326.7	10.829	10.977	10.7321	10.7908	10.8027	10.6467	10.7614	10.8763
Fbxl8	ENSMUSG00000033313.12	ENSMUST00000036221.12	5.45173	5.46809	5.3714	5.2078	5.39055	5.36686	5.29955	5.41144
Shmt2	ENSMUSG00000025403.6	ENSMUST00000219239.2	10.8106	10.3844	10.5449	10.9548	10.5625	10.4571	10.7643	10.9728
Rap1gds1	ENSMUSG00000028149.13	ENSMUST00000098574.9	8.62993	8.73714	8.95889	8.84863	8.79011	8.83232	8.88827	8.90088
BC005624	ENSMUSG00000026851.10	ENSMUST00000028205.10	7.51415	7.67087	7.88471	7.8918	7.64497	7.80995	7.88262	7.70185
Fsd1l	ENSMUSG00000054752.17	ENSMUST00000132151.8	8.16049	8.19614	8.44953	8.44132	8.19734	8.44914	8.37782	8.16183
Dock1	ENSMUSG00000058325.7	ENSMUST00000084488.5	10.149	10.1351	10.2112	10.2183	10.1091	9.8187	10.174	10.0602
Crls1	ENSMUSG00000027357.17	ENSMUST00000124836.8	6.80642	6.8087	6.78496	6.91929	6.74176	6.90581	6.64713	6.7767
Pfdn1	ENSMUSG00000024346.7	ENSMUST00000025204.7	8.94093	9.35258	9.47671	9.37664	9.01976	9.64743	9.43909	9.236
Smg7	ENSMUSG00000042772.16	ENSMUST00000073441.13	9.34971	9.1783	9.02987	9.08981	9.13418	9.02533	9.00862	9.19026
Rrp36	ENSMUSG00000023971.10	ENSMUST00000233136.2	7.13861	7.27951	7.38795	7.32442	7.29124	7.40881	7.49761	7.38496
Nsun2	ENSMUSG00000021595.19	ENSMUST00000176485.8	10.5737	10.3662	10.6004	10.7146	10.6542	10.6304	10.6693	10.8039
Cbfa2t3	ENSMUSG00000006362.17	ENSMUST00000006525.14	5.56195	5.65257	5.41397	5.54768	5.38017	5.43962	5.31423	5.45434
Ubn2	ENSMUSG00000038538.18	ENSMUST00000160583.8	8.07041	7.90395	7.69437	7.90966	7.96998	7.85203	7.89524	7.94982
Eef1akmt4	ENSMUSG00000115219.3	ENSMUST00000115522.10	7.18215	6.69874	6.96614	7.03735	7.0709	7.07699	7.11327	7.12257
Hdgfl2	ENSMUSG00000002833.12	ENSMUST00000002911.10	7.92378	7.81269	8.00124	8.00731	8.17968	8.11022	8.27694	8.2733
Appbp2	ENSMUSG00000018481.10	ENSMUST00000018625.10	10.2001	10.3046	10.102	10.3672	10.1336	10.122	10.213	10.2734
Ano6	ENSMUSG00000064210.8	ENSMUST00000071874.8	11.0724	11.3631	11.3564	10.8094	11.0403	11.1373	10.9696	10.9475
Ttc5	ENSMUSG00000006288.9	ENSMUST00000006451.8	7.75194	7.62799	7.56521	7.5703	7.58662	7.4716	7.64203	7.51709
Clec16a	ENSMUSG00000068663.15	ENSMUST00000115827.8	6.91803	7.02232	7.01349	6.80716	6.9374	7.0871	6.86284	6.93047
Tbc1d24	ENSMUSG00000036473.17	ENSMUST00000097376.10	6.12932	6.27962	6.2992	5.99178	6.28274	6.30976	6.21283	6.24145
Aptx	ENSMUSG00000028411.16	ENSMUST00000108103.9	5.74525	5.775	5.7871	5.7548	5.81937	5.79001	5.84409	5.79843
Taf6l	ENSMUSG00000003680.17	ENSMUST00000177056.8	6.54985	6.43842	6.32536	6.50257	6.4024	6.17011	6.42318	6.5776
Tmem214	ENSMUSG00000038828.14	ENSMUST00000114716.4	9.17281	9.30005	9.3683	9.05155	9.26677	9.34588	8.90344	9.24893
Rab33b	ENSMUSG00000027739.10	ENSMUST00000054387.8	6.2217	6.09145	6.03674	6.06095	6.03298	6.16502	6.00669	5.93004
Slc9a2	ENSMUSG00000026062.13	ENSMUST00000027231.13	8.35174	9.33507	9.08621	8.19491	8.58042	9.16437	8.44543	8.32813
Tjp3	ENSMUSG00000034917.9	ENSMUST00000045744.7	9.54329	9.40597	9.60387	9.31867	9.54724	9.5396	9.48425	9.42874
Clps	ENSMUSG00000024225.6	ENSMUST00000025062.5	8.00744	8.43133	9.92462	7.30853	11.7233	8.49079	7.58877	9.68391
Arhgef28	ENSMUSG00000021662.12	ENSMUST00000109426.3	8.41708	7.96026	7.87533	8.06007	8.07975	7.74778	7.97586	8.00132
Supt7l	ENSMUSG00000053134.14	ENSMUST00000202421.2	6.98455	6.92822	6.7938	6.88292	6.95933	6.99213	7.03862	6.9681
Rnf11	ENSMUSG00000028557.11	ENSMUST00000064167.8	4.59291	4.6585	4.60333	4.6466	4.50567	4.75611	4.56034	4.47621
Slc2a13	ENSMUSG00000036298.11	ENSMUST00000109283.2	4.63945	4.91572	4.73598	4.6987	4.65259	4.61618	4.52224	4.46324
Fgr	ENSMUSG00000028874.15	ENSMUST00000030693.13	4.68759	4.7929	4.59114	4.6149	4.62	4.57271	4.56228	4.64323
Cpt2	ENSMUSG00000028607.17	ENSMUST00000030345.15	9.82631	10.2901	10.3967	9.91069	10.1607	10.4637	10.1485	10.1155
Wwox	ENSMUSG00000004637.16	ENSMUST00000004756.14	6.23069	6.07268	6.06128	6.12009	6.24949	6.04086	6.19118	6.00982
Cog3	ENSMUSG00000034893.10	ENSMUST00000049168.9	9.6495	9.66246	9.59807	9.6072	9.40689	9.51944	9.40955	9.4926
Ptk2b	ENSMUSG00000059456.14	ENSMUST00000022622.14	8.54277	8.66527	8.4922	8.57336	8.55142	8.55437	8.61403	8.61769
Spin1	ENSMUSG00000021395.12	ENSMUST00000095797.6	8.09879	8.0564	8.1186	8.27697	8.05979	8.07688	8.34397	8.07155
Strap	ENSMUSG00000030224.11	ENSMUST00000064910.7	10.5293	10.4194	10.5458	10.7028	10.4196	10.6127	10.6781	10.6605
Myot	ENSMUSG00000024471.13	ENSMUST00000115498.2	3.49844	3.69036	3.43803	3.47203	3.62874	3.52226	3.52447	3.6152
Gm10053	ENSMUSG00000058927.7	ENSMUST00000073080.7	10.9795	11.18	11.3674	11.0017	11.1946	11.705	11.0082	11.1481
Stat3	ENSMUSG00000004040.17	ENSMUST00000127638.8	9.75053	10.2412	10.3127	10.1639	10.1377	10.2626	10.0636	10.2089
Snph	ENSMUSG00000027457.16	ENSMUST00000094456.10	3.83263	3.89168	3.93947	3.69062	3.91863	3.82171	3.86564	3.71426
Tcaf2	ENSMUSG00000029851.6	ENSMUST00000031879.5	8.94277	8.72819	8.75203	8.82559	9.05405	8.49677	9.02724	8.99845
H4c18	ENSMUSG00000069305.4	ENSMUST00000102979.2	13.6899	13.3953	13.1132	13.4081	13.4635	13.2503	13.2129	13.5497
Psmd5	ENSMUSG00000026869.13	ENSMUST00000028225.12	9.62722	9.63991	9.70547	9.70299	9.59464	9.78555	9.61831	9.74376
Stx18	ENSMUSG00000029125.15	ENSMUST00000042146.15	6.98539	7.07058	7.46519	7.25279	7.35829	7.34416	7.27591	7.33668
Adi1	ENSMUSG00000020629.13	ENSMUST00000020957.13	8.86409	8.6688	8.92545	8.91166	9.11732	8.90378	9.22861	9.02783
Smndc1	ENSMUSG00000025024.8	ENSMUST00000237529.2	8.48622	8.60677	8.83557	8.89688	8.58261	8.91578	8.96454	8.80477
Mrfap1	ENSMUSG00000055302.6	ENSMUST00000068795.4	8.06517	8.05341	8.50589	8.43364	8.22203	8.34839	8.59942	8.41818
Dap	ENSMUSG00000039168.16	ENSMUST00000044524.16	7.05959	7.21923	7.2138	7.03816	7.86378	7.18153	6.90339	7.11317
Thbs1	ENSMUSG00000040152.9	ENSMUST00000039559.9	9.38082	9.26653	8.51646	9.63848	9.03742	8.72638	9.08361	8.84049
Gatc	ENSMUSG00000029536.9	ENSMUST00000139167.3	6.9385	6.70122	6.85071	6.7442	6.9145	6.6778	6.74532	6.89387
Snf8	ENSMUSG00000006058.11	ENSMUST00000006217.10	7.64662	7.81852	7.79523	7.63939	7.67777	7.86251	7.73594	7.57779
G6pc	ENSMUSG00000078650.3	ENSMUST00000019469.3	6.60926	6.44321	7.00963	6.21766	7.02505	7.03484	7.1965	6.16584
Vps36	ENSMUSG00000031479.10	ENSMUST00000033866.9	8.35737	8.36082	8.49572	8.55678	8.42543	8.59036	8.50251	8.38799
Trmt44	ENSMUSG00000029097.12	ENSMUST00000030980.12	6.51475	6.44801	6.48014	6.50003	6.38187	6.54619	6.49364	6.56771
Zbed3	ENSMUSG00000041995.9	ENSMUST00000045909.8	5.26152	5.11541	5.03614	5.14735	5.16652	5.03011	5.09441	5.33866
Exosc7	ENSMUSG00000025785.6	ENSMUST00000026891.5	8.6679	8.58335	8.93916	9.08325	8.86598	8.92116	9.17209	8.78925
Wdr25	ENSMUSG00000040877.17	ENSMUST00000047115.9	4.47412	4.57173	4.44446	4.54616	4.58874	4.56205	4.59147	4.54177
Soat2	ENSMUSG00000023045.14	ENSMUST00000023806.14	9.47112	10.1644	9.97053	9.25697	9.57911	10.0622	9.45278	9.37968
Akirin2	ENSMUSG00000028291.8	ENSMUST00000084299.6	8.84046	8.90713	8.83456	8.95689	8.86604	9.03056	8.8672	8.7813
Ddx11	ENSMUSG00000035842.11	ENSMUST00000224497.2	7.70354	7.29066	7.46666	7.542	7.52973	7.40718	7.52889	7.73275
Sec14l2	ENSMUSG00000003585.14	ENSMUST00000003681.8	7.15218	7.35964	7.88359	7.0718	7.78007	7.90654	7.69697	7.54977
Zfp27	ENSMUSG00000062040.15	ENSMUST00000053521.15	4.64243	4.58977	4.65655	4.68592	4.67109	4.6196	4.73105	4.67338
Aatf	ENSMUSG00000018697.15	ENSMUST00000018841.3	9.40914	9.17929	9.48969	9.66133	9.41504	9.247	9.61791	9.54896
Agtpbp1	ENSMUSG00000021557.16	ENSMUST00000022040.14	4.65869	4.41263	4.48497	4.54176	4.4913	4.4009	4.33318	4.362
H2bc23	ENSMUSG00000069307.8	ENSMUST00000091749.4	13.9818	13.7298	13.6431	13.7926	13.7828	13.6573	13.6437	13.995
Mrc1	ENSMUSG00000026712.4	ENSMUST00000028045.4	5.74041	5.9964	5.92903	5.86339	5.73172	6.13083	5.75162	5.93957
Slc25a36	ENSMUSG00000032449.14	ENSMUST00000035024.8	6.82057	6.87282	6.82831	6.95011	6.96481	6.81368	6.91427	6.58025
Tsc22d4	ENSMUSG00000029723.17	ENSMUST00000100539.10	6.26437	6.0005	5.99059	5.94644	6.2059	6.03454	6.00248	6.10836
Ttll5	ENSMUSG00000012609.20	ENSMUST00000040179.14	6.83788	6.6351	6.36608	6.53358	6.69827	6.6634	6.47089	6.62778
Ddx1	ENSMUSG00000037149.11	ENSMUST00000071103.10	10.7481	10.595	11.077	11.0098	11.0022	11.0185	11.0986	11.0661
Bard1	ENSMUSG00000026196.8	ENSMUST00000027393.8	7.95102	7.70398	7.79579	8.08039	7.85825	7.78937	7.92995	7.93507
Aldh1a1	ENSMUSG00000053279.9	ENSMUST00000087638.4	8.27355	9.00784	9.66089	8.06381	9.36696	9.53282	9.17333	9.09548
Inava	ENSMUSG00000041605.17	ENSMUST00000120339.8	8.75733	8.67651	8.40762	8.57249	8.65807	8.58094	8.63814	8.79728
Tmem51	ENSMUSG00000040616.4	ENSMUST00000036572.4	7.01321	7.30743	7.14302	6.99221	6.71646	7.00065	6.85164	6.91947
Cfap36	ENSMUSG00000020462.15	ENSMUST00000020754.10	6.11926	6.03772	6.14813	6.14606	6.13618	6.08142	6.25526	6.32162
Otulin	ENSMUSG00000046034.9	ENSMUST00000059662.8	6.57479	6.77096	6.75188	6.81226	6.70104	6.72291	6.87931	6.7397
Gtf2h5	ENSMUSG00000034345.15	ENSMUST00000100955.3	7.87365	8.04005	8.05537	8.05347	7.76762	8.116	8.079	8.01151
Myd88	ENSMUSG00000032508.9	ENSMUST00000035092.7	7.40573	7.39546	7.48242	7.43627	7.46127	7.61439	7.58222	7.32624
Cela3b	ENSMUSG00000023433.9	ENSMUST00000102522.5	8.46531	11.1709	12.5299	7.77449	14.9042	9.1875	7.66746	13.1892
Uqcr10	ENSMUSG00000059534.9	ENSMUST00000058407.6	9.9787	9.94571	9.64307	9.7735	9.74176	10.0349	9.64648	9.79122
Lipg	ENSMUSG00000053846.6	ENSMUST00000066532.5	8.2661	8.81656	9.06097	8.26614	8.12885	8.79261	8.10858	8.44143
Sdcbp	ENSMUSG00000028249.16	ENSMUST00000103008.12	11.8939	11.7382	11.9822	11.9041	12.0645	11.9802	11.8988	11.8563
Il6st	ENSMUSG00000021756.13	ENSMUST00000183663.8	8.92576	9.18725	9.04806	9.03043	8.85243	8.81549	8.78311	8.84387
Trim12a	ENSMUSG00000066258.14	ENSMUST00000106839.9	6.17341	6.08557	6.40428	5.87366	6.11084	6.21904	6.0431	5.89112
Rbm8a2	ENSMUSG00000078184.2	ENSMUST00000104983.2	7.98506	7.9142	8.16422	8.35633	8.11852	8.06288	8.34034	8.04155
Dusp16	ENSMUSG00000030203.18	ENSMUST00000100857.10	8.16095	8.10399	7.89613	8.1677	8.23746	8.12053	8.19922	8.15098
Urod	ENSMUSG00000028684.15	ENSMUST00000030446.15	9.30266	9.13568	9.09443	9.29667	9.32457	9.17958	9.38081	9.33122
Ubr3	ENSMUSG00000044308.18	ENSMUST00000055758.16	10.8073	11.1583	11.0221	10.7162	10.976	10.8509	10.8394	10.9378
Sycn	ENSMUSG00000084174.4	ENSMUST00000119180.4	7.09138	8.80569	10.5713	6.53559	12.9018	7.19687	6.4323	10.9676
Ldhd	ENSMUSG00000031958.17	ENSMUST00000070004.4	6.39144	6.02565	6.43324	6.30026	6.69942	6.44903	6.61669	6.52532
Itprid2	ENSMUSG00000027007.17	ENSMUST00000111788.8	9.59095	9.64419	9.54657	9.49183	10.0159	9.49187	9.40141	9.43036
Kif16b	ENSMUSG00000038844.11	ENSMUST00000211861.2	7.81178	7.67381	7.99888	7.8842	7.96252	7.62855	7.98808	7.75391
Zfp941	ENSMUSG00000060314.14	ENSMUST00000106052.2	3.53955	3.48029	3.55102	3.51949	3.58394	3.51298	3.56507	3.55287
Dnajc8	ENSMUSG00000054405.15	ENSMUST00000094657.10	9.22016	9.1203	9.38684	9.50328	9.23138	9.47738	9.49883	9.29247
Csnk1g1	ENSMUSG00000032384.17	ENSMUST00000034949.10	7.2386	7.13673	7.13475	7.30814	7.21498	7.19719	7.22503	7.19765
Zcchc9	ENSMUSG00000021621.16	ENSMUST00000022121.13	7.70091	7.63514	7.68431	7.72797	7.50577	7.61609	7.69668	7.59046
Azi2	ENSMUSG00000039285.13	ENSMUST00000044454.12	7.03912	7.08802	7.1787	6.95764	7.11374	7.15291	7.06687	6.86711
Fgl2	ENSMUSG00000039899.6	ENSMUST00000035799.6	8.52285	9.23776	9.23713	8.51559	9.13589	8.96816	8.73114	8.57297
Poglut3	ENSMUSG00000034487.5	ENSMUST00000037853.5	7.53505	7.50232	7.48159	7.51861	7.01638	7.4254	7.16578	7.16892
Septin2	ENSMUSG00000026276.21	ENSMUST00000027495.15	10.5725	10.6	10.798	11.0007	10.7718	10.8249	10.992	10.911
Hsdl2	ENSMUSG00000028383.18	ENSMUST00000030078.12	7.72762	7.87845	8.08205	7.63337	7.86168	7.92628	7.86831	7.67707
Ulk2	ENSMUSG00000004798.15	ENSMUST00000004920.4	5.52796	5.37939	5.22656	5.32066	5.60686	5.41689	5.30435	5.24839
Pnisr	ENSMUSG00000028248.16	ENSMUST00000098238.9	9.24483	9.04491	9.09356	9.19746	9.14109	8.95413	9.19467	9.23004
Lats1	ENSMUSG00000040021.14	ENSMUST00000165952.9	9.51073	9.55988	9.48883	9.51949	9.59628	9.48546	9.50404	9.51293
Pdrg1	ENSMUSG00000027472.15	ENSMUST00000028972.9	6.28669	6.27844	6.56398	6.55676	6.49752	6.5032	6.69353	6.47515
Chmp1a	ENSMUSG00000000743.10	ENSMUST00000000759.9	8.36425	8.39707	8.6395	8.36032	8.57318	8.57468	8.67361	8.56129
Tpd52l1	ENSMUSG00000000296.9	ENSMUST00000214644.2	5.36416	5.28069	5.37166	5.42222	5.49183	5.44416	5.40081	5.44369
Aagab	ENSMUSG00000037257.9	ENSMUST00000041551.9	7.75886	7.61022	7.87548	7.82971	7.80227	7.73643	7.92327	7.81829
Rhbdd2	ENSMUSG00000039917.11	ENSMUST00000043707.7	6.36108	6.45788	6.14126	6.22601	6.22165	6.27594	6.10654	6.24095
Rundc3b	ENSMUSG00000040570.15	ENSMUST00000047485.15	7.82798	7.76285	7.8623	7.98652	7.68563	7.81031	7.87809	7.77093
Atp8b1	ENSMUSG00000039529.10	ENSMUST00000025482.10	12.4386	12.8071	12.5976	12.3884	12.4536	12.5539	12.5004	12.4766
Zfp959	ENSMUSG00000003198.11	ENSMUST00000054780.10	6.27154	6.25393	6.2547	6.42555	6.16395	6.15323	6.36904	6.25788
Mrpl53	ENSMUSG00000030037.10	ENSMUST00000113938.5	7.38836	7.28128	7.30804	7.38304	7.33099	7.45166	7.39349	7.46895
Mars1	ENSMUSG00000040354.15	ENSMUST00000037290.12	11.2432	11.2626	11.2104	11.2839	11.0947	11.1478	11.1016	11.3689
Acaa1b	ENSMUSG00000010651.5	ENSMUST00000010795.5	8.64507	8.76178	9.09806	8.38429	8.9955	8.74981	8.87312	8.66842
Lancl1	ENSMUSG00000026000.17	ENSMUST00000119559.8	8.49552	8.26506	8.13367	8.4602	8.44918	8.11628	8.47189	8.44588
Atp6ap1	ENSMUSG00000019087.14	ENSMUST00000114171.10	11.0287	11.1386	10.7865	10.7152	10.7275	10.9296	10.5359	10.7114
Zfp87	ENSMUSG00000097333.8	ENSMUST00000181767.8	6.6232	6.56557	6.66219	6.60193	6.57344	6.41219	6.60836	6.43414
Zfp128	ENSMUSG00000060397.7	ENSMUST00000144578.2	3.63757	3.69578	3.58307	3.66746	3.64494	3.59359	3.66676	3.67537
Txlna	ENSMUSG00000053841.16	ENSMUST00000084264.12	8.53587	8.39733	8.62892	8.81541	8.5754	8.52595	8.91809	8.89467
Atxn7l3b	ENSMUSG00000074748.4	ENSMUST00000099276.4	6.9877	6.94787	7.1026	7.08078	7.08253	6.94869	7.24688	6.82439
Serpinb6c	ENSMUSG00000052180.16	ENSMUST00000110273.9	8.29053	8.613	8.53216	8.3422	8.37978	8.7196	8.33023	8.50273
Ndst1	ENSMUSG00000054008.10	ENSMUST00000237783.2	7.11875	7.07758	6.80386	6.59813	6.81259	6.63087	6.49723	6.50447
Ift22	ENSMUSG00000007987.13	ENSMUST00000200153.5	5.59339	5.80381	5.97269	5.78469	5.87389	5.9029	5.84136	5.76336
Ugp2	ENSMUSG00000001891.17	ENSMUST00000060895.6	10.0445	10.3658	10.332	10.1166	10.2076	10.485	10.2348	10.2156
Exosc10	ENSMUSG00000017264.17	ENSMUST00000076022.7	9.51893	9.5296	9.46706	9.58852	9.42489	9.41971	9.55907	9.65552
Coprs	ENSMUSG00000031458.9	ENSMUST00000033839.9	4.70288	4.74372	4.69303	4.58874	4.78528	4.67012	4.72276	4.73362
Tab3	ENSMUSG00000035476.10	ENSMUST00000048250.10	7.09071	7.18592	7.27514	7.18576	7.26119	7.12344	7.12527	7.26712
Zgrf1	ENSMUSG00000051278.13	ENSMUST00000196141.5	6.88236	6.57593	6.5577	6.53722	6.67737	6.59803	6.51097	6.80039
Bcl11b	ENSMUSG00000048251.16	ENSMUST00000066060.11	7.2798	6.9967	7.09538	7.04107	7.2579	7.09421	7.29542	7.19738
Gimd1	ENSMUSG00000091721.5	ENSMUST00000212594.2	9.01565	8.99764	9.32121	8.8075	9.1728	9.22283	9.28174	9.32798
Srpr	ENSMUSG00000032042.12	ENSMUST00000034541.12	10.227	10.4218	10.4053	10.2357	10.3161	10.3047	9.97858	10.1942
Zfp445	ENSMUSG00000047036.9	ENSMUST00000216063.2	8.61882	8.50596	8.41643	8.58189	8.64219	8.26187	8.5995	8.49832
Sprtn	ENSMUSG00000031986.7	ENSMUST00000034467.7	7.01803	6.91418	6.98352	7.08934	6.96755	6.91478	7.05597	7.06931
Tmem238l	ENSMUSG00000085683.3	ENSMUST00000211300.2	6.65159	7.02633	6.99277	6.57448	6.97614	7.04547	6.69039	6.83516
Cds2	ENSMUSG00000058793.15	ENSMUST00000110158.8	6.40196	6.38791	6.29156	6.30708	6.28329	6.35554	6.31327	6.19194
Stard3nl	ENSMUSG00000003062.14	ENSMUST00000039694.13	7.35201	7.48772	7.55111	7.49062	7.30251	7.51982	7.3906	7.24071
Cdc42ep2	ENSMUSG00000045664.6	ENSMUST00000055458.6	5.34153	5.73433	5.86209	5.2613	5.66308	5.74897	5.49922	5.42794
Rbl1	ENSMUSG00000027641.14	ENSMUST00000029170.8	9.72917	9.91416	9.93798	9.89869	9.7883	9.81333	9.78715	9.85096
Ctnnbl1	ENSMUSG00000027649.16	ENSMUST00000029178.7	8.78946	8.53389	8.68447	8.78951	8.68507	8.68529	8.86732	8.86009
Alyref2	ENSMUSG00000060244.2	ENSMUST00000081527.2	7.31553	7.14533	7.16533	7.21375	7.02879	7.12326	7.18926	7.33087
Rps3a1	ENSMUSG00000028081.7	ENSMUST00000029722.7	12.4236	12.1033	12.489	12.5129	12.5388	12.6689	12.4431	12.6305
Kpna2	ENSMUSG00000018362.15	ENSMUST00000018506.13	12.2116	12.225	12.3493	12.3879	12.1989	12.4444	12.2763	12.5411
Pdhb	ENSMUSG00000021748.10	ENSMUST00000022268.10	10.3803	10.279	10.4151	10.3718	10.3531	10.654	10.3556	10.4025
Mcm3	ENSMUSG00000041859.11	ENSMUST00000053266.11	11.3584	11.0877	11.2472	11.4187	11.3014	11.1154	11.3785	11.557
Slc38a1	ENSMUSG00000023169.16	ENSMUST00000088454.13	11.2939	11.1798	10.9201	11.2543	10.8622	10.9877	10.8707	10.958
Shoc2	ENSMUSG00000024976.15	ENSMUST00000025932.9	9.09469	9.25553	9.17043	9.16314	9.12201	9.25041	9.14765	9.08193
Rbm15	ENSMUSG00000048109.11	ENSMUST00000061772.11	8.79933	8.3416	8.44666	8.56493	8.7587	8.5052	8.64789	8.65055
Apoe	ENSMUSG00000002985.17	ENSMUST00000173739.8	6.18804	6.72909	5.92452	6.50151	6.25498	5.87424	5.94397	6.09264
Ndor1	ENSMUSG00000006471.19	ENSMUST00000100329.10	7.30328	6.96785	7.01412	7.17974	7.18773	6.96845	7.08272	7.21967
Nxt2	ENSMUSG00000042271.14	ENSMUST00000042329.12	6.73387	6.73163	6.71381	6.78351	6.61852	6.67554	6.69235	6.64303
Plekha6	ENSMUSG00000041757.18	ENSMUST00000038295.15	9.70892	9.65574	9.63672	9.58152	9.79541	9.54895	9.69819	9.70351
9930111J21Rik2	ENSMUSG00000069892.10	ENSMUST00000101295.9	4.68408	4.95426	5.12057	4.59131	4.78007	4.90244	4.70981	4.59978
U2surp	ENSMUSG00000032407.15	ENSMUST00000078374.13	10.2547	10.3536	10.5865	10.5702	10.4967	10.479	10.6246	10.6753
Mid2	ENSMUSG00000000266.12	ENSMUST00000112990.8	6.04833	6.29641	6.1807	6.0577	6.1196	6.303	6.05565	6.11881
Atp9a	ENSMUSG00000027546.16	ENSMUST00000109177.8	10.8553	11.1811	10.967	10.8129	10.7931	10.8299	10.7435	10.7305
Desi1	ENSMUSG00000022472.17	ENSMUST00000152227.8	6.89888	6.85765	6.79878	6.75124	6.91271	7.08629	6.812	6.87904
C2cd5	ENSMUSG00000030279.16	ENSMUST00000111758.9	8.2104	8.03601	7.97814	8.00112	8.04861	8.04163	8.04877	8.02285
Tmtc3	ENSMUSG00000036676.15	ENSMUST00000058154.15	9.96467	10.2497	9.84084	10.0132	9.76595	9.87038	9.68193	9.72909
Rps25	ENSMUSG00000009927.10	ENSMUST00000216867.2	11.8187	11.5772	11.6884	11.7358	11.8685	11.881	11.7189	11.9072
Rexo5	ENSMUSG00000030924.17	ENSMUST00000106520.9	5.49834	5.33233	5.22272	5.27163	5.22307	5.44036	5.1336	5.27938
Sqor	ENSMUSG00000005803.15	ENSMUST00000005953.11	10.9192	11.2764	11.2213	11.2033	11.1894	11.1247	11.2001	11.1146
Lima1	ENSMUSG00000023022.15	ENSMUST00000073691.5	11.1547	11.3601	11.463	11.276	11.3005	11.3188	11.3422	11.3506
Ctns	ENSMUSG00000005949.10	ENSMUST00000108476.8	7.79976	7.95558	7.71573	7.46682	7.74624	7.64249	7.44282	7.36463
Bnip3l	ENSMUSG00000022051.16	ENSMUST00000022634.9	8.88927	9.09313	9.00354	9.0235	9.06961	9.02352	9.07085	8.88803
Acaa2	ENSMUSG00000036880.11	ENSMUST00000041053.11	10.0994	10.3022	10.5038	10.1479	10.3029	10.336	10.4591	10.214
Src	ENSMUSG00000027646.16	ENSMUST00000109533.8	8.09188	7.94642	7.9501	7.95286	7.89726	8.00131	8.00404	7.88056
Hypk	ENSMUSG00000027245.12	ENSMUST00000126764.2	9.12547	9.15852	9.4276	9.46046	9.11718	9.38795	9.54034	9.19722
Cenpx	ENSMUSG00000025144.18	ENSMUST00000055424.13	7.3285	7.353	7.47985	7.35788	7.08863	7.35609	7.42854	7.29326
Msra	ENSMUSG00000054733.10	ENSMUST00000210428.2	7.29695	7.70969	7.63186	7.34149	7.55663	7.69823	7.60026	7.4084
Aldh4a1	ENSMUSG00000028737.16	ENSMUST00000039818.10	5.75874	5.95465	6.31068	5.65885	6.49165	6.10665	5.99343	5.72814
Bcas3	ENSMUSG00000059439.16	ENSMUST00000108062.8	7.9792	8.06165	7.93355	7.89057	8.16743	7.86947	8.05788	8.04126
Asb13	ENSMUSG00000033781.8	ENSMUST00000042288.8	5.7765	5.79782	5.86914	5.68916	5.93431	5.80303	5.88551	5.71035
Pmp22	ENSMUSG00000018217.13	ENSMUST00000018361.10	7.69597	8.67828	8.61292	7.45942	8.14004	8.58007	7.98705	8.0596
Cnpy4	ENSMUSG00000036968.16	ENSMUST00000110934.9	6.82619	6.70784	6.67054	6.89088	6.59343	6.54391	6.64046	6.38564
Tkfc	ENSMUSG00000034371.10	ENSMUST00000236607.2	10.4613	10.6401	11.0387	10.2555	10.9523	11.1843	10.9774	10.9771
Gtpbp3	ENSMUSG00000007610.16	ENSMUST00000007754.13	6.40227	6.16164	6.33624	6.33371	6.44582	6.18641	6.38663	6.44896
Bbx	ENSMUSG00000022641.16	ENSMUST00000138166.8	6.80038	6.78788	6.8354	7.0399	7.08334	6.93242	7.07792	6.9423
Zzef1	ENSMUSG00000055670.15	ENSMUST00000207107.2	10.8922	11.5315	11.6015	10.7356	11.2041	11.456	11.0209	11.1513
Mydgf	ENSMUSG00000019579.14	ENSMUST00000019723.8	8.82792	9.08213	8.87552	8.84905	8.63536	9.06097	8.52355	8.71324
Zfp830	ENSMUSG00000046010.8	ENSMUST00000056677.8	6.78889	6.71243	6.95471	6.97163	6.86702	6.82919	7.12882	6.91388
Klhdc3	ENSMUSG00000063576.13	ENSMUST00000165007.9	7.68117	7.89876	7.84617	7.82839	7.89187	7.81912	8.04541	7.72789
Ogfod2	ENSMUSG00000023707.14	ENSMUST00000024470.13	5.65794	5.62843	5.66491	5.47078	5.58772	5.64356	5.63974	5.68276
Fzd8	ENSMUSG00000036904.7	ENSMUST00000041080.7	5.48402	5.59582	5.41209	5.4011	5.29023	5.33508	5.35606	5.24637
Recql	ENSMUSG00000030243.17	ENSMUST00000111803.9	7.13498	7.04559	7.10656	7.12076	7.1708	7.17361	7.16249	7.28892
Slc25a3	ENSMUSG00000061904.13	ENSMUST00000076694.13	12.7278	12.9698	13.009	12.8226	12.9094	13.2436	12.9009	13.0135
Gadd45a	ENSMUSG00000036390.9	ENSMUST00000043098.9	6.75538	6.69694	6.72985	6.64623	6.73094	6.65407	6.63038	6.55239
Nup88	ENSMUSG00000040667.12	ENSMUST00000108531.8	10.1472	10.0688	10.1925	10.2275	10.2451	10.3308	10.2963	10.3981
Slc35c1	ENSMUSG00000049922.9	ENSMUST00000125276.2	10.4664	10.8739	10.4674	10.5153	10.1107	10.5383	10.1018	10.195
Slc9a3r1	ENSMUSG00000020733.4	ENSMUST00000021077.4	10.0339	10.4843	10.813	9.93242	10.4071	10.7035	10.5256	10.2404
Galk1	ENSMUSG00000020766.5	ENSMUST00000021114.5	8.72534	8.59099	8.43435	8.60965	8.76358	8.51047	8.60641	8.75366
Apip	ENSMUSG00000010911.13	ENSMUST00000011055.7	7.31567	6.9899	7.08315	7.38795	7.24465	7.15864	7.34123	7.26058
Bub3	ENSMUSG00000066979.7	ENSMUST00000084502.7	10.2895	10.1487	10.167	10.4529	10.2312	10.3114	10.3508	10.4316
Unc93a2	ENSMUSG00000056133.6	ENSMUST00000070059.5	5.10222	5.09644	5.28497	4.69261	5.23413	5.30718	5.05799	4.96295
Plekha3	ENSMUSG00000002733.9	ENSMUST00000111920.2	5.27353	5.2413	5.07372	5.18562	5.20667	5.2127	5.05243	5.06754
Pdk2	ENSMUSG00000038967.14	ENSMUST00000038431.8	7.25918	7.72456	7.68132	7.04438	7.68472	7.46425	7.5542	7.27177
Rpl14	ENSMUSG00000025794.10	ENSMUST00000165532.3	11.5757	11.3853	11.7282	11.7495	11.783	11.8692	11.7674	11.8411
Psme3ip1	ENSMUSG00000031774.9	ENSMUST00000034226.8	8.58854	8.7484	8.76768	8.82306	8.74918	8.74615	8.94245	8.83676
Pold1	ENSMUSG00000038644.15	ENSMUST00000049343.15	9.67327	9.28341	9.38264	9.49209	9.52307	9.25196	9.54245	9.74202
Rpl26	ENSMUSG00000060938.15	ENSMUST00000073471.13	11.5988	11.5253	11.779	11.8062	11.7122	11.8763	11.7589	11.9098
Septin9	ENSMUSG00000059248.14	ENSMUST00000100193.8	9.2679	9.21398	9.24401	9.27452	9.3102	9.46736	9.34664	9.4832
Ubald2	ENSMUSG00000050628.7	ENSMUST00000057676.7	9.3013	9.46802	8.57005	9.16948	9.06743	9.13673	9.04368	9.14367
Ankrd37	ENSMUSG00000050914.17	ENSMUST00000053558.10	4.30847	4.24183	4.29007	4.12744	4.17883	4.23109	4.10457	4.05103
Mapk3	ENSMUSG00000063065.14	ENSMUST00000050201.11	10.1682	10.651	10.4391	10.2012	10.2689	10.6004	10.2635	10.2762
Slc41a2	ENSMUSG00000034591.6	ENSMUST00000039956.6	7.16445	7.89264	8.03972	7.02187	7.44781	7.87481	7.17677	7.07945
Gm10282	ENSMUSG00000070713.6	ENSMUST00000075602.8	9.48585	9.59807	9.56664	9.72072	9.33296	9.4039	9.73158	9.58354
Zfp26	ENSMUSG00000063108.16	ENSMUST00000159569.9	8.20508	8.01193	7.99095	8.1963	7.95358	7.7703	8.02641	7.92961
Fam110a	ENSMUSG00000027459.17	ENSMUST00000062047.6	6.64791	6.51256	6.48038	6.74172	6.45895	6.61056	6.5954	6.75166
Sucla2	ENSMUSG00000022110.14	ENSMUST00000160507.8	10.0265	10.2609	10.628	10.1382	10.3971	10.623	10.4102	10.2198
Gstp2	ENSMUSG00000038155.12	ENSMUST00000042700.12	11.7153	11.9182	11.7761	11.7669	11.9721	12.1932	11.7523	11.9573
Nemp2	ENSMUSG00000043015.16	ENSMUST00000165859.8	5.36321	5.42484	5.27231	5.39232	5.30221	5.27736	5.31666	5.26783
Retsat	ENSMUSG00000056666.14	ENSMUST00000070597.13	9.67231	9.91845	9.81145	9.4669	9.64355	9.97759	9.59729	9.54332
Ccz1	ENSMUSG00000029617.11	ENSMUST00000031621.11	8.60604	8.86607	8.95772	8.89771	8.77406	8.92914	8.89564	8.71705
Inip	ENSMUSG00000038544.15	ENSMUST00000107526.8	6.33412	6.05121	5.98597	6.0698	6.15436	6.04721	6.08034	6.34122
Ino80d	ENSMUSG00000040865.16	ENSMUST00000097718.9	7.40677	6.89768	6.69042	6.79883	6.9792	6.87123	6.76197	7.08152
Fer1l6	ENSMUSG00000037106.9	ENSMUST00000161028.2	7.77172	8.13943	8.06488	7.62175	7.9812	7.96699	7.80482	7.75662
Nr6a1	ENSMUSG00000063972.14	ENSMUST00000112877.8	4.44085	4.29556	4.16847	4.21885	4.31523	4.39086	4.17574	4.15981
Stk40	ENSMUSG00000042608.16	ENSMUST00000094761.11	6.90108	6.52474	6.44199	6.63718	6.6198	6.60122	6.56725	6.68247
Mast3	ENSMUSG00000031833.11	ENSMUST00000166004.3	6.79616	6.67714	6.6878	6.4936	6.59566	6.60514	6.51152	6.66096
Ncor1	ENSMUSG00000018501.18	ENSMUST00000018645.13	10.6341	10.4614	10.4536	10.3653	10.6252	10.3747	10.4571	10.4912
Klf15	ENSMUSG00000030087.12	ENSMUST00000113530.4	3.64658	3.58715	3.61058	3.56075	4.20633	3.55164	3.67325	3.65473
Ldlrad4	ENSMUSG00000024544.10	ENSMUST00000063775.5	3.48102	3.46921	3.43958	3.45345	3.49025	3.4708	3.49451	3.49554
Rad52	ENSMUSG00000030166.15	ENSMUST00000162461.7	5.3777	5.37199	5.37386	5.57432	5.39067	5.54694	5.50368	5.42654
Cwc25	ENSMUSG00000018541.11	ENSMUST00000018685.9	6.0958	6.06137	6.08164	6.29494	6.22501	6.25346	6.26025	6.26917
Gchfr	ENSMUSG00000046814.4	ENSMUST00000057454.4	5.86039	6.0153	6.10215	5.76091	5.94309	6.27759	5.87028	5.78492
Stambpl1	ENSMUSG00000024776.19	ENSMUST00000119603.2	7.13079	7.22344	7.26311	7.32448	7.2652	7.33931	7.33382	7.21574
Naif1	ENSMUSG00000039164.3	ENSMUST00000048431.3	4.6447	4.52296	4.49253	4.51579	4.46736	4.49917	4.49631	4.45671
Sbds	ENSMUSG00000025337.11	ENSMUST00000026387.11	9.0042	9.00011	9.1684	9.26714	9.20798	9.27394	9.25783	9.15851
Pxk	ENSMUSG00000033885.16	ENSMUST00000225653.2	9.10719	9.48797	9.49533	9.15103	9.26503	9.42482	9.28328	9.20809
Polr2c	ENSMUSG00000031783.11	ENSMUST00000109521.4	8.6212	8.34125	8.41549	8.62701	8.77555	8.57513	8.64208	8.64227
Hook2	ENSMUSG00000052566.9	ENSMUST00000210326.2	8.78362	8.73094	8.88295	8.69626	8.82995	8.85984	9.03967	8.94992
Defa27	ENSMUSG00000082211.4	ENSMUST00000168340.2	8.19177	8.00162	9.18371	7.97303	8.40844	8.94198	8.55287	8.4057
Baz1a	ENSMUSG00000035021.14	ENSMUST00000173433.8	9.25779	9.08944	9.43087	9.54466	9.4877	9.4753	9.54469	9.61905
Ppfibp1	ENSMUSG00000016487.16	ENSMUST00000016631.14	7.8368	7.90069	7.66415	8.13576	7.81958	7.71089	7.99989	8.04956
Lime1	ENSMUSG00000090077.10	ENSMUST00000048077.12	4.74668	4.30071	4.19735	4.14557	4.33599	4.2887	4.0963	4.2314
Nadk2	ENSMUSG00000022253.18	ENSMUST00000190591.10	9.06799	8.93966	9.06943	9.01327	9.0845	9.27603	9.29908	9.06562
Senp1	ENSMUSG00000033075.18	ENSMUST00000180657.2	8.231	8.02649	8.10575	8.24132	8.12009	8.1422	8.12729	8.1827
Kmt5c	ENSMUSG00000059851.16	ENSMUST00000108582.10	6.71859	6.50968	6.28884	6.18591	6.42589	6.50923	6.33708	6.45758
Slc25a48	ENSMUSG00000021509.6	ENSMUST00000021971.6	4.31583	4.39307	4.63017	4.23685	4.30115	4.35561	4.33738	4.27489
Slc7a5	ENSMUSG00000040010.11	ENSMUST00000045557.10	10.2936	9.81014	9.45819	10.2392	9.61787	9.32551	9.60936	9.77535
Pcdh19	ENSMUSG00000051323.17	ENSMUST00000149154.8	3.43919	3.60695	3.52252	3.41848	3.39757	3.39101	3.47833	3.3944
Cstf2	ENSMUSG00000031256.12	ENSMUST00000033609.9	9.85497	9.61642	9.77175	9.91697	9.71275	9.70871	9.92835	10.1164
Ube2o	ENSMUSG00000020802.9	ENSMUST00000082152.5	7.99333	7.71544	8.10949	8.00567	8.17498	7.80473	8.09621	8.22118
Hmgcl	ENSMUSG00000028672.14	ENSMUST00000030432.8	8.95302	9.15904	9.22185	9.03417	9.0666	9.15823	9.19765	9.20269
Atp6v0c	ENSMUSG00000024121.14	ENSMUST00000024932.12	10.101	10.3334	9.96367	9.90874	10.004	10.2606	9.7808	9.9975
Mansc1	ENSMUSG00000032718.5	ENSMUST00000047443.5	10.1801	10.377	9.74349	10.0295	9.99581	9.93135	9.64961	9.90472
Tank	ENSMUSG00000064289.16	ENSMUST00000112495.8	8.14509	8.19565	8.0423	7.93997	8.17495	8.16295	7.85839	7.90396
Gm14406	ENSMUSG00000078865.9	ENSMUST00000108943.2	5.22647	5.00193	5.00646	5.09067	5.21073	5.00536	5.09533	5.01672
2010315B03Rik	ENSMUSG00000074829.11	ENSMUST00000177714.8	7.15793	7.28357	7.4361	7.36665	7.15703	7.07956	7.31031	7.21513
Tefm	ENSMUSG00000046909.10	ENSMUST00000050207.10	7.54722	7.52126	7.48017	7.65803	7.52311	7.61966	7.54767	7.70132
Slc35b2	ENSMUSG00000037089.12	ENSMUST00000223987.2	7.99238	8.09988	7.93471	8.00048	7.80086	7.76624	7.84698	7.82884
Car2	ENSMUSG00000027562.13	ENSMUST00000029078.9	5.44285	5.1614	5.56104	5.22626	5.75669	5.93893	5.60455	5.58687
Hspa2	ENSMUSG00000059970.8	ENSMUST00000080449.7	4.24945	4.18885	4.26037	4.28494	4.35237	4.22031	4.33625	4.33595
Atp6v1b2	ENSMUSG00000006273.15	ENSMUST00000006435.8	10.3132	10.2159	10.3323	10.437	10.3288	10.353	10.4135	10.2553
Entpd6	ENSMUSG00000033068.17	ENSMUST00000094467.6	8.93967	9.10393	8.90305	8.81109	8.68745	8.82198	8.71756	8.77914
Vrk2	ENSMUSG00000064090.15	ENSMUST00000109504.8	7.09294	6.78107	7.07254	7.09235	7.20421	7.2053	7.13943	7.16978
Trit1	ENSMUSG00000028653.17	ENSMUST00000102649.4	7.51906	7.33894	7.33403	7.45716	7.52225	7.2915	7.37012	7.38899
Ccdc137	ENSMUSG00000049957.15	ENSMUST00000058370.14	6.30109	6.03456	6.24361	6.41613	6.38315	6.22677	6.50197	6.40069
Pcdh1	ENSMUSG00000051375.16	ENSMUST00000057185.13	11.3918	11.5079	11.3164	11.2364	11.0958	11.1836	11.0683	10.9282
Prr11	ENSMUSG00000020493.9	ENSMUST00000051395.9	7.43547	7.47883	7.23585	7.46269	7.29347	7.32274	7.20635	7.31187
Acacb	ENSMUSG00000042010.17	ENSMUST00000102582.8	5.26317	5.53593	5.79686	5.1913	6.64798	5.31207	5.24014	5.71331
Rps20	ENSMUSG00000028234.7	ENSMUST00000138502.2	10.7863	10.6836	10.9421	10.9322	10.8854	11.0007	10.8921	11.0918
D130040H23Rik	ENSMUSG00000079038.4	ENSMUST00000212549.2	5.2664	5.40601	5.41959	5.44866	5.23904	5.19724	5.21693	5.21588
Fads2	ENSMUSG00000024665.9	ENSMUST00000025567.9	11.8288	12.2719	11.7493	11.8125	11.5914	11.9393	11.586	11.8508
Rps26	ENSMUSG00000025362.7	ENSMUST00000026420.7	11.6371	11.4912	11.6657	11.6242	11.621	11.8509	11.5574	11.8071
Sema5a	ENSMUSG00000022231.11	ENSMUST00000067458.7	9.91494	9.86724	9.42598	9.45585	9.54666	9.08991	9.67807	9.53296
Fam98b	ENSMUSG00000027349.6	ENSMUST00000028825.5	9.24551	9.2011	9.20793	9.27269	9.22972	9.18888	9.17233	9.3935
Actn4	ENSMUSG00000054808.16	ENSMUST00000068045.14	12.4785	12.8161	12.825	12.6064	12.6882	12.8078	12.671	12.9412
Zc3h13	ENSMUSG00000022000.12	ENSMUST00000227049.2	8.60383	8.21161	8.60855	8.65606	8.64799	8.51855	8.74777	8.6961
2310039H08Rik	ENSMUSG00000062619.7	ENSMUST00000071430.7	5.90965	5.90148	5.65382	5.78522	5.90314	5.69968	5.80139	5.82096
Cnih4	ENSMUSG00000062169.14	ENSMUST00000193907.6	8.81481	9.01569	8.65178	8.84747	8.68132	8.91352	8.53476	8.49637
Cdc42bpg	ENSMUSG00000024769.8	ENSMUST00000025681.8	8.27762	7.6845	7.6278	7.73851	8.1403	7.70749	7.82318	7.90326
Suds3	ENSMUSG00000066900.12	ENSMUST00000086471.12	7.76537	7.86852	8.09377	7.99337	7.77507	7.99433	8.07046	7.84022
Pxn	ENSMUSG00000029528.20	ENSMUST00000067268.15	9.22918	9.23046	9.16458	9.05056	9.26586	9.31825	9.21189	9.31664
Spryd3	ENSMUSG00000036966.16	ENSMUST00000154032.2	6.73188	6.62418	6.83444	6.70387	6.94191	6.77052	6.83177	6.78988
Foxq1	ENSMUSG00000038415.11	ENSMUST00000042118.11	6.38746	6.0622	5.65629	6.22135	6.08528	5.89799	6.16166	6.15331
Mrpl20	ENSMUSG00000029066.13	ENSMUST00000185148.8	8.16862	8.21771	8.24851	8.22475	7.95699	8.5773	8.13967	8.21293
Btbd8	ENSMUSG00000111375.5	ENSMUST00000100951.9	5.45404	5.49715	5.37378	5.30758	5.51306	5.39756	5.30784	5.32988
Lipt1	ENSMUSG00000037216.6	ENSMUST00000041621.5	5.88409	5.85985	5.94964	6.0067	5.92453	5.97175	5.94656	6.13241
Saysd1	ENSMUSG00000045107.6	ENSMUST00000059666.6	6.4996	6.65408	6.59875	6.47891	6.57001	6.59827	6.6051	6.43089
Knstrn	ENSMUSG00000027331.16	ENSMUST00000110842.8	8.19458	7.93626	8.09864	8.19886	8.16351	8.09369	8.184	8.20389
Ints1	ENSMUSG00000029547.11	ENSMUST00000072607.9	10.1231	10.1737	10.0127	9.99453	10.1176	10.0131	10.1546	10.3268
Rbx1	ENSMUSG00000022400.10	ENSMUST00000230062.2	7.89802	7.62219	7.61049	7.80601	7.75408	7.79484	7.68354	7.64131
Ints9	ENSMUSG00000021975.10	ENSMUST00000043914.8	9.6496	9.59849	9.42959	9.57406	9.5466	9.38845	9.48852	9.79031
Gpatch2	ENSMUSG00000039210.17	ENSMUST00000110943.9	6.63248	6.5193	6.69307	6.56808	6.63558	6.79351	6.83234	6.76351
Pex10	ENSMUSG00000029047.14	ENSMUST00000103180.4	5.74105	5.72423	5.79557	5.72888	5.76204	5.65493	5.78149	5.88572
Epg5	ENSMUSG00000039840.9	ENSMUST00000044622.7	9.30941	9.31255	9.30347	9.07521	9.32907	9.21223	9.17101	9.33584
Rlf	ENSMUSG00000049878.14	ENSMUST00000056635.13	8.97428	9.02662	8.88114	8.97771	8.91513	8.76888	8.7594	8.83587
Twf2	ENSMUSG00000023277.14	ENSMUST00000024047.12	7.25262	7.20988	7.29712	7.24082	7.28459	7.37717	7.49942	7.44883
Phf8	ENSMUSG00000041229.16	ENSMUST00000046950.13	7.77044	7.79179	8.10425	7.93535	8.05272	7.90713	8.09552	7.98179
Nck1	ENSMUSG00000032475.16	ENSMUST00000112874.4	7.50098	7.71258	7.8441	7.79813	7.74745	7.73454	7.83412	7.61892
Dazap2	ENSMUSG00000000346.10	ENSMUST00000000356.10	10.4448	10.2615	9.89552	9.96219	10.2444	10.2291	9.8487	10.1435
Kif2a	ENSMUSG00000021693.21	ENSMUST00000022204.16	10.0289	9.85461	10.1339	10.1654	10.1514	10.1115	10.1464	10.2156
Timm10b	ENSMUSG00000089847.9	ENSMUST00000209588.2	6.44518	6.64317	6.31727	6.44745	6.34586	6.38307	6.54025	6.62868
Wac	ENSMUSG00000024283.16	ENSMUST00000074919.11	9.5597	9.59624	9.32934	9.38314	9.60335	9.48439	9.37839	9.46284
Hdhd5	ENSMUSG00000058979.8	ENSMUST00000075303.7	5.95486	5.96663	6.08882	6.2031	6.02803	6.01053	6.12285	6.11021
Otud3	ENSMUSG00000041161.9	ENSMUST00000097830.4	5.62076	5.33841	5.35852	5.39441	5.46453	5.36601	5.38513	5.40536
Zmat2	ENSMUSG00000001383.10	ENSMUST00000001419.10	8.62518	8.72887	9.17771	9.15831	8.90343	9.09053	9.29364	9.00676
Apoc2	ENSMUSG00000002992.18	ENSMUST00000134116.8	10.8865	10.5234	10.8063	10.3016	11.0188	10.8859	10.5653	10.2619
Gtf3c4	ENSMUSG00000035666.15	ENSMUST00000037117.6	8.17823	7.99816	8.26329	8.31706	8.22687	8.08569	8.24938	8.3656
Dym	ENSMUSG00000035765.11	ENSMUST00000039608.9	8.43198	8.40046	8.29834	8.27867	8.25804	8.1796	8.14367	8.35225
Cep63	ENSMUSG00000032534.19	ENSMUST00000093791.10	6.95843	6.81308	6.80809	6.93502	6.81849	7.00815	7.07484	6.92586
Sec24a	ENSMUSG00000036391.17	ENSMUST00000109097.9	10.6343	11.0868	10.9997	10.5235	10.7376	10.9923	10.7089	10.8301
Pde3b	ENSMUSG00000030671.10	ENSMUST00000032909.9	6.95971	6.67063	6.76495	6.6904	6.55048	6.61767	6.70383	6.66486
Lrp4	ENSMUSG00000027253.16	ENSMUST00000028689.4	10.1243	10.2208	10.044	9.85936	9.90037	9.66541	9.78838	9.83711
Macrod2	ENSMUSG00000068205.15	ENSMUST00000110061.2	4.00703	3.95923	4.0534	4.04506	3.90225	3.94664	3.98747	3.91278
Selenof	ENSMUSG00000037072.17	ENSMUST00000082437.11	9.77768	9.94591	9.91262	9.84001	9.63886	9.89637	9.75333	9.65598
Aaas	ENSMUSG00000036678.9	ENSMUST00000041208.9	8.90242	8.72582	8.63647	8.89032	8.80493	8.87002	8.70232	8.97811
Arl10	ENSMUSG00000025870.11	ENSMUST00000026988.11	5.86386	5.82181	5.68902	5.77714	5.62235	5.72059	5.7732	5.70613
Gm9803	ENSMUSG00000045886.8	ENSMUST00000216543.2	6.89313	6.86754	6.89504	6.92066	6.66386	7.02024	6.79642	6.70471
Ggt6	ENSMUSG00000040471.18	ENSMUST00000076443.10	7.64492	7.83992	7.51531	7.30534	7.48889	7.59242	7.25956	7.49979
Slc7a7	ENSMUSG00000000958.11	ENSMUST00000195970.5	10.4036	11.1103	10.7993	10.2572	10.4945	11.0067	10.3189	10.3286
Plpbp	ENSMUSG00000031485.16	ENSMUST00000033875.10	8.23266	8.4889	8.68301	8.54432	8.44096	8.55256	8.78119	8.63041
Zbtb37	ENSMUSG00000043467.20	ENSMUST00000162226.9	4.80564	4.68538	4.69769	4.76277	4.81876	4.58984	4.71084	4.75202
Rpsa	ENSMUSG00000032518.7	ENSMUST00000035105.7	12.3123	11.8546	11.8525	11.9935	12.2421	12.2752	11.9247	12.3403
Cbr3	ENSMUSG00000022947.9	ENSMUST00000039620.7	5.98418	5.80838	5.76577	6.14916	5.72307	6.00482	5.84201	6.03772
Sap18	ENSMUSG00000021963.18	ENSMUST00000143600.2	9.9754	9.93347	10.1393	10.1679	10.031	10.1705	10.1305	9.99443
Tln2	ENSMUSG00000052698.16	ENSMUST00000215784.2	8.97582	8.66445	8.83167	8.84832	8.9275	8.79118	8.88804	9.00137
Phf20	ENSMUSG00000038116.17	ENSMUST00000037401.10	6.67681	6.55968	6.65029	6.67783	6.73412	6.62921	6.95975	6.78657
Rhou	ENSMUSG00000039960.6	ENSMUST00000045487.4	5.87845	5.65095	5.8933	5.86492	6.07791	5.88998	6.04089	5.73747
Glrx5	ENSMUSG00000021102.5	ENSMUST00000021522.5	7.70135	7.48358	7.57152	7.681	7.48582	7.92803	7.6666	7.64499
Ckmt1	ENSMUSG00000000308.15	ENSMUST00000078222.9	12.3097	12.673	13.0032	12.2385	12.7616	13.1162	12.7637	12.5928
Vps13b	ENSMUSG00000037646.11	ENSMUST00000048646.9	10.7802	10.8912	10.5104	10.6515	10.7343	10.4089	10.5661	10.8098
Gmeb2	ENSMUSG00000038705.14	ENSMUST00000049032.13	7.71454	7.5275	7.43406	7.55324	7.6662	7.62106	7.59422	7.51042
Prkcsh	ENSMUSG00000003402.15	ENSMUST00000115331.10	11.9303	12.2751	11.9234	11.9268	11.5924	11.9347	11.7226	11.7375
Slc46a3	ENSMUSG00000029650.11	ENSMUST00000031655.4	6.61924	7.33844	7.26554	6.42935	6.8915	7.17668	6.64444	6.43382
Cast	ENSMUSG00000021585.11	ENSMUST00000065629.6	11.2786	11.6384	11.4632	11.403	11.4761	11.2581	11.4831	11.3987
Laptm4a	ENSMUSG00000020585.5	ENSMUST00000020909.4	11.3951	11.7415	11.2752	11.4239	11.0868	11.3325	11.0785	11.0313
2210418O10Rik	ENSMUSG00000078894.10	ENSMUST00000136719.2	5.30103	5.32169	5.38039	5.42974	5.19579	5.52176	5.33525	5.28152
Tmem97	ENSMUSG00000037278.10	ENSMUST00000103242.5	10.6046	10.6934	10.1823	10.2983	10.2411	10.4859	9.96518	10.3069
Cyp27a1	ENSMUSG00000026170.7	ENSMUST00000027356.7	7.27427	7.13857	6.93509	6.85802	7.46876	6.60711	7.40202	6.92549
St6galnac2	ENSMUSG00000057286.7	ENSMUST00000079545.6	8.94489	9.16912	8.87804	8.87549	8.63234	8.94205	8.69875	8.72778
Pex3	ENSMUSG00000019809.17	ENSMUST00000019945.15	8.13459	8.2747	8.09995	8.14736	8.18673	8.2373	8.04786	8.13179
Hps4	ENSMUSG00000042328.14	ENSMUST00000035279.4	7.01294	6.68798	6.51537	6.54585	6.66901	6.42383	6.68585	6.72833
Ggnbp2	ENSMUSG00000020530.15	ENSMUST00000108081.9	10.1277	10.2578	10.4695	10.4063	10.3876	10.3928	10.4018	10.3014
Kctd20	ENSMUSG00000005936.20	ENSMUST00000168507.2	7.52483	7.385	7.42065	7.44757	7.49879	7.49013	7.49138	7.44615
Cst3	ENSMUSG00000027447.7	ENSMUST00000028938.7	10.1833	10.0916	9.70741	9.83315	10.4071	9.62713	9.54427	9.83457
Tnfsf10	ENSMUSG00000039304.12	ENSMUST00000046383.12	7.23908	7.87478	7.89415	7.04568	7.33383	7.50558	7.30969	7.19195
Gm17783	ENSMUSG00000116542.2	ENSMUST00000232600.2	9.61477	9.87274	9.52905	9.34444	9.27957	9.445	9.17114	9.36829
Nedd8	ENSMUSG00000010376.16	ENSMUST00000010520.10	8.68153	8.67662	8.85166	8.94837	8.71298	8.79676	8.99033	8.53274
Borcs6	ENSMUSG00000045176.4	ENSMUST00000051888.4	4.42933	4.41824	4.47559	4.45972	4.45217	4.4478	4.38169	4.40537
Cdo1	ENSMUSG00000033022.9	ENSMUST00000035804.9	7.46014	7.6163	7.78175	7.60861	7.41813	7.76556	7.8423	7.81549
Get1	ENSMUSG00000023147.18	ENSMUST00000233273.2	4.37702	4.54954	4.51092	4.51324	4.38456	4.39591	4.40457	4.49409
Sars2	ENSMUSG00000070699.6	ENSMUST00000094632.6	7.16883	7.06549	6.9644	7.03873	7.1087	7.16183	7.19472	7.23465
Trmt10a	ENSMUSG00000004127.13	ENSMUST00000040321.13	6.18691	6.29548	6.47735	6.49956	6.45975	6.30151	6.49334	6.52864
Cand1	ENSMUSG00000020114.13	ENSMUST00000020315.13	11.7986	11.9338	11.935	11.9188	11.8692	11.806	11.8679	11.9975
Slc10a5	ENSMUSG00000058921.4	ENSMUST00000078748.4	6.11385	6.66805	6.65659	6.13979	6.29392	6.56772	6.24785	6.12331
Cbx8	ENSMUSG00000025578.10	ENSMUST00000026663.8	4.26139	4.40757	4.43887	4.42829	4.39487	4.28184	4.58406	4.44174
Adh5	ENSMUSG00000028138.9	ENSMUST00000005964.7	10.1592	9.86441	9.9528	10.234	10.1403	10.0469	10.2997	10.1899
Slc25a4	ENSMUSG00000031633.5	ENSMUST00000034049.5	8.30562	8.04003	8.02199	8.30993	8.13484	8.37995	8.31043	8.3676
H2aw	ENSMUSG00000078851.5	ENSMUST00000108817.5	12.0332	11.8695	11.7985	11.9222	11.8457	11.881	11.9167	12.0788
Znrf3	ENSMUSG00000041961.15	ENSMUST00000109867.8	6.92387	6.6823	6.47229	6.73194	6.73605	6.36713	6.55476	6.53015
Pdcd2l	ENSMUSG00000002635.12	ENSMUST00000002710.10	7.11158	7.09402	7.177	7.31415	7.14914	7.21435	7.33315	7.26202
Fem1al	ENSMUSG00000078157.2	ENSMUST00000104962.2	6.71872	6.49333	6.42409	6.49315	6.49047	6.46065	6.42129	6.51471
Ehd2	ENSMUSG00000074364.7	ENSMUST00000098799.5	3.6483	3.48133	3.505	3.6165	3.60211	3.46531	3.62121	3.67968
Wdsub1	ENSMUSG00000026988.16	ENSMUST00000028368.14	5.93319	6.08294	6.02115	6.04631	6.09591	5.93171	6.1287	5.99299
Pcdhgc3	ENSMUSG00000102918.2	ENSMUST00000076807.7	8.27904	8.00596	7.75263	8.2408	7.73975	7.46425	7.69527	7.74131
Katnbl1	ENSMUSG00000027132.4	ENSMUST00000028552.4	6.94782	6.96473	6.94844	7.10688	6.86394	7.07566	7.052	7.03081
Bcap29	ENSMUSG00000020650.16	ENSMUST00000020979.9	9.86488	9.9469	9.54237	9.86636	9.48969	9.63797	9.53899	9.53412
Socs5	ENSMUSG00000037104.10	ENSMUST00000041369.8	4.06177	4.08253	4.03713	4.12929	4.06332	3.90565	4.04648	3.97888
Efna4	ENSMUSG00000028040.8	ENSMUST00000029674.8	5.64179	5.49149	5.51276	5.48296	5.2357	5.36305	5.4456	5.38471
Mmachc	ENSMUSG00000028690.5	ENSMUST00000030453.5	7.27112	7.15602	7.37529	7.35345	7.2585	7.29154	7.29174	7.42871
Tm2d2	ENSMUSG00000031556.7	ENSMUST00000033961.7	7.90242	8.14687	7.77991	7.73708	7.70198	7.91939	7.58491	7.69128
Ddhd2	ENSMUSG00000061313.11	ENSMUST00000033975.9	8.28998	8.46422	8.58134	8.29968	8.50226	8.59115	8.57859	8.27507
Ankhd1	ENSMUSG00000024483.20	ENSMUST00000155329.9	11.1251	11.1907	10.9805	10.985	11.0958	11.0114	10.9119	11.1632
Entpd4b	ENSMUSG00000022066.17	ENSMUST00000185072.8	8.00175	7.84259	7.59815	7.7554	7.63619	7.62518	7.53432	7.56074
Nanp	ENSMUSG00000053916.5	ENSMUST00000066640.5	8.10615	7.89806	8.1101	8.24714	8.02811	7.91546	8.12813	8.09894
Sh2b3	ENSMUSG00000042594.17	ENSMUST00000086310.8	5.13966	4.81942	4.65934	4.62103	5.01943	4.783	4.63139	4.84474
Psmf1	ENSMUSG00000032869.16	ENSMUST00000109869.2	8.87619	8.68073	8.6785	8.7665	8.94747	8.78473	8.83267	8.9233
Slc3a2	ENSMUSG00000010095.14	ENSMUST00000010239.6	12.2353	12.4008	12.0799	12.0452	11.9226	12.0063	11.7685	11.8206
Tspan31	ENSMUSG00000006736.10	ENSMUST00000060991.6	8.51031	8.93217	8.73668	8.64122	8.24303	8.77145	8.47116	8.30545
Dok7	ENSMUSG00000044716.13	ENSMUST00000114270.8	4.21954	4.1725	4.15887	4.21222	4.22974	4.05353	4.25816	4.22669
Gm7879	ENSMUSG00000033036.10	ENSMUST00000122204.3	8.73291	8.64651	8.82909	8.94553	8.77593	8.88631	8.89441	8.90624
Mt1	ENSMUSG00000031765.9	ENSMUST00000034215.8	10.3204	10.5017	9.60046	9.92506	10.8204	9.98983	9.99079	10.5336
Gnai1	ENSMUSG00000057614.7	ENSMUST00000074694.7	5.84996	5.9793	5.77508	5.89696	6.13877	5.79046	5.98958	5.87186
C77080	ENSMUSG00000050390.13	ENSMUST00000052602.6	9.38624	9.24908	9.08848	8.80243	9.17321	9.17881	8.93896	9.13033
Zfp609	ENSMUSG00000040524.10	ENSMUST00000159109.2	7.75123	7.27403	7.19234	7.43571	7.52601	7.21484	7.54641	7.61276
Opa3	ENSMUSG00000052214.10	ENSMUST00000063976.9	5.81784	5.71224	5.73612	5.79374	5.80703	5.66376	5.87314	5.76871
Zdhhc4	ENSMUSG00000001844.11	ENSMUST00000161915.8	5.08119	5.14683	4.82155	4.86206	4.9481	4.93739	4.79171	4.96758
Tmem181a	ENSMUSG00000038141.12	ENSMUST00000088940.6	10.5817	10.7896	10.4536	10.5589	10.2229	10.4413	10.242	10.1914
Rab3a	ENSMUSG00000031840.15	ENSMUST00000110093.9	4.95356	4.85521	5.03358	4.96264	4.89698	4.9483	5.09357	4.92244
Prorsd1	ENSMUSG00000032673.6	ENSMUST00000039900.4	6.61255	6.58134	6.8232	6.80835	6.79115	6.5641	6.82626	6.52526
Dyrk1b	ENSMUSG00000002409.19	ENSMUST00000085901.13	4.90574	4.95617	4.70286	4.76304	4.85249	4.83053	4.79179	4.79413
Anxa4	ENSMUSG00000029994.18	ENSMUST00000001187.15	14.0306	14.0055	13.9382	14.0408	14.1623	14.0483	14.0849	14.2436
Cabin1	ENSMUSG00000020196.11	ENSMUST00000001712.8	9.44529	9.20063	9.08764	9.11478	9.20039	8.99264	9.20617	9.28711
Pla2g2f	ENSMUSG00000028749.8	ENSMUST00000030526.7	5.24907	5.10972	5.13072	5.21877	5.20085	5.05029	5.12338	5.17243
Kdm1a	ENSMUSG00000036940.16	ENSMUST00000116273.9	10.318	10.2674	10.1768	10.4755	10.3841	10.1133	10.3568	10.3754
Pcdhgc4	ENSMUSG00000023036.15	ENSMUST00000066140.13	6.02736	6.15187	5.89511	5.88175	5.75799	5.64316	5.64088	5.77282
Cyp2j9	ENSMUSG00000015224.11	ENSMUST00000055693.9	6.50563	6.92084	6.53065	6.36648	6.25422	6.14233	6.5179	6.23543
Hdac8	ENSMUSG00000067567.13	ENSMUST00000087916.11	6.45766	6.3369	6.42041	6.56455	6.6279	6.41173	6.56098	6.52671
Cul4b	ENSMUSG00000031095.16	ENSMUST00000115118.8	10.7874	10.9403	10.9025	10.9058	10.8876	10.8726	10.7903	11.021
Polr3b	ENSMUSG00000034453.9	ENSMUST00000077175.7	9.26439	9.182	8.99887	9.24988	9.27808	9.11617	9.31855	9.25053
Hacd3	ENSMUSG00000033629.7	ENSMUST00000036615.7	10.2428	10.3398	10.1286	10.2104	10.0648	10.0497	10.0302	10.0731
Sema6d	ENSMUSG00000027200.18	ENSMUST00000103241.8	8.21255	8.51173	8.22158	7.85583	7.95734	8.48905	7.84753	8.18219
Ppt2	ENSMUSG00000015474.17	ENSMUST00000171121.9	8.99746	9.0789	8.68128	8.89677	8.63103	8.68226	8.62721	8.67043
Hexa	ENSMUSG00000025232.9	ENSMUST00000026262.8	10.2193	10.7216	10.5358	10.3275	10.1313	10.4636	10.1048	10.075
Ddx27	ENSMUSG00000017999.17	ENSMUST00000018143.16	9.35021	8.93299	9.23733	9.3651	9.29508	9.08192	9.48966	9.47452
Abhd16a	ENSMUSG00000007036.16	ENSMUST00000007251.14	7.88407	7.87506	7.72431	7.59903	7.55668	7.71124	7.57354	7.54212
Cntrl	ENSMUSG00000057110.16	ENSMUST00000113032.8	8.13048	7.81507	7.52302	7.75483	7.94003	7.64469	7.76362	7.8166
Xrcc2	ENSMUSG00000028933.12	ENSMUST00000030773.12	4.75305	4.78423	4.75518	4.95378	4.83201	4.7342	4.84549	4.88919
Echdc1	ENSMUSG00000019883.12	ENSMUST00000160399.8	8.41012	8.84615	8.83311	8.78743	8.66871	8.94677	8.82447	8.72433
Pgm2	ENSMUSG00000029171.13	ENSMUST00000087324.7	11.2258	11.231	11.2398	11.2566	11.3044	11.2854	11.2627	11.325
Dgkz	ENSMUSG00000040479.13	ENSMUST00000239257.2	8.75676	8.16506	7.97406	7.92733	8.3355	8.13925	7.95389	8.27123
Ggct	ENSMUSG00000002797.10	ENSMUST00000131475.2	6.21736	6.26407	6.34875	6.31741	6.20045	6.49508	6.42672	6.33789
Xkr9	ENSMUSG00000067813.4	ENSMUST00000088542.4	7.25696	8.44531	8.14825	7.25492	7.72064	8.39849	7.44929	7.43106
Slc26a6	ENSMUSG00000023259.18	ENSMUST00000239562.1	10.7385	11.8053	12.0305	10.5201	11.3447	12.0862	11.2309	11.0116
Clcn4	ENSMUSG00000000605.10	ENSMUST00000000619.8	8.71445	8.93735	8.69962	8.58625	8.42986	8.43603	8.41537	8.38342
Tnfrsf11b	ENSMUSG00000063727.4	ENSMUST00000079772.4	6.52085	6.65844	6.17119	7.04622	6.41511	6.22993	6.46196	6.32873
Wnt5b	ENSMUSG00000030170.15	ENSMUST00000119369.2	4.36377	4.28267	4.21959	4.29025	4.12303	4.12324	4.28121	4.36415
Rnps1	ENSMUSG00000034681.18	ENSMUST00000115371.9	9.40348	9.18168	9.33643	9.4777	9.44918	9.47989	9.45791	9.52186
Tonsl	ENSMUSG00000059323.15	ENSMUST00000168185.8	8.25264	8.01219	8.06672	7.96414	8.16394	7.93666	8.17906	8.34616
Onecut2	ENSMUSG00000045991.20	ENSMUST00000175965.10	6.0859	6.00305	5.87273	5.92087	6.0266	6.01774	5.94297	5.92223
Ccdc167	ENSMUSG00000024018.19	ENSMUST00000128751.3	6.15624	6.05687	6.11623	6.05872	6.07546	6.01549	6.10738	6.19372
Clic1	ENSMUSG00000007041.10	ENSMUST00000007257.10	11.3193	11.4189	11.2328	11.3326	11.2319	11.4956	11.1249	11.3128
Birc5	ENSMUSG00000017716.16	ENSMUST00000081387.11	8.76898	8.86903	8.88415	9.08661	8.71916	9.1652	9.09214	9.03181
Npepps	ENSMUSG00000001441.14	ENSMUST00000001480.14	10.9735	11.4046	11.4996	11.2749	11.2354	11.5068	11.3427	11.3217
Kdf1	ENSMUSG00000037600.17	ENSMUST00000105901.2	6.34183	6.26475	6.22034	6.26915	6.36853	6.16686	6.20642	6.13175
Lonp2	ENSMUSG00000047866.21	ENSMUST00000034141.18	9.78682	10.0638	10.2723	9.92322	10.2904	10.3278	10.1532	10.2111
Piezo1	ENSMUSG00000014444.18	ENSMUST00000156333.9	8.93313	8.48066	8.29961	8.76204	8.45334	8.11295	8.33099	8.47675
Nrp1	ENSMUSG00000025810.10	ENSMUST00000026917.10	4.91175	5.07478	5.30985	4.8306	6.19575	5.0492	4.82033	5.36314
Wbp11	ENSMUSG00000030216.13	ENSMUST00000116514.4	8.80679	8.53185	8.70726	8.73933	8.79383	8.69948	8.8368	8.85791
Pea15a	ENSMUSG00000013698.13	ENSMUST00000013842.12	5.27628	5.08429	5.1549	5.3966	5.33068	5.21187	5.27872	5.18118
Fam98a	ENSMUSG00000002017.11	ENSMUST00000112507.4	8.8569	8.64399	8.85131	8.83184	8.79713	8.82103	8.86251	9.12897
Hnrnpul1	ENSMUSG00000040725.14	ENSMUST00000043765.14	10.0413	9.94119	10.0112	9.97144	10.0381	9.96387	10.0835	10.0541
D5Ertd579e	ENSMUSG00000029190.20	ENSMUST00000031091.13	6.41257	6.30587	6.33722	6.12984	6.65953	6.52031	6.22852	6.22971
Syncrip	ENSMUSG00000032423.13	ENSMUST00000174282.8	11.7387	11.5655	11.8143	11.9914	11.9998	11.8622	12.042	12.1209
Septin6	ENSMUSG00000050379.16	ENSMUST00000053456.11	6.82341	6.6972	6.87377	7.01292	6.82595	6.67255	7.04648	6.99743
Trmt13	ENSMUSG00000033439.13	ENSMUST00000041524.11	6.0417	5.92963	6.13023	6.20056	6.1303	6.19421	6.21461	6.06408
Bbs9	ENSMUSG00000035919.17	ENSMUST00000150395.8	5.71434	5.6579	5.54663	5.70398	5.6415	5.46747	5.66577	5.45747
Mtx2	ENSMUSG00000027099.10	ENSMUST00000028511.8	9.50078	9.52321	9.49935	9.53331	9.40705	9.70353	9.49383	9.494
Wdr91	ENSMUSG00000058486.12	ENSMUST00000081214.12	4.86296	4.53679	4.58588	4.78184	4.65806	4.61061	4.75026	4.66881
Flnb	ENSMUSG00000025278.10	ENSMUST00000052678.9	12.4366	12.6881	12.4335	12.7575	12.7623	12.5743	12.5685	13.0759
Ptpn23	ENSMUSG00000036057.12	ENSMUST00000040021.12	9.22984	9.14344	8.88697	9.02709	9.03862	8.85626	8.96473	9.14086
Dgkg	ENSMUSG00000022861.18	ENSMUST00000089925.10	5.21219	5.18768	5.08099	5.26816	5.23374	5.0823	5.25176	5.13791
Wls	ENSMUSG00000028173.11	ENSMUST00000068952.10	10.4517	10.7225	10.359	10.4958	10.1125	10.1722	9.99766	10.059
Pagr1a	ENSMUSG00000030680.7	ENSMUST00000162069.3	5.06186	4.90655	5.05722	5.05399	5.05461	5.07329	5.07625	5.05337
Hspa5	ENSMUSG00000026864.14	ENSMUST00000100171.3	14.1581	14.4858	14.7488	14.2051	14.1602	14.3979	13.9293	14.1393
Rab2a	ENSMUSG00000047187.10	ENSMUST00000060232.8	9.49535	9.73692	10.0472	9.82366	9.73125	10.0748	9.89235	9.67771
Tomm22	ENSMUSG00000022427.5	ENSMUST00000127292.2	9.0255	8.81936	8.73394	8.80711	8.95094	8.96223	8.75616	9.01524
Nup153	ENSMUSG00000021374.11	ENSMUST00000021803.10	10.523	10.6506	10.5163	10.5714	10.5602	10.4136	10.5427	10.6372
Acer1	ENSMUSG00000045019.5	ENSMUST00000056113.5	6.4385	6.56093	6.44838	6.2126	6.22248	6.12697	6.09594	6.21599
Zdhhc21	ENSMUSG00000028403.16	ENSMUST00000030110.15	8.22508	8.44051	8.04401	8.21794	8.16202	8.33704	7.95801	8.2297
Atp5o	ENSMUSG00000022956.12	ENSMUST00000023677.10	11.7433	11.9275	12.0218	11.7215	11.9709	12.2365	11.8924	11.8836
Slc4a4	ENSMUSG00000060961.17	ENSMUST00000148750.8	9.89971	10.4941	10.4465	9.62077	10.1161	10.427	10.0415	9.86607
Nono	ENSMUSG00000031311.18	ENSMUST00000033673.7	11.5153	11.3513	11.6203	11.7934	11.7078	11.6476	11.8744	11.8892
Rab11a	ENSMUSG00000004771.13	ENSMUST00000167569.8	8.05758	8.28091	8.29722	8.08801	8.32763	8.3424	8.12938	8.08168
Zfp456	ENSMUSG00000078995.11	ENSMUST00000057070.9	5.94809	6.06251	6.12006	6.19246	6.02152	6.03214	6.06625	5.96388
Mocs3	ENSMUSG00000074576.5	ENSMUST00000099071.5	5.64871	5.43971	5.43324	5.62532	5.6428	5.43213	5.52204	5.58064
Slc6a9	ENSMUSG00000028542.18	ENSMUST00000163288.2	7.61235	8.13977	7.42184	7.9213	7.76191	7.62386	7.42445	7.30775
Osgepl1	ENSMUSG00000026096.15	ENSMUST00000027265.10	7.37658	7.33938	7.22998	7.36655	7.52353	7.30947	7.41129	7.41454
Lgals12	ENSMUSG00000024972.17	ENSMUST00000159983.8	4.92403	4.85985	4.91915	4.88903	4.87221	5.05644	4.98895	5.07205
Yipf2	ENSMUSG00000032182.16	ENSMUST00000034700.15	6.69889	6.98525	6.79375	6.79186	6.66767	6.83758	6.66766	6.69481
Mblac2	ENSMUSG00000051098.7	ENSMUST00000057598.7	3.87734	3.83193	3.88117	3.7857	3.79214	3.74178	3.96913	3.77133
Tent2	ENSMUSG00000042167.7	ENSMUST00000048702.7	8.48263	8.47375	8.59218	8.4214	8.37693	8.59046	8.53858	8.40674
Ndc80	ENSMUSG00000024056.11	ENSMUST00000024851.10	9.27726	9.17598	9.03396	9.50493	9.36077	9.28706	9.36863	9.35747
Phlpp1	ENSMUSG00000044340.8	ENSMUST00000061047.7	8.86711	8.69702	8.5634	8.59209	8.69136	8.57044	8.72767	8.84782
Ero1b	ENSMUSG00000057069.8	ENSMUST00000221560.2	6.58047	7.02818	7.37124	6.60084	8.46163	6.80615	6.58031	7.28155
Chd7	ENSMUSG00000041235.13	ENSMUST00000051558.10	9.44186	8.96581	8.93	9.16959	9.2175	8.97151	9.09069	9.29871
Utp3	ENSMUSG00000070697.5	ENSMUST00000090413.6	9.29367	8.89174	9.17778	9.36505	9.24207	9.18365	9.4353	9.33478
Bsdc1	ENSMUSG00000040859.15	ENSMUST00000048162.10	7.47883	7.79146	7.58763	7.46529	7.41584	7.51328	7.56437	7.42776
Yrdc	ENSMUSG00000028889.18	ENSMUST00000102628.11	7.3558	7.07627	6.94623	7.07857	7.23322	7.10867	7.16305	7.33096
Rnf185	ENSMUSG00000020448.17	ENSMUST00000077078.12	6.37802	6.39324	6.46614	6.36974	6.64068	6.38293	6.58185	6.42323
Bche	ENSMUSG00000027792.12	ENSMUST00000029367.6	9.66401	10.6005	10.6964	9.5776	10.0244	10.741	9.9479	9.7608
Slc37a1	ENSMUSG00000024036.17	ENSMUST00000171233.9	9.51806	9.79005	9.4009	9.3993	9.2385	9.5137	9.21215	9.2413
Banf1	ENSMUSG00000024844.16	ENSMUST00000170010.3	9.87401	9.7462	9.80821	9.8986	9.70092	9.87	9.81697	9.75978
Ptprm	ENSMUSG00000033278.11	ENSMUST00000037974.10	4.29288	4.42835	4.38524	4.46627	4.5872	4.3763	4.3238	4.44956
Plagl2	ENSMUSG00000051413.18	ENSMUST00000056924.14	6.69606	6.46378	6.32816	6.57547	6.39731	6.31068	6.50245	6.45133
Cask	ENSMUSG00000031012.18	ENSMUST00000033321.11	9.35765	9.64105	9.69502	9.52698	9.51819	9.65884	9.54793	9.50124
Ssb	ENSMUSG00000068882.14	ENSMUST00000090852.11	11.6409	11.6315	11.8285	11.9683	11.8134	11.9592	11.9713	11.9982
Tm4sf4	ENSMUSG00000027801.8	ENSMUST00000029377.8	11.7045	11.931	11.8288	11.7081	11.8193	11.5704	11.8164	11.5536
Zfp512b	ENSMUSG00000000823.17	ENSMUST00000108789.9	5.45637	5.07269	5.22065	5.22512	5.35104	5.26543	5.20098	5.32377
Tusc2	ENSMUSG00000010054.5	ENSMUST00000193418.2	4.50689	4.40097	4.46037	4.34662	4.54261	4.48543	4.34263	4.48908
Kntc1	ENSMUSG00000029414.12	ENSMUST00000031366.12	10.2411	10.1894	9.97124	10.258	10.0019	9.74549	10.0932	10.2524
Sulf2	ENSMUSG00000006800.15	ENSMUST00000146497.9	10.7838	10.6732	10.5461	10.7243	10.4459	10.3208	10.323	10.4601
Selenoh	ENSMUSG00000076437.12	ENSMUST00000117299.10	7.42256	7.11313	7.14989	7.31547	7.20066	6.99592	7.33576	7.22992
Afmid	ENSMUSG00000017718.16	ENSMUST00000073388.13	3.85713	3.89668	3.9715	3.88828	3.89738	3.89881	3.85021	3.84968
Fam120a	ENSMUSG00000038014.8	ENSMUST00000060805.7	11.6635	11.5422	11.4131	11.2909	11.4239	11.4787	11.369	11.5153
Qpctl	ENSMUSG00000030407.3	ENSMUST00000032566.3	6.61612	6.82636	6.60493	6.55199	6.54349	6.57484	6.39348	6.60628
Sh2d3c	ENSMUSG00000059013.13	ENSMUST00000074248.11	4.30793	4.36227	4.34232	4.28609	4.37159	4.36518	4.24731	4.27155
Cpped1	ENSMUSG00000065979.13	ENSMUST00000096272.11	8.74926	8.85965	8.95051	8.75883	9.05376	9.20057	8.99081	9.05318
Fa2h	ENSMUSG00000033579.17	ENSMUST00000038475.9	4.03573	4.52325	3.8974	3.99882	4.10474	4.03474	3.99432	3.92066
Oaz1	ENSMUSG00000035242.16	ENSMUST00000180036.8	9.52734	9.07986	9.04394	8.90925	9.35156	9.25022	8.99161	9.12266
Tab2	ENSMUSG00000015755.17	ENSMUST00000146444.8	8.37836	8.2197	8.2164	8.1757	8.22551	8.21597	8.143	8.08462
Dap3	ENSMUSG00000068921.15	ENSMUST00000107491.11	10.0081	10.1001	9.91949	10.0491	9.88851	10.0704	10.0923	10.1473
Gm3055	ENSMUSG00000094622.3	ENSMUST00000218939.2	4.73615	4.65151	4.80313	4.65743	4.79689	4.58307	4.70407	4.82109
4833439L19Rik	ENSMUSG00000025871.19	ENSMUST00000153065.8	6.67998	6.76945	6.78841	6.49383	6.70366	6.71664	6.61913	6.60725
Nrros	ENSMUSG00000052384.15	ENSMUST00000231836.2	3.77022	3.92486	3.61418	3.70818	3.8581	3.76051	3.75698	3.72611
Tasp1	ENSMUSG00000039033.12	ENSMUST00000110079.9	5.21343	5.01771	5.12672	5.20893	5.15604	5.08485	5.12957	5.14569
Ankrd13a	ENSMUSG00000041870.18	ENSMUST00000102578.11	8.79329	8.86774	9.06885	8.70384	8.7943	9.08564	8.93524	8.80843
Taf9	ENSMUSG00000052293.15	ENSMUST00000190594.2	9.31592	9.07514	9.01455	9.16437	9.12778	9.13932	9.10688	9.14002
Zfp961	ENSMUSG00000052446.18	ENSMUST00000109997.10	6.70757	6.75264	6.80539	6.77636	6.7371	6.71752	6.79541	6.78525
Chchd4	ENSMUSG00000034203.9	ENSMUST00000040835.9	7.32567	7.17903	7.30541	7.27716	7.40982	7.41871	7.36485	7.5099
Btc	ENSMUSG00000082361.7	ENSMUST00000121044.6	7.67896	7.26803	6.90532	7.9292	7.12985	7.10909	7.39952	7.30507
Commd7	ENSMUSG00000056941.18	ENSMUST00000109782.2	6.15967	6.18615	6.27434	6.25502	6.16391	6.30786	6.36334	6.01432
Vkorc1l1	ENSMUSG00000066735.9	ENSMUST00000051758.11	7.70723	7.76117	7.46701	7.65984	7.44521	7.63204	7.32187	7.50769
Slc35e3	ENSMUSG00000060181.7	ENSMUST00000079041.7	5.5105	5.52816	5.51782	5.45706	5.42776	5.55336	5.52009	5.45274
Mrpl55	ENSMUSG00000036860.15	ENSMUST00000108787.9	6.96194	6.99373	6.75917	6.94423	6.87238	7.28228	6.97967	7.07007
Zscan12	ENSMUSG00000036721.15	ENSMUST00000225545.2	5.64014	5.48202	5.39271	5.60473	5.66269	5.49769	5.59168	5.54142
Washc1	ENSMUSG00000024101.16	ENSMUST00000072383.14	7.77156	8.01274	7.86156	7.92966	7.90319	7.92827	8.00112	7.96714
Stk17b	ENSMUSG00000026094.15	ENSMUST00000027263.14	9.09374	9.26738	9.34762	9.29347	9.36653	9.35038	9.28992	9.15635
Cdv3	ENSMUSG00000032803.16	ENSMUST00000116517.9	7.51917	7.6573	7.7552	7.79681	7.67855	7.72446	7.77335	7.86264
Abca3	ENSMUSG00000024130.17	ENSMUST00000039013.15	9.02913	9.02117	8.84362	8.70376	8.69441	8.67141	8.64187	8.54671
Lin9	ENSMUSG00000058729.14	ENSMUST00000192561.6	7.5741	7.46426	7.47578	7.5853	7.56356	7.39955	7.46744	7.53829
Anapc10	ENSMUSG00000036977.9	ENSMUST00000048147.9	7.00478	6.92946	7.03871	7.0721	7.1341	6.9099	7.14796	6.90294
Elac1	ENSMUSG00000036941.3	ENSMUST00000041138.3	5.48504	5.35517	5.25675	5.31682	5.39229	5.4258	5.48428	5.4168
Nae1	ENSMUSG00000031878.19	ENSMUST00000034349.10	9.64772	9.7335	9.78982	9.83666	9.6942	9.74174	9.82373	9.7273
Sinhcaf	ENSMUSG00000039985.15	ENSMUST00000203164.3	8.76926	8.52103	8.63843	9.02942	8.7162	8.64304	9.01072	8.79575
Srp54a	ENSMUSG00000073079.7	ENSMUST00000220578.2	10.9947	11.1796	11.5325	11.3161	11.3769	11.474	11.2841	11.2905
Insl6	ENSMUSG00000050957.5	ENSMUST00000052380.5	6.21817	6.71895	6.58353	6.42465	6.6064	6.76329	6.45078	6.30728
Oaf	ENSMUSG00000032014.7	ENSMUST00000034512.7	6.12927	6.21003	6.3212	6.0897	6.00053	6.19974	6.18453	6.04324
Sgsh	ENSMUSG00000005043.14	ENSMUST00000100172.3	7.67613	7.80737	7.65852	7.46485	7.46674	7.58009	7.36547	7.61372
Ascc3	ENSMUSG00000038774.10	ENSMUST00000035606.10	10.2121	10.1567	10.2372	10.2692	10.3182	10.2051	10.1887	10.3232
Tec	ENSMUSG00000029217.17	ENSMUST00000073843.13	5.99765	6.10207	6.0599	6.24018	6.12034	6.22463	6.06325	5.97628
Ppan	ENSMUSG00000004100.13	ENSMUST00000004203.6	9.03225	8.60176	8.66011	8.77837	8.94352	8.75218	8.84053	9.13483
Smad7	ENSMUSG00000025880.12	ENSMUST00000026999.10	4.2521	4.27302	4.21108	4.12115	4.41782	4.22028	4.1638	4.16735
E2f4	ENSMUSG00000014859.10	ENSMUST00000015003.10	8.78986	8.57317	8.67348	8.76576	8.46314	8.82123	8.7284	8.8239
Mid1ip1	ENSMUSG00000008035.13	ENSMUST00000115524.8	7.56529	7.69195	7.66429	7.67901	7.70682	8.05393	7.79637	7.89267
Ttbk2	ENSMUSG00000090100.8	ENSMUST00000057135.14	4.64178	4.47914	4.43189	4.47247	4.57819	4.4819	4.47348	4.50321
Pdxk	ENSMUSG00000032788.16	ENSMUST00000041616.15	8.66803	8.44892	8.72395	8.80482	8.74194	8.54439	8.97846	8.82454
Zfp987	ENSMUSG00000066009.9	ENSMUST00000091878.6	4.95038	5.02104	4.84523	4.99315	4.97613	4.98961	5.11417	4.9507
Cyp3a44	ENSMUSG00000054417.6	ENSMUST00000067479.6	7.72342	6.84868	7.31314	6.07607	7.75595	6.88576	6.95068	6.41894
Afg1l	ENSMUSG00000038302.15	ENSMUST00000041024.15	6.82564	6.89577	7.13596	6.85999	6.97196	7.11678	7.09551	6.94256
Rer1	ENSMUSG00000029048.4	ENSMUST00000030914.4	9.97109	10.3201	10	9.94326	9.98086	10.2055	9.79782	9.86304
Ttc26	ENSMUSG00000056832.15	ENSMUST00000162554.8	4.50225	4.55813	4.43536	4.61621	4.43449	4.35376	4.49363	4.54976
Hid1	ENSMUSG00000034586.15	ENSMUST00000106542.9	8.46478	8.37248	8.45026	8.53355	8.39863	8.13693	7.97395	8.32127
Rc3h1	ENSMUSG00000040423.12	ENSMUST00000161609.8	7.9535	7.73838	7.63001	7.72765	7.91701	7.72515	7.69509	7.77358
Zc3h14	ENSMUSG00000021012.17	ENSMUST00000110105.10	9.5778	9.51703	9.49185	9.49155	9.4394	9.41805	9.52617	9.55268
Pex16	ENSMUSG00000027222.15	ENSMUST00000028650.9	7.9179	8.15229	7.93201	7.64112	8.01499	8.00498	7.8944	7.89851
Dpm1	ENSMUSG00000078919.11	ENSMUST00000109193.8	7.8433	7.83878	8.12803	8.01741	7.79844	8.1088	8.00326	7.88213
Mrps27	ENSMUSG00000041632.8	ENSMUST00000052249.7	8.97487	9.00205	9.06909	9.14528	9.1691	9.20112	9.16811	9.18267
Mmd	ENSMUSG00000003948.18	ENSMUST00000004050.7	6.63614	6.61598	6.61565	6.3574	6.37657	6.56678	6.45007	6.39138
Ndufaf6	ENSMUSG00000050323.15	ENSMUST00000058183.9	7.84645	7.71345	7.61035	7.80669	7.78089	7.98806	7.72833	7.79091
Nek2	ENSMUSG00000026622.16	ENSMUST00000027931.8	8.91517	8.77881	8.96341	9.11972	8.88704	9.12844	9.21196	9.13575
Elovl5	ENSMUSG00000032349.14	ENSMUST00000034904.14	10.5198	10.6622	10.0966	10.4257	10.1003	10.3332	10.1134	10.2652
Smim7	ENSMUSG00000044600.15	ENSMUST00000058733.9	7.94805	8.33537	8.34675	8.2923	7.95219	8.19844	8.14106	8.05344
Cd276	ENSMUSG00000035914.12	ENSMUST00000165365.3	6.47642	6.45092	6.26924	6.56298	6.26292	6.20787	6.44967	6.28201
Slc7a6	ENSMUSG00000031904.6	ENSMUST00000034378.5	9.3581	9.26907	8.9404	9.29157	8.96392	8.75026	8.78503	8.97933
Bag2	ENSMUSG00000042215.9	ENSMUST00000187602.2	3.19256	3.1476	3.20737	3.30002	3.17318	3.14864	3.16573	3.18149
Bcs1l	ENSMUSG00000026172.13	ENSMUST00000113732.2	7.45545	7.42182	7.4633	7.43855	7.42015	7.37806	7.37268	7.50965
Tmem203	ENSMUSG00000078201.6	ENSMUST00000104998.5	5.96254	6.01944	5.77796	5.72419	5.71152	5.75532	5.71897	5.71181
Mblac1	ENSMUSG00000049285.5	ENSMUST00000057773.5	3.87519	3.55728	3.75629	3.77798	3.65781	3.67466	3.65102	3.67136
Scfd2	ENSMUSG00000062110.15	ENSMUST00000072857.13	7.87746	8.0076	8.01681	7.72756	7.97899	7.81281	7.78091	7.95147
Mcm3ap	ENSMUSG00000001150.8	ENSMUST00000170795.3	9.1563	8.83987	8.86532	8.9341	9.1413	8.83522	9.04393	9.29125
Fbxl14	ENSMUSG00000030019.7	ENSMUST00000032094.7	6.95614	6.63969	6.3645	6.44534	6.61251	6.33013	6.53419	6.62359
Siae	ENSMUSG00000001942.9	ENSMUST00000215474.2	10.0384	10.1123	9.82223	9.6798	9.69779	9.57557	9.64625	9.54782
Adgrf5	ENSMUSG00000056492.7	ENSMUST00000226087.2	5.15519	5.21565	5.08331	5.07519	5.1818	4.92198	4.93867	4.91598
Zfp664	ENSMUSG00000079215.9	ENSMUST00000111417.9	5.77281	5.51978	5.54513	5.77112	5.53197	5.64287	5.65285	5.53061
Hectd4	ENSMUSG00000042744.17	ENSMUST00000042614.13	8.67866	8.58633	8.65486	8.35548	8.74241	8.50976	8.54903	8.55375
Enpp4	ENSMUSG00000023961.17	ENSMUST00000143137.2	7.39222	7.48929	7.06211	7.29422	7.04805	7.15297	7.0671	7.19007
Pole3	ENSMUSG00000028394.10	ENSMUST00000030091.10	7.53378	7.54897	7.6792	7.73932	7.56539	7.75404	7.87305	7.70245
Tbcb	ENSMUSG00000006095.13	ENSMUST00000006254.6	8.91717	8.94379	9.00199	8.99526	9.11615	9.03733	9.14942	8.93041
Tmsb15l	ENSMUSG00000072955.15	ENSMUST00000127404.8	4.27645	4.23402	4.21354	4.28448	4.24693	4.20844	4.25382	4.12948
Hsp90b1	ENSMUSG00000020048.14	ENSMUST00000020238.14	14.7386	15.3446	15.2152	14.8803	14.6121	15.2618	14.5924	14.7464
Rab13	ENSMUSG00000027935.15	ENSMUST00000065418.7	5.34647	5.28183	5.343	5.42361	5.37785	5.35456	5.4291	5.27722
Arl8b	ENSMUSG00000030105.9	ENSMUST00000204483.2	8.42988	8.72131	8.76504	8.65882	8.49882	8.67014	8.60306	8.45861
Cyp2b13	ENSMUSG00000040583.9	ENSMUST00000005669.9	3.32433	3.3178	3.41774	3.19316	3.60987	3.41491	3.30135	3.30586
Rbm17	ENSMUSG00000037197.12	ENSMUST00000040314.12	8.58014	8.65259	8.77322	8.94417	8.75248	8.90767	9.00883	8.84525
Grpel1	ENSMUSG00000029198.4	ENSMUST00000031099.4	9.76999	9.65205	9.83268	9.77278	9.75011	10.029	9.89491	9.88852
Prelid2	ENSMUSG00000056671.8	ENSMUST00000235606.2	7.97652	8.1139	8.17479	8.07381	8.09169	8.23303	8.08447	8.07976
Tbrg1	ENSMUSG00000011114.19	ENSMUST00000117654.3	10.1205	10.1102	10.342	10.2268	10.4152	10.3654	10.2965	10.3624
Mfsd6l	ENSMUSG00000048329.8	ENSMUST00000053211.8	7.68826	8.22329	8.06114	7.49325	7.54141	7.902	7.4838	7.48923
Tmed5	ENSMUSG00000063406.12	ENSMUST00000002837.11	9.50897	9.59564	9.47822	9.7047	9.30991	9.48363	9.40292	9.33155
Pcnt	ENSMUSG00000001151.11	ENSMUST00000001179.7	8.37005	8.0671	7.88253	7.98853	8.36834	8.03425	8.20042	8.39446
Gnpda2	ENSMUSG00000029209.16	ENSMUST00000031117.13	7.43063	7.28673	7.12905	7.34163	7.43593	6.98447	7.31169	7.21826
Ube2t	ENSMUSG00000026429.10	ENSMUST00000027687.8	7.37789	7.15078	6.99489	7.24974	7.11633	7.1349	7.15083	7.3306
Ctif	ENSMUSG00000052928.10	ENSMUST00000165559.3	4.41269	4.48892	4.61509	4.58559	4.56705	4.5588	4.67247	4.51538
Ptp4a3	ENSMUSG00000059895.14	ENSMUST00000053232.8	3.69612	3.67728	3.60836	3.64204	3.67302	3.64942	3.63398	3.6721
B4galnt2	ENSMUSG00000013418.9	ENSMUST00000038343.7	12.5349	13.2414	12.9384	12.6337	12.4791	12.8487	12.5361	12.4165
Slc25a46	ENSMUSG00000024259.10	ENSMUST00000060396.7	7.98543	8.10927	8.12586	7.90767	7.86402	8.07383	8.04319	7.87628
Cln6	ENSMUSG00000032245.13	ENSMUST00000034776.13	8.07226	8.14144	7.69299	7.86852	7.59355	7.62137	7.65154	7.7727
Drg2	ENSMUSG00000020537.10	ENSMUST00000018568.4	8.95955	8.7417	8.89019	8.98636	9.02623	8.94004	9.0625	9.14076
Tnfsf13	ENSMUSG00000089669.8	ENSMUST00000018896.14	6.57019	6.62939	6.42259	6.29385	6.70465	6.87418	6.48552	6.48416
Acp1	ENSMUSG00000044573.17	ENSMUST00000074038.7	9.03468	8.91052	9.0087	9.18668	9.27646	9.07122	9.28486	9.0895
Syt12	ENSMUSG00000049303.11	ENSMUST00000059295.10	5.12359	5.1402	5.30285	5.25413	5.2312	5.21439	5.18012	5.12727
Exoc7	ENSMUSG00000020792.16	ENSMUST00000106411.10	8.90542	9.14794	9.13003	8.96041	9.04858	9.02408	9.03651	9.13359
Tifa	ENSMUSG00000046688.15	ENSMUST00000164447.3	7.26495	7.32203	7.42651	7.85981	7.35497	7.26254	7.28196	7.18331
Alg2	ENSMUSG00000039740.7	ENSMUST00000044148.3	8.53193	8.60001	8.49848	8.54748	8.40125	8.40549	8.35802	8.46974
BC024978	ENSMUSG00000078786.10	ENSMUST00000108379.8	4.81175	4.84482	4.96001	4.88203	4.78845	4.88527	4.81566	4.91354
Srbd1	ENSMUSG00000024135.11	ENSMUST00000095187.4	8.47446	8.41464	8.44929	8.55099	8.52191	8.52191	8.57592	8.73558
Trim65	ENSMUSG00000054517.10	ENSMUST00000106440.9	6.51109	6.37025	6.4579	6.53039	6.55586	6.37642	6.56576	6.51846
Cst6	ENSMUSG00000024846.7	ENSMUST00000025764.6	7.00948	8.18141	8.22884	6.9343	7.45845	8.0346	7.30885	7.05083
Pus1	ENSMUSG00000029507.17	ENSMUST00000031481.13	8.39317	8.04188	8.20555	8.34468	8.13468	8.22382	8.47127	8.3108
Zfp825	ENSMUSG00000069208.10	ENSMUST00000202645.4	7.33051	7.34716	7.34693	7.41151	7.49698	7.2317	7.4932	7.35236
Dner	ENSMUSG00000036766.13	ENSMUST00000049126.13	5.33805	5.5162	5.38221	5.36234	5.3514	5.20926	5.10642	5.28229
Ndfip1	ENSMUSG00000024425.5	ENSMUST00000236052.2	9.85839	10.2376	10.2535	9.8267	10.0423	10.1954	9.93106	9.62502
Supt4a	ENSMUSG00000020485.15	ENSMUST00000093955.12	7.60203	7.86013	7.9464	7.99557	7.87556	7.98623	8.02104	7.96714
Spdl1	ENSMUSG00000069910.3	ENSMUST00000093191.3	7.85333	7.80155	7.75678	8.11121	8.04924	7.8709	8.10382	8.10961
Hnrnpr	ENSMUSG00000066037.15	ENSMUST00000105850.8	9.89744	9.74118	10.0422	10.1588	10.12	9.93056	10.239	10.1746
C1rl	ENSMUSG00000038527.10	ENSMUST00000049124.10	4.65829	4.85092	4.85512	4.70148	5.25896	4.8795	4.64739	4.72938
Xlr3b	ENSMUSG00000073125.11	ENSMUST00000101486.5	5.53929	5.70888	5.42008	5.5239	5.7993	5.67651	5.47938	5.52468
Zfp707	ENSMUSG00000034429.16	ENSMUST00000229652.2	4.20591	4.02644	4.19375	4.12362	4.01092	4.04367	4.16526	4.22941
Nemf	ENSMUSG00000020982.10	ENSMUST00000021368.10	9.74733	9.78874	10.048	9.94587	9.89216	9.88463	9.92171	10.0205
Eefsec	ENSMUSG00000033216.10	ENSMUST00000165242.4	8.04118	7.90953	7.96784	8.00882	7.91754	7.96244	8.06782	8.11228
Xxylt1	ENSMUSG00000047434.15	ENSMUST00000055389.9	6.34692	6.36549	6.20426	6.26139	6.17557	6.08359	6.2105	6.22059
Thoc7	ENSMUSG00000053453.10	ENSMUST00000225325.2	9.84904	9.94695	9.86213	9.98246	9.79258	9.89488	9.90764	9.85456
Bend7	ENSMUSG00000048186.15	ENSMUST00000056914.7	6.07435	6.28247	6.2638	6.00799	6.23091	6.24088	6.26671	6.11853
Cyhr1	ENSMUSG00000053929.18	ENSMUST00000176274.2	6.5272	6.37289	6.44391	6.3898	6.63738	6.46781	6.48579	6.26338
Retnlb	ENSMUSG00000022650.8	ENSMUST00000023328.8	3.33029	3.54386	3.20391	3.34339	3.28325	3.30645	3.2731	3.19771
Tctn2	ENSMUSG00000118662.2	ENSMUST00000239501.2	5.59153	5.55344	5.39488	5.52407	5.42696	5.24456	5.32243	5.3015
Neurl2	ENSMUSG00000039873.5	ENSMUST00000042775.5	4.08571	4.03372	3.97111	3.95972	4.12454	3.9318	3.96302	4.03701
Uros	ENSMUSG00000030979.14	ENSMUST00000106146.8	5.71401	5.79672	5.86844	5.75841	5.75486	5.87811	5.8774	5.9194
Pop7	ENSMUSG00000029715.6	ENSMUST00000031728.5	6.43179	6.26839	6.37178	6.49909	6.39058	6.40973	6.48638	6.37862
Myh10	ENSMUSG00000020900.16	ENSMUST00000102611.10	8.33703	8.64425	8.43514	8.53726	8.53366	8.34835	8.56877	8.92921
Bhlha15	ENSMUSG00000052271.8	ENSMUST00000060747.8	4.17248	4.24829	4.39487	4.25965	4.5336	4.19217	4.01148	4.16899
Cln5	ENSMUSG00000022125.8	ENSMUST00000022721.8	7.27018	7.48408	7.21716	7.30198	7.25428	7.25843	7.08069	6.95516
Csf2ra	ENSMUSG00000059326.8	ENSMUST00000237386.2	4.62098	4.61871	4.61462	4.56438	4.54275	4.60927	4.52042	4.56393
Rnf6	ENSMUSG00000029634.16	ENSMUST00000161859.8	8.16534	8.26078	8.43764	8.46881	8.45087	8.4038	8.53927	8.28492
2210408I21Rik	ENSMUSG00000071252.7	ENSMUST00000225605.2	4.78091	4.8025	4.89134	4.79493	4.91108	4.831	4.74989	4.84058
Gramd3	ENSMUSG00000001700.11	ENSMUST00000237422.2	8.1453	8.6393	8.93824	8.41007	8.54499	8.89085	8.52266	8.39464
Ak1	ENSMUSG00000026817.15	ENSMUST00000068271.5	3.40449	3.42834	3.40646	3.45507	3.44589	3.41427	3.5423	3.46968
Tnnt1	ENSMUSG00000064179.14	ENSMUST00000163710.8	5.00214	5.00782	5.00834	4.95349	4.87595	4.97542	5.09494	5.02594
Hps5	ENSMUSG00000014418.17	ENSMUST00000014562.14	8.07311	8.22736	8.18146	7.97364	8.24025	8.20138	8.02979	8.08646
Limk2	ENSMUSG00000020451.18	ENSMUST00000101638.4	9.99684	9.87951	9.79172	9.91869	9.88286	9.73845	10.0517	9.95507
Fn3krp	ENSMUSG00000039253.8	ENSMUST00000038096.8	6.40543	6.56452	6.4135	6.44137	6.65863	6.38321	6.56613	6.54525
Gpd1l	ENSMUSG00000050627.14	ENSMUST00000146623.8	8.35299	8.52544	8.67666	8.39112	8.68975	8.60142	8.76427	8.62307
Sec24c	ENSMUSG00000039367.12	ENSMUST00000048657.10	10.8308	11.0225	11.1671	10.8112	10.9215	10.8988	10.8859	10.8981
Spsb2	ENSMUSG00000038451.14	ENSMUST00000047760.10	4.51042	4.68872	4.73703	4.60949	4.6222	4.67987	4.63414	4.62164
Lman1	ENSMUSG00000041891.17	ENSMUST00000048260.15	11.2822	11.6865	11.5609	11.2567	11.1396	11.4456	11.0349	11.1313
Prickle3	ENSMUSG00000031145.16	ENSMUST00000129662.3	3.93573	3.92083	3.9897	4.02971	3.95089	3.92276	3.91643	3.92954
Krt75	ENSMUSG00000022986.6	ENSMUST00000042957.6	5.20695	5.32694	5.56495	5.52129	5.38317	5.16151	5.72498	5.4448
Pstpip2	ENSMUSG00000025429.10	ENSMUST00000114741.4	7.74119	8.31729	8.48141	7.54763	8.03644	8.57023	7.91567	7.90383
Fn1	ENSMUSG00000026193.16	ENSMUST00000055226.13	3.72776	3.76041	3.82304	3.68716	3.76332	3.626	3.64346	3.71316
Rcor3	ENSMUSG00000037395.17	ENSMUST00000110849.10	6.06075	6.3076	6.13697	6.1421	6.19674	6.1336	6.19944	6.1463
Nde1	ENSMUSG00000022678.17	ENSMUST00000115795.9	7.73649	7.50487	7.54676	7.83612	7.5494	7.56426	7.91133	7.69558
Clip2	ENSMUSG00000063146.12	ENSMUST00000036999.10	8.06686	7.92393	7.99932	8.02422	8.15191	8.06873	8.24742	8.06454
Arfgef2	ENSMUSG00000074582.11	ENSMUST00000099078.10	9.8666	9.98699	10.0616	9.74996	9.77221	9.93464	9.85965	9.98619
Slc25a25	ENSMUSG00000026819.16	ENSMUST00000113308.8	7.29515	7.0867	7.4049	7.38157	7.19387	7.24679	7.33054	7.3971
Glul	ENSMUSG00000026473.17	ENSMUST00000086199.12	10.2924	10.1314	10.0342	10.4009	10.5488	9.91837	10.3544	10.3006
Lamb2	ENSMUSG00000052911.10	ENSMUST00000065014.10	6.75258	6.87331	6.80252	6.81067	6.66613	6.25229	6.64042	6.55583
Rps23rg1	ENSMUSG00000065952.14	ENSMUST00000136592.2	10.6502	10.5436	10.9118	10.8152	10.7259	10.7455	10.9495	11.017
Rmnd1	ENSMUSG00000019763.12	ENSMUST00000042251.11	6.7975	6.53337	6.72837	6.52367	6.6079	6.66098	6.68024	6.66006
Nacc1	ENSMUSG00000001910.6	ENSMUST00000001975.6	8.55837	8.45059	8.30541	8.42085	8.32578	8.47773	8.46429	8.53825
Atp8a1	ENSMUSG00000037685.16	ENSMUST00000072971.13	9.78898	10.0472	9.7997	9.7039	9.52941	9.5237	9.52255	9.41968
Tacc2	ENSMUSG00000030852.19	ENSMUST00000207282.2	8.38936	8.3386	8.37002	8.41457	8.48164	8.3733	8.48184	8.33761
Stk11ip	ENSMUSG00000026213.16	ENSMUST00000027414.16	7.31587	7.04958	6.92217	7.07496	7.06013	6.87274	6.93496	7.10129
Ncoa1	ENSMUSG00000020647.11	ENSMUST00000085814.5	8.26284	8.58407	8.65816	8.27485	8.49886	8.51051	8.52503	8.48177
Spout1	ENSMUSG00000039660.17	ENSMUST00000100220.5	7.46365	7.22139	7.36413	7.44876	7.39537	7.3813	7.51128	7.38587
Ticrr	ENSMUSG00000046591.11	ENSMUST00000035977.9	8.70224	8.26441	8.17404	8.4368	8.35908	8.18941	8.41043	8.54856
Tmem242	ENSMUSG00000004945.16	ENSMUST00000005053.14	6.38382	6.24521	6.32345	6.28402	6.38055	6.31074	6.3453	6.20428
Fam32a	ENSMUSG00000003039.10	ENSMUST00000003123.10	8.34052	8.5536	8.50288	8.42819	8.17473	8.31822	8.38768	8.33574
Sepsecs	ENSMUSG00000029173.13	ENSMUST00000031069.13	8.18095	8.309	8.27005	8.09069	8.16307	8.41549	8.24539	8.28821
Fastkd2	ENSMUSG00000025962.16	ENSMUST00000027103.7	9.43204	9.37399	9.46939	9.45678	9.37323	9.33508	9.29954	9.37756
Gkap1	ENSMUSG00000021552.8	ENSMUST00000091579.6	6.31858	6.24843	6.41981	6.65364	6.43849	6.25422	6.73809	6.39589
Tubgcp2	ENSMUSG00000025474.10	ENSMUST00000026547.9	8.89075	8.86814	8.73962	8.84301	8.65358	8.62151	8.82264	8.92093
Lpl	ENSMUSG00000015568.17	ENSMUST00000015712.15	4.27944	4.36456	4.40112	4.27866	5.36468	4.16149	4.1489	4.61451
Myo5c	ENSMUSG00000033590.9	ENSMUST00000036555.8	9.24895	9.10553	8.9859	9.19834	9.15329	8.86742	9.0862	9.18727
Rreb1	ENSMUSG00000039087.18	ENSMUST00000128570.9	9.50862	9.46125	9.44407	9.35956	9.52222	9.41172	9.52962	9.63565
Ern1	ENSMUSG00000020715.10	ENSMUST00000001059.9	8.08421	8.2032	8.07692	7.99317	8.03503	7.96423	7.61005	7.84335
Slc28a2	ENSMUSG00000027219.14	ENSMUST00000110524.2	8.56275	8.57376	8.04369	8.2311	9.17468	8.22352	8.2164	8.39086
Asb8	ENSMUSG00000048175.14	ENSMUST00000143400.8	7.08209	7.10753	7.11224	6.99526	7.06608	7.11539	7.08559	7.19394
Leprotl1	ENSMUSG00000031513.9	ENSMUST00000033910.9	7.96412	8.31314	7.86158	8.04592	7.72537	8.03352	7.72297	7.71335
Amacr	ENSMUSG00000022244.8	ENSMUST00000070877.7	7.08332	7.14358	7.33261	6.9548	7.2451	7.33662	7.33073	7.15115
B3gnt7	ENSMUSG00000079445.4	ENSMUST00000113306.4	8.18122	8.71164	8.59962	8.27664	7.97469	8.76765	8.08473	8.10063
Abhd5	ENSMUSG00000032540.17	ENSMUST00000156520.8	6.97826	7.04411	7.02559	6.9982	7.14197	7.03974	7.00745	7.01535
Aqr	ENSMUSG00000040383.17	ENSMUST00000043160.13	10.7784	10.8724	10.9539	10.9633	10.9523	10.8938	10.8977	11.093
Vgll4	ENSMUSG00000030315.16	ENSMUST00000032459.14	8.97194	8.83592	8.73676	9.10735	8.83677	8.74874	9.00903	9.1706
Tmem38b	ENSMUSG00000028420.14	ENSMUST00000030127.13	4.89975	4.91299	4.84453	4.83018	4.83571	4.86916	4.83527	4.70963
Syne2	ENSMUSG00000063450.15	ENSMUST00000143031.8	10.4614	10.4868	10.2274	10.5539	10.5871	10.3286	10.5859	10.7721
Ptpn4	ENSMUSG00000026384.14	ENSMUST00000064091.12	6.87646	6.84541	6.80677	6.9776	6.89751	6.84596	6.8815	6.88004
Ncoa6	ENSMUSG00000038369.15	ENSMUST00000109670.8	9.63948	9.66473	9.42627	9.44389	9.58408	9.40369	9.36862	9.53786
Dnajb14	ENSMUSG00000074212.8	ENSMUST00000090178.10	7.23103	7.30167	7.41747	7.34215	7.15295	7.35163	7.22977	7.26345
Odf2	ENSMUSG00000026790.20	ENSMUST00000113759.9	7.51987	7.42497	7.4556	7.77484	7.67772	7.63602	7.88657	7.80463
Orc2	ENSMUSG00000026037.15	ENSMUST00000027198.12	8.2723	8.10317	8.29021	8.47377	8.30975	8.34116	8.39687	8.4997
Cftr	ENSMUSG00000041301.16	ENSMUST00000045706.12	12.731	12.8606	12.5258	12.6697	12.5102	12.3944	12.5465	12.5181
Utp15	ENSMUSG00000041747.4	ENSMUST00000040972.4	9.54623	9.31693	9.58706	9.72217	9.53077	9.42977	9.73617	9.63776
Setd2	ENSMUSG00000044791.17	ENSMUST00000153838.8	10.1981	9.94248	10.1201	10.089	10.1651	9.85292	10.1194	10.1544
Cep85	ENSMUSG00000037443.14	ENSMUST00000040271.12	6.95671	6.91827	7.07076	6.97143	7.34865	6.90493	6.94374	7.16801
Gm45837	ENSMUSG00000030653.18	ENSMUST00000084894.15	7.05231	7.34926	7.27201	7.17923	6.97518	7.06912	6.90679	7.16332
Leap2	ENSMUSG00000036216.6	ENSMUST00000036045.6	6.13083	5.94226	6.20278	5.55607	6.44359	6.21775	6.07117	5.90059
Igfbp4	ENSMUSG00000017493.13	ENSMUST00000140772.2	9.84082	9.76599	9.51986	9.98131	9.329	9.27494	9.6459	9.55875
Il11ra1	ENSMUSG00000073889.11	ENSMUST00000108041.8	4.32366	4.33824	4.23651	4.19236	4.35312	4.28813	4.16025	4.1796
Pcsk6	ENSMUSG00000030513.15	ENSMUST00000098391.11	6.47675	6.00492	6.33552	6.25711	6.19771	6.32789	6.25635	6.01469
Fam83e	ENSMUSG00000054161.13	ENSMUST00000129507.5	7.27389	7.17464	6.94546	6.79287	7.13773	7.14408	6.94519	7.08056
Btd	ENSMUSG00000021900.11	ENSMUST00000090147.7	7.55596	8.17847	8.11681	7.61178	7.72327	8.06235	7.66616	7.61666
Foxn3	ENSMUSG00000033713.13	ENSMUST00000046859.12	6.10293	6.08271	5.8164	5.85266	6.02857	5.955	5.99101	5.98362
Tbc1d9b	ENSMUSG00000036644.16	ENSMUST00000093138.13	7.62344	7.71228	7.64755	7.53081	7.67951	7.54923	7.6346	7.46361
Paip1	ENSMUSG00000025451.16	ENSMUST00000109203.9	9.43685	9.35482	9.59976	9.60677	9.41393	9.46992	9.58975	9.35447
Lcorl	ENSMUSG00000015882.19	ENSMUST00000016026.14	8.02924	8.13383	8.14909	7.90653	7.93267	8.16968	7.95794	7.97455
Sergef	ENSMUSG00000030839.13	ENSMUST00000033127.12	5.49936	5.54235	5.59138	5.57191	5.42434	5.43747	5.53901	5.63423
Galnt12	ENSMUSG00000039774.13	ENSMUST00000045041.12	8.89647	9.00884	8.70986	8.8369	8.63254	8.52327	8.53803	8.58558
Slc35a2	ENSMUSG00000031156.19	ENSMUST00000096514.11	7.5016	7.90946	7.33789	7.43627	7.34779	7.60092	7.08803	7.3889
Atf1	ENSMUSG00000023027.14	ENSMUST00000023769.11	8.76368	8.55851	8.39383	8.68017	8.33381	8.36854	8.41379	8.5083
Ctsl	ENSMUSG00000021477.10	ENSMUST00000222517.2	10.2416	9.90567	9.69438	10.2529	10.5409	9.50429	9.70546	9.84737
Dazap1	ENSMUSG00000069565.13	ENSMUST00000092305.6	9.55473	9.5945	9.60651	9.66558	9.47119	9.73349	9.82589	9.88773
Exoc6b	ENSMUSG00000033769.17	ENSMUST00000160197.6	9.07316	9.21135	9.13229	9.35012	9.085	9.11706	9.1446	9.21468
Pelo	ENSMUSG00000042275.10	ENSMUST00000109226.5	7.51936	7.39586	7.64321	7.67408	7.65925	7.54635	7.68999	7.74724
Ubac2	ENSMUSG00000041765.7	ENSMUST00000039803.7	8.4539	8.63417	8.47552	8.45921	8.25937	8.48484	8.24212	8.33711
Ankrd22	ENSMUSG00000024774.17	ENSMUST00000025686.9	6.87393	7.04987	6.63471	6.78974	6.79373	7.05257	6.65339	6.65092
Itgb4	ENSMUSG00000020758.16	ENSMUST00000068981.13	12.3205	12.3437	12.1478	12.1253	12.0675	12.0035	11.9011	12.0807
Thtpa	ENSMUSG00000045691.15	ENSMUST00000050575.9	6.20993	5.97178	6.00522	6.11213	6.20615	5.81659	6.19174	6.04422
Tmem50b	ENSMUSG00000022964.15	ENSMUST00000023686.15	6.42363	7.01268	6.83507	6.56086	6.55987	7.21475	6.52042	6.50692
P2rx4	ENSMUSG00000029470.16	ENSMUST00000081554.13	8.34597	9.03815	8.77371	8.71625	8.66829	8.73633	8.4337	8.38159
Traf3	ENSMUSG00000021277.17	ENSMUST00000021706.11	4.75649	4.48858	4.40796	4.50082	4.63134	4.51922	4.50982	4.61125
Slc13a2	ENSMUSG00000001095.6	ENSMUST00000001122.6	9.35797	9.94494	10.0055	8.73557	9.69949	9.42419	9.47072	8.88563
Ltv1	ENSMUSG00000019814.6	ENSMUST00000019950.6	9.78147	9.61082	9.7752	9.83616	9.73805	9.88691	9.88922	9.87491
Carhsp1	ENSMUSG00000008393.10	ENSMUST00000008537.10	8.28887	8.22483	8.07079	8.18429	8.24998	8.14922	8.21395	8.18855
Rbmx	ENSMUSG00000031134.17	ENSMUST00000114726.8	8.38591	8.42226	8.67319	8.67391	8.6514	8.49629	8.77302	8.81359
Ciao2a	ENSMUSG00000032381.6	ENSMUST00000034945.6	8.21191	8.16386	8.02821	7.98701	8.04487	8.05269	7.88196	7.95001
Mfsd4a	ENSMUSG00000059149.18	ENSMUST00000046658.10	5.88989	6.1332	6.16062	5.89544	5.87661	6.04155	5.86534	5.68614
Tor3a	ENSMUSG00000060519.12	ENSMUST00000079625.11	6.92516	7.19507	7.02506	6.8745	6.78973	6.97441	6.67836	6.73412
Rbm43	ENSMUSG00000036249.17	ENSMUST00000102767.8	5.61455	5.64481	5.63577	5.73958	5.73969	5.57485	5.63737	5.69141
Morn2	ENSMUSG00000045257.11	ENSMUST00000227729.2	4.21496	4.32064	4.36006	4.45406	4.26182	4.37673	4.43444	4.37145
Zbtb20	ENSMUSG00000022708.17	ENSMUST00000114694.9	6.47261	6.35375	6.06725	6.51191	6.55999	6.11454	6.55358	6.5969
Dnajc21	ENSMUSG00000044224.17	ENSMUST00000136591.8	7.72509	7.71442	7.8185	7.88001	7.63877	7.86562	7.83124	7.7295
Nampt	ENSMUSG00000020572.9	ENSMUST00000020886.9	9.396	9.60651	9.82921	9.74351	9.46569	9.77834	9.63426	9.52597
Senp8	ENSMUSG00000051705.14	ENSMUST00000163586.9	5.12342	5.1706	5.10378	5.21526	5.16299	5.14012	5.16295	5.07672
Trim27	ENSMUSG00000021326.14	ENSMUST00000221464.2	8.18897	8.06573	7.99964	8.26623	8.10291	8.07137	8.14847	8.02159
Vma21	ENSMUSG00000073131.13	ENSMUST00000114576.9	7.6606	7.64815	7.56973	7.63147	7.64164	7.67888	7.41338	7.52836
Itgb3bp	ENSMUSG00000028549.18	ENSMUST00000146258.2	6.3611	6.16267	6.30886	6.37952	6.43704	6.3452	6.43779	6.27811
Clptm1l	ENSMUSG00000021610.9	ENSMUST00000022102.9	9.55862	9.75842	9.7504	9.49442	9.30984	9.67037	9.41837	9.37525
Ubxn8	ENSMUSG00000052906.8	ENSMUST00000095349.6	8.25569	8.57827	8.29912	8.30204	8.17199	8.52001	8.18922	8.07135
Ppp2r1b	ENSMUSG00000032058.15	ENSMUST00000114437.9	9.10024	9.09694	9.14367	9.22566	9.06926	9.13509	9.17046	9.21994
Ndufa10	ENSMUSG00000026260.13	ENSMUST00000027478.7	10.7662	10.9192	10.9778	10.8987	10.9345	11.1406	10.964	10.9642
Atf5	ENSMUSG00000038539.16	ENSMUST00000107893.9	4.54015	4.06074	4.03348	4.39123	4.18305	3.92022	4.01939	4.08734
Ap2a2	ENSMUSG00000002957.12	ENSMUST00000003038.12	10.1375	10.5649	10.7406	10.146	10.4046	10.7693	10.4339	10.5129
Cntnap1	ENSMUSG00000017167.7	ENSMUST00000103109.4	4.36487	4.37008	4.56786	4.27854	4.14185	4.2049	4.06522	4.25119
Gipc1	ENSMUSG00000019433.10	ENSMUST00000019577.10	8.11468	7.89414	7.91592	8.03845	8.00739	7.68318	8.04421	7.87188
Lifr	ENSMUSG00000054263.13	ENSMUST00000227727.2	4.69036	4.76052	5.16335	4.3803	7.21693	4.57698	4.36202	5.39239
Galnt10	ENSMUSG00000020520.15	ENSMUST00000066987.14	8.71372	8.97823	8.9548	8.69571	8.61463	8.73716	8.58052	8.58966
Atp5k	ENSMUSG00000050856.17	ENSMUST00000049628.16	9.64397	9.86482	9.92778	9.58583	9.62086	10.1066	9.71822	9.63426
Psmc2	ENSMUSG00000028932.9	ENSMUST00000030769.7	10.5256	10.5408	10.6534	10.577	10.5116	10.7323	10.535	10.6674
Dnmt1	ENSMUSG00000004099.17	ENSMUST00000004202.17	11.5962	11.3201	11.3866	11.6121	11.6374	11.3499	11.6707	11.9303
Haus3	ENSMUSG00000079555.3	ENSMUST00000060049.8	8.50334	8.49746	8.47373	8.65169	8.44571	8.47853	8.47031	8.54781
Enpp7	ENSMUSG00000046697.18	ENSMUST00000106273.3	6.93946	8.09503	9.3224	6.4552	8.45227	8.93498	7.97599	7.70077
Mtfr1l	ENSMUSG00000046671.19	ENSMUST00000102550.10	6.6598	6.67161	6.79794	6.64319	6.79461	6.99428	6.75854	6.83201
Sbno2	ENSMUSG00000035673.11	ENSMUST00000219260.2	8.57462	8.39055	8.48829	8.34454	8.46753	8.51355	8.29139	8.40217
Prrc2c	ENSMUSG00000040225.16	ENSMUST00000182593.8	12.4834	12.4452	12.5444	12.6877	12.6561	12.4903	12.6523	12.8106
Plod2	ENSMUSG00000032374.15	ENSMUST00000160359.2	3.10595	3.04613	3.07501	3.09392	3.08739	3.09519	3.1468	3.12423
Mprip	ENSMUSG00000005417.18	ENSMUST00000108751.8	8.96282	8.11597	7.88392	8.05838	8.39667	8.16878	7.9846	8.17603
Kctd9	ENSMUSG00000034327.18	ENSMUST00000078053.13	6.72627	6.66138	6.69686	6.63221	6.71201	6.77173	6.6696	6.6224
Unk	ENSMUSG00000020770.14	ENSMUST00000021116.12	6.58807	6.52511	6.5724	6.64919	6.59292	6.60805	6.58346	6.74564
Rrp8	ENSMUSG00000030888.15	ENSMUST00000098148.6	7.42923	7.31157	7.47003	7.53991	7.48432	7.38642	7.55071	7.59789
Cobll1	ENSMUSG00000034903.19	ENSMUST00000112430.8	9.0728	9.42141	9.44928	9.18089	9.34753	9.44466	9.15929	9.3308
Gimap9	ENSMUSG00000051124.7	ENSMUST00000054050.5	6.61674	6.76502	6.70445	6.78174	6.55558	6.66228	6.78411	6.53889
Trap1	ENSMUSG00000005981.12	ENSMUST00000006137.9	11.3618	11.2519	11.2963	11.4195	11.4454	11.2999	11.4098	11.4532
Glod5	ENSMUSG00000031163.3	ENSMUST00000033503.3	8.4553	8.98408	9.4013	8.33078	8.86171	9.21702	8.84789	8.59038
Gnb2	ENSMUSG00000029713.16	ENSMUST00000111027.8	11.0116	11.0535	11.0088	10.9928	11.0252	11.0364	11.0221	11.0691
Wipf3	ENSMUSG00000086040.9	ENSMUST00000132855.8	4.97149	5.25543	5.2728	4.96336	5.11938	5.1318	5.02666	4.96244
Atp1a1	ENSMUSG00000033161.11	ENSMUST00000036493.8	15.1307	15.3667	15.3506	14.9036	15.116	15.3232	15.0205	15.0625
Rfxank	ENSMUSG00000036120.11	ENSMUST00000212320.2	6.14201	6.25509	6.44272	6.23119	6.4104	6.41404	6.33573	6.26139
Eif3j2	ENSMUSG00000043424.11	ENSMUST00000057110.11	9.76394	9.73464	10.0165	10.261	10.0735	10.0861	10.1816	10.1028
Gon7	ENSMUSG00000091931.6	ENSMUST00000173969.2	6.16185	6.15276	6.20368	6.32397	6.08438	6.28608	6.36519	6.17203
Fto	ENSMUSG00000055932.16	ENSMUST00000069718.15	8.47848	8.38601	8.35667	8.5472	8.56612	8.33479	8.57941	8.5563
Mlst8	ENSMUSG00000024142.16	ENSMUST00000070888.14	7.66925	7.59198	7.58853	7.6824	7.73699	7.72963	7.7984	7.9094
Tstd2	ENSMUSG00000035495.16	ENSMUST00000107772.8	7.90363	7.97298	7.98213	7.93756	7.99686	7.84911	8.02586	8.05141
Sptlc2	ENSMUSG00000021036.11	ENSMUST00000021424.5	11.1933	11.4721	11.4023	11.1499	11.0153	11.542	11.0285	10.9779
Inpp5a	ENSMUSG00000025477.15	ENSMUST00000097975.3	7.16717	6.97145	7.02532	6.83967	7.13645	7.24962	7.02463	7.06331
Snrpb2	ENSMUSG00000008333.13	ENSMUST00000008477.13	9.52501	9.53648	9.63491	9.90219	9.68105	9.76473	9.7707	9.79744
Ctdp1	ENSMUSG00000033323.15	ENSMUST00000036229.13	8.43133	8.25227	8.24665	8.3247	8.39955	8.10015	8.39269	8.38058
Pde5a	ENSMUSG00000053965.11	ENSMUST00000066728.10	9.94092	10.0839	9.89393	9.89589	9.83821	9.93787	9.94887	9.94919
Pacs2	ENSMUSG00000021143.11	ENSMUST00000223502.2	6.76821	6.47962	6.48001	6.42154	6.67118	6.44521	6.56114	6.53323
Dnaaf5	ENSMUSG00000025857.11	ENSMUST00000026975.11	8.42546	8.22773	8.18935	8.21472	8.2421	8.15	8.21918	8.45641
Smn1	ENSMUSG00000021645.17	ENSMUST00000022147.15	9.07348	8.95031	8.95351	9.16296	9.24309	9.13428	9.12637	9.20418
Wdr35	ENSMUSG00000066643.13	ENSMUST00000111113.3	7.16256	6.8643	6.92638	7.09478	7.00597	6.7755	7.10535	7.05775
Dennd2d	ENSMUSG00000027901.13	ENSMUST00000183271.2	8.57061	8.69145	8.67898	8.65272	8.57524	8.61708	8.59918	8.55424
P2ry6	ENSMUSG00000048779.6	ENSMUST00000060174.6	4.99396	4.99263	4.79198	4.95478	4.75437	4.82668	4.85631	4.90998
Cir1	ENSMUSG00000041777.13	ENSMUST00000058615.10	7.8207	7.76037	7.76892	8.01296	8.10906	7.86442	8.10321	7.80416
Mroh8	ENSMUSG00000074627.12	ENSMUST00000143663.2	4.85186	4.76028	4.56166	4.5535	4.75331	4.52049	4.5963	4.71268
Adat3	ENSMUSG00000113640.2	ENSMUST00000038411.5	5.0979	4.96346	5.04793	5.05323	5.03282	5.01628	4.97212	4.9309
Defa3	ENSMUSG00000074440.4	ENSMUST00000098893.4	14.102	13.8633	14.3714	13.629	14.3307	14.5443	13.8045	14.0457
Nek8	ENSMUSG00000017405.15	ENSMUST00000017549.13	5.40918	5.08061	5.08857	5.24082	5.33081	5.17247	5.1511	5.15342
Impa2	ENSMUSG00000024525.8	ENSMUST00000025403.8	7.973	7.76778	7.87777	8.01665	7.88102	7.84707	8.06626	8.10271
Dhodh	ENSMUSG00000031730.19	ENSMUST00000123605.9	7.40783	7.10535	7.19314	7.46081	7.29419	7.11939	7.42382	7.32392
Med16	ENSMUSG00000013833.16	ENSMUST00000105378.9	8.27353	8.11421	8.09438	7.99198	8.0111	7.86173	8.11561	8.11387
Serf1	ENSMUSG00000021643.16	ENSMUST00000022145.15	4.82654	4.92881	4.92509	4.99673	4.88797	4.90828	4.92503	4.85986
Klhl25	ENSMUSG00000055652.15	ENSMUST00000171155.4	6.14056	6.13551	6.03612	6.18543	5.92853	6.08902	6.10664	6.14866
Spred1	ENSMUSG00000027351.15	ENSMUST00000028829.13	7.11756	6.87576	6.66416	7.08134	6.87178	6.71598	7.08132	6.94972
Rnaset2b	ENSMUSG00000094724.9	ENSMUST00000232304.2	9.4622	9.756	9.58069	9.60223	9.26836	9.51552	9.36777	9.3546
Mtf2	ENSMUSG00000029267.18	ENSMUST00000081567.11	7.82991	7.73233	7.86162	8.0119	7.68955	7.84846	7.89688	7.8729
Vezt	ENSMUSG00000036099.17	ENSMUST00000047711.13	7.68848	7.42062	7.36585	7.45682	7.27577	7.27921	7.29917	7.24832
Qsox2	ENSMUSG00000036327.19	ENSMUST00000091263.12	9.356	9.2529	9.02575	9.13441	8.9784	8.7147	8.77718	8.92774
Arhgap18	ENSMUSG00000039031.17	ENSMUST00000039557.9	8.68138	8.96243	9.10389	8.80446	8.85963	9.12153	9.03589	8.81535
Hmgb1	ENSMUSG00000066551.13	ENSMUST00000093196.11	12.5116	12.389	12.4294	12.706	12.5465	12.5436	12.6204	12.6572
Rae1	ENSMUSG00000027509.12	ENSMUST00000029013.10	8.96879	8.84637	9.0065	9.09476	8.9618	8.85166	9.14788	9.0573
Pcdhgb5	ENSMUSG00000103749.2	ENSMUST00000192535.2	4.51436	4.4792	4.46629	4.32835	4.26763	4.36354	4.26069	4.37448
Tmem102	ENSMUSG00000089876.4	ENSMUST00000051025.5	8.32002	8.34964	8.11496	8.08665	8.28372	8.21426	8.18135	8.26641
Sfxn3	ENSMUSG00000025212.18	ENSMUST00000062213.13	5.90632	5.67684	5.46782	5.81603	5.84488	5.37062	5.68132	5.64765
Cyb5d1	ENSMUSG00000044795.13	ENSMUST00000108660.8	5.27035	5.08452	5.17942	5.08986	5.33291	5.2563	5.20381	5.24114
Lzts2	ENSMUSG00000035342.15	ENSMUST00000237043.2	5.72573	5.51061	5.47792	5.50163	5.51023	5.35239	5.57569	5.46589
Gm14288	ENSMUSG00000078889.12	ENSMUST00000109020.9	6.17011	6.33339	6.37924	6.26477	6.27516	6.15398	6.27227	6.18656
Pgap1	ENSMUSG00000073678.5	ENSMUST00000097739.5	12.0565	12.5474	12.1238	12.1687	11.9628	12.4301	11.9146	12.0161
Sidt1	ENSMUSG00000022696.18	ENSMUST00000047446.13	7.4727	7.82693	7.15469	7.52549	7.12471	7.24742	7.14257	7.13359
Nsrp1	ENSMUSG00000037958.14	ENSMUST00000102494.8	7.91793	7.91521	8.15905	8.17299	8.05181	8.00474	8.21334	8.17931
Fam210a	ENSMUSG00000038121.7	ENSMUST00000042852.7	8.55764	8.61829	8.69882	8.63622	8.75866	8.84806	8.82092	8.88183
Etfdh	ENSMUSG00000027809.15	ENSMUST00000120992.8	10.0986	10.3803	10.5223	10.1664	10.3467	10.4666	10.4166	10.3183
Try5	ENSMUSG00000036938.18	ENSMUST00000064324.12	9.30628	12.3338	13.5283	8.68653	15.8991	10.3901	8.58221	14.2047
Zfp644	ENSMUSG00000049606.17	ENSMUST00000112696.8	9.13818	8.96349	8.94052	9.08718	9.09731	8.73484	8.92758	9.06345
Nrbp1	ENSMUSG00000029148.16	ENSMUST00000031034.12	9.84055	10.0648	9.93145	9.88189	10.1136	10.0791	9.96488	10.0234
Alg9	ENSMUSG00000032059.14	ENSMUST00000034561.11	9.38747	9.53508	9.21392	9.41024	9.1034	9.17902	9.00308	9.11772
Zdhhc17	ENSMUSG00000035798.15	ENSMUST00000041723.15	7.55034	7.8614	7.75799	7.74442	7.56968	7.73531	7.54616	7.59823
Auh	ENSMUSG00000021460.18	ENSMUST00000021913.16	7.00452	7.25058	7.28024	7.24097	7.4733	7.31243	7.31213	7.12356
Gpsm2	ENSMUSG00000027883.16	ENSMUST00000029482.16	9.32187	9.33933	9.31505	9.28435	9.14305	9.4043	9.3493	9.2991
Slc35g2	ENSMUSG00000070287.4	ENSMUST00000093792.4	6.40095	6.60168	6.52924	6.55351	6.33875	6.33772	6.32604	6.28905
Pkn3	ENSMUSG00000026785.15	ENSMUST00000045246.8	6.21087	6.01781	6.02536	6.31955	6.18	6.00303	6.30388	6.18694
Mettl18	ENSMUSG00000041396.14	ENSMUST00000111490.2	5.88544	5.57479	5.66363	5.83206	5.78011	5.67947	5.70502	5.74218
Macir	ENSMUSG00000044768.17	ENSMUST00000149927.2	6.91739	7.00821	6.95481	7.03327	6.99154	7.02196	6.99559	6.97489
Sema4g	ENSMUSG00000025207.17	ENSMUST00000026225.15	8.55648	8.65591	8.14844	7.6175	8.64166	8.56879	7.64602	8.16022
Anxa1	ENSMUSG00000024659.16	ENSMUST00000025561.8	8.11273	7.27729	6.61548	8.53018	7.42893	7.33552	7.47954	7.86591
Ddx47	ENSMUSG00000030204.11	ENSMUST00000032326.11	8.87728	8.97638	8.96033	9.00585	9.11477	9.09004	9.15364	9.09403
Cyth3	ENSMUSG00000018001.19	ENSMUST00000116456.10	4.64802	4.73656	4.72812	4.91923	4.79673	4.75265	4.79454	4.82234
Fam183b	ENSMUSG00000049154.13	ENSMUST00000060581.5	4.09948	4.06958	4.10732	4.06446	4.00752	3.98442	4.07393	4.03411
Tnfaip1	ENSMUSG00000017615.13	ENSMUST00000017759.9	8.82473	8.99755	8.97666	8.91386	8.87548	9.16517	9.00686	9.01361
Zbtb1	ENSMUSG00000033454.7	ENSMUST00000042779.4	8.21471	8.24029	8.22919	8.48187	8.40743	8.23615	8.42013	8.45003
Slc66a2	ENSMUSG00000034006.18	ENSMUST00000131780.8	5.93436	5.81319	5.58505	5.80282	5.67124	5.56026	5.69237	5.70668
Mgat4b	ENSMUSG00000036620.15	ENSMUST00000041725.14	8.67527	8.58494	8.17161	8.40848	8.41931	8.22289	8.15236	8.26713
Dnajc10	ENSMUSG00000027006.14	ENSMUST00000028392.8	10.5908	10.8388	10.7094	10.7424	10.2558	10.5977	10.2316	10.2996
Hnrnpa2b1	ENSMUSG00000004980.17	ENSMUST00000204188.3	13.0029	13.0401	13.2648	13.4337	13.2764	13.3736	13.4484	13.3061
Dhrs3	ENSMUSG00000066026.15	ENSMUST00000105744.8	6.67865	7.07521	6.85087	6.43722	6.7498	6.762	6.5068	6.46923
Bcl9	ENSMUSG00000038256.16	ENSMUST00000046521.14	7.79752	7.5682	7.36669	7.24138	7.48232	7.46747	7.34302	7.47056
Sgta	ENSMUSG00000004937.7	ENSMUST00000218208.2	8.99002	8.89424	8.82729	8.80255	8.75359	8.97171	8.86782	9.03229
Cklf	ENSMUSG00000054400.17	ENSMUST00000034342.13	6.78559	6.41549	6.47344	6.71511	6.45116	6.42183	6.45696	6.43995
Ugt2a3	ENSMUSG00000035780.3	ENSMUST00000031195.3	8.7047	9.53166	9.54153	8.17466	9.22667	9.53618	9.14375	8.65608
Tm4sf5	ENSMUSG00000018919.11	ENSMUST00000019063.3	11.4196	12.0505	11.9392	11.1943	11.4317	12.0529	11.4835	11.3011
Vsig10	ENSMUSG00000066894.15	ENSMUST00000111967.8	8.55782	8.94304	8.69719	8.45993	8.26808	8.5587	8.44478	8.27205
Nol8	ENSMUSG00000021392.9	ENSMUST00000222197.2	8.59832	8.32967	8.68837	8.85233	8.76272	8.73287	8.87212	8.93979
Zfp280d	ENSMUSG00000038535.18	ENSMUST00000183468.2	4.30468	4.39772	4.46184	4.40607	4.44482	4.4139	4.46858	4.50387
Atic	ENSMUSG00000026192.14	ENSMUST00000027384.6	11.1461	11.0553	11.242	11.3749	11.3283	11.2601	11.4375	11.5615
Opn3	ENSMUSG00000026525.10	ENSMUST00000027809.8	5.33297	5.26567	5.10332	5.2481	5.27862	5.29213	5.16702	5.23502
Selenot	ENSMUSG00000075700.11	ENSMUST00000107924.3	8.98838	9.10154	8.92107	8.86771	8.85977	9.07044	8.67561	8.77863
Zc3hc1	ENSMUSG00000039130.19	ENSMUST00000080812.14	8.01163	7.96241	7.7733	7.91787	8.01362	7.84217	7.97631	8.10031
Gm6710	ENSMUSG00000078887.11	ENSMUST00000109011.8	5.80644	5.73503	5.90642	6.00706	5.9308	5.91304	5.97349	5.92412
Gk2	ENSMUSG00000050553.4	ENSMUST00000059657.4	5.34823	5.50635	6.0213	5.4349	5.74786	5.77924	5.74287	5.50896
Orc4	ENSMUSG00000026761.13	ENSMUST00000028098.11	8.62268	8.77249	8.74951	8.8371	8.93999	8.95154	8.73128	8.84236
Cyp39a1	ENSMUSG00000023963.11	ENSMUST00000233627.2	8.02387	8.33672	7.84958	8.05097	8.42371	7.6519	7.64724	7.69867
Gtf3c5	ENSMUSG00000026816.15	ENSMUST00000113889.9	8.52971	8.42985	8.44735	8.53256	8.35147	8.18069	8.50588	8.50096
Dusp11	ENSMUSG00000030002.16	ENSMUST00000032071.13	9.30791	9.16987	9.15969	9.22245	9.36806	9.27128	9.17054	9.34767
Snapc2	ENSMUSG00000011837.5	ENSMUST00000011981.5	7.1862	6.85013	6.87715	6.99556	6.96777	6.8783	6.94362	7.08511
Tesk1	ENSMUSG00000028458.13	ENSMUST00000060864.13	5.52253	5.0206	4.84174	4.82574	5.10031	5.06244	4.84169	5.11927
D030056L22Rik	ENSMUSG00000047044.8	ENSMUST00000062753.3	6.26924	6.07058	5.96172	6.04028	6.11737	5.98196	6.13344	6.04054
Cytip	ENSMUSG00000026832.13	ENSMUST00000028175.7	3.51526	3.5315	3.63996	3.50361	3.77017	3.53277	3.65764	3.61841
Gm14308	ENSMUSG00000078880.11	ENSMUST00000119149.8	3.88688	4.02157	3.90875	3.91712	3.97874	3.77166	3.97372	3.91899
Garem1	ENSMUSG00000042680.9	ENSMUST00000049260.7	5.90432	6.03112	5.98382	5.88617	6.10371	6.0107	5.93639	5.8524
Foxred2	ENSMUSG00000016552.14	ENSMUST00000016696.13	5.03382	4.997	4.91365	4.93617	5.13444	4.6873	4.76886	4.99097
Api5	ENSMUSG00000027193.13	ENSMUST00000028617.7	10.4933	10.6185	10.7808	10.7392	10.7131	10.7936	10.7667	10.8391
Ppp1r12c	ENSMUSG00000019254.17	ENSMUST00000013886.9	6.79519	6.21184	6.07897	6.19199	6.49815	6.21787	6.1886	6.23012
Nufip2	ENSMUSG00000037857.17	ENSMUST00000100802.11	9.99048	9.71556	9.79216	9.80563	10.0577	9.86655	9.78252	9.95685
Sumf1	ENSMUSG00000030101.16	ENSMUST00000032191.16	8.43704	8.71229	8.44112	8.33276	8.23913	8.45699	8.22077	8.29412
Arhgef19	ENSMUSG00000028919.12	ENSMUST00000006618.9	6.16165	6.08241	6.25137	6.04168	6.49247	6.14567	6.39068	6.37745
Hpd	ENSMUSG00000029445.14	ENSMUST00000031398.14	6.40787	6.89597	6.75718	6.49341	6.43369	6.49047	6.34442	6.38186
Nelfb	ENSMUSG00000013465.20	ENSMUST00000059849.15	8.64086	8.5505	8.52081	8.50307	8.60607	8.47761	8.57814	8.57925
Hnrnpd	ENSMUSG00000000568.16	ENSMUST00000112939.10	11.477	11.5295	11.7019	11.7647	11.6187	11.7096	11.8685	11.9128
Batf2	ENSMUSG00000039699.15	ENSMUST00000045042.8	6.08785	6.68615	6.54798	6.00155	6.41689	6.85254	6.21023	6.38169
Mtg2	ENSMUSG00000039069.20	ENSMUST00000108901.8	6.03811	6.05719	6.0601	6.12573	6.02	6.23884	6.03785	6.09412
Coro7	ENSMUSG00000039637.16	ENSMUST00000038552.13	8.71386	8.85857	8.88754	8.57299	8.94872	8.92411	8.88551	8.8366
Rad54l2	ENSMUSG00000040661.7	ENSMUST00000046502.7	7.65375	7.32179	7.36778	7.48092	7.53856	7.2894	7.4848	7.52652
Mea1	ENSMUSG00000002768.9	ENSMUST00000233430.2	7.82641	7.86436	7.96429	7.79766	7.6795	7.87347	7.93502	7.74512
Agtrap	ENSMUSG00000029007.9	ENSMUST00000030865.9	6.18119	5.98321	5.82824	5.96261	5.8275	5.7315	5.83564	5.77375
Eml3	ENSMUSG00000071647.6	ENSMUST00000096241.6	6.59686	6.16412	6.34201	6.22471	6.3922	6.18887	6.44807	6.26295
Sil1	ENSMUSG00000024357.11	ENSMUST00000235524.2	4.30511	4.32839	4.32941	4.20635	4.20567	4.23647	4.18771	4.31209
Fancf	ENSMUSG00000092118.2	ENSMUST00000169357.2	4.87212	4.79605	4.79313	4.89389	4.88895	4.75962	4.80493	4.85807
Tasor2	ENSMUSG00000033799.11	ENSMUST00000096069.5	9.4523	9.38673	9.5142	9.56051	9.57823	9.32356	9.5087	9.56819
Smarcc2	ENSMUSG00000025369.16	ENSMUST00000026433.9	9.39428	9.47678	9.55934	9.4435	9.47335	9.57625	9.5242	9.49146
Zfp933	ENSMUSG00000059423.14	ENSMUST00000105718.8	6.05204	6.07936	6.12874	6.13832	6.20776	6.00052	6.17612	6.05003
Sh3pxd2b	ENSMUSG00000040711.9	ENSMUST00000038753.6	6.95326	6.45413	6.46114	7.17483	6.63154	6.53165	6.87647	6.83993
Ugt2b37	ENSMUSG00000057425.4	ENSMUST00000075858.4	5.68964	6.17271	6.07114	5.41516	5.75172	6.38224	5.50189	5.58379
Ddx49	ENSMUSG00000057788.14	ENSMUST00000008004.10	8.65717	8.69503	8.84281	8.68173	8.7937	8.86954	8.84545	9.02109
Usp28	ENSMUSG00000032267.9	ENSMUST00000047349.8	8.20709	8.29493	8.08852	8.26547	8.13259	7.97993	8.25706	8.17979
Vcl	ENSMUSG00000021823.11	ENSMUST00000022369.9	11.2151	11.3353	11.2292	11.3694	11.1588	11.1126	11.1651	11.3229
Mroh1	ENSMUSG00000022558.17	ENSMUST00000096385.11	8.25847	8.47116	8.3096	8.0654	8.26198	8.11927	8.28993	8.32612
H6pd	ENSMUSG00000028980.15	ENSMUST00000084117.13	8.65353	9.01631	8.55392	8.42794	8.52186	8.58144	8.36679	8.48047
Fdps	ENSMUSG00000059743.13	ENSMUST00000081848.13	11.1587	11.4483	11.4454	11.4361	11.2833	11.7073	11.3026	11.5659
Usp43	ENSMUSG00000020905.12	ENSMUST00000021288.10	7.90283	7.50079	7.63495	7.50922	7.71742	7.54487	7.529	7.76454
Dhrs1	ENSMUSG00000002332.17	ENSMUST00000002403.10	9.12501	9.19467	9.69889	9.05538	9.49893	9.65936	9.4038	9.18599
Mark2	ENSMUSG00000024969.16	ENSMUST00000164205.8	9.54628	9.62405	9.75333	9.5928	9.65871	9.69913	9.74657	9.72805
Areg	ENSMUSG00000029378.6	ENSMUST00000031325.6	8.36147	7.65417	7.31343	8.76226	7.8397	7.60562	7.90152	7.76367
Prepl	ENSMUSG00000024127.16	ENSMUST00000171795.9	8.93472	8.78803	8.93422	8.91397	8.94951	8.83955	9.00578	8.96287
Ankrd16	ENSMUSG00000047909.12	ENSMUST00000056108.12	5.93792	5.72388	5.60319	5.56259	5.88334	5.6779	5.52346	5.69266
Rbis	ENSMUSG00000078784.9	ENSMUST00000185384.7	9.33505	9.29013	9.28955	9.34738	9.38503	9.3374	9.32314	9.36051
Slc11a2	ENSMUSG00000023030.17	ENSMUST00000138843.8	10.7438	10.2973	9.791	9.72395	10.0431	10.0694	9.68842	10.0998
Acss2	ENSMUSG00000027605.19	ENSMUST00000029135.15	9.49554	9.57771	9.58432	9.79198	9.68248	9.60919	9.85217	9.76638
Elof1	ENSMUSG00000013822.8	ENSMUST00000013966.8	7.49453	7.58319	7.84484	7.72747	7.44193	7.71457	7.6989	7.72345
Ncapd2	ENSMUSG00000038252.14	ENSMUST00000043848.11	11.3142	11.2321	10.9795	11.2376	11.007	10.7978	10.9864	11.2131
Grk2	ENSMUSG00000024858.15	ENSMUST00000088737.11	8.94402	8.74437	8.70463	8.86368	8.554	8.62722	8.73763	8.79244
[truncated: 10,299 more rows]

## Sheet: Supplementary_Table_5
Supplementary Table 5: Totals normalised counts
[truncated: 10,862 more rows]

## Sheet: Supplementary_Table_6
Supplementary Table 6: Proteomics
[truncated: 8,580 more rows]
