# Supplementary material for: Nucleophosmin supports WNT-driven hyperproliferation and tumor initiation
Source: Nat Genet. 2025 Dec 18;58(1):100–15. doi: 10.1038/s41588-025-02408-7 (PMC12807877; doi:10.1038/s41588-025-02408-7)
Supplement: Supplementary file 5 — Statistical source data for Figs. 1, 2, 3, 5, 6 and 7, and Extended Data Fig. 1–10. [file 41588_2025_2408_MOESM5_ESM.xlsx]

## Sheet: Figure_1
Fig. 1b	Pathway	Oesophagus	Mid Colon	Proximal SI	Stomach Antrum	Stomach Corpus	Liver	Bladder	Kidney	Lung	Spleen
	WNT_mediated_activation_of_DVL	0.0860325	0.0534883	-0.105137	0.54349	0.330462	-0.0703386	-0.336836	0.251985	-0.248072	-0.000156889
	Watanabe Wnt	0.108095	-0.00268242	-0.0883204	0.0503081	-0.310193	-0.0660423	-0.115979	0.0538059	0.153121	0.0298603
	Michel a Wnt	-0.0754415	0.269518	0.1704	0.320764	0.161553	0.19242	-0.279139	-0.136223	-0.385064	0.171698
	Van der Flier a Wnt	0.891834	0.308148	0.979851	1.49144	0.983116	-0.0225354	-0.0868425	0.852952	-0.0943329	-0.107548
	Van der Flier b Wnt	0.742522	0.720976	0.650266	1.06761	0.82979	0.223985	0.0560443	-0.0119243	-0.238438	-0.0348917
	Sansom Wnt	0.485097	0.661269	0.910344	0.787449	0.624362	0.138215	0.0729827	0.0090774	0.042946	-0.109404
	TCF_dependent_signaling_in_response_to_WNT	0.224608	0.114908	0.150332	0.222416	0.119466	0.209471	0.142056	0.121743	-0.039781	0.00534263
	Signaling_by_Wnt	0.144395	0.0268858	0.0433938	0.0337929	-0.00797545	0.139171	-0.0461763	-0.042202	0.00125118	0.0265171
Fig. 1d	Mouse_ID	Sex	Abbreviation	Genotype	Tissue location	Timepoint	Npm1 expr.	Npm1 expression normalised to WT avg.
	RQP20.2a	Male	WT	RosaCreER	Oesophagus	Day 4	5670.56	0.813508
	RQP20.2b	Male	WT	RosaCreER	Oesophagus	Day 4	6977.59	1.00102
	RQP20.2e	Female	WT	RosaCreER	Oesophagus	Day 4	6399.93	0.918144
	RQP20.2h	Female	WT	RosaCreER	Oesophagus	Day 4	8833.95	1.26733
	RMX4.3a	Male	A	RosaCreER Apc fl/fl	Oesophagus	Day 4	10829.8	1.55366
	RMX4.3b	Male	A	RosaCreER Apc fl/fl	Oesophagus	Day 4	16013.9	2.29737
	RMX4.3f	Female	A	RosaCreER Apc fl/fl	Oesophagus	Day 4	19681.8	2.82358
	RMX4.4b	Female	A	RosaCreER Apc fl/fl	Oesophagus	Day 4	14688.3	2.1072
	RMX6.4b	Male	A	RosaCreER Apc fl/fl	Oesophagus	Day 4	11878.3	1.70407
	RQP20.2a	Male	WT	RosaCreER	Mid Colon	Day 4	4596.11	0.905751
	RQP20.2b	Male	WT	RosaCreER	Mid Colon	Day 4	3867.56	0.762175
	RQP20.2e	Female	WT	RosaCreER	Mid Colon	Day 4	5804.42	1.14387
	RQP20.2h	Female	WT	RosaCreER	Mid Colon	Day 4	6029.38	1.1882
	RMX4.3a	Male	A	RosaCreER Apc fl/fl	Mid Colon	Day 4	9171.09	1.80734
	RMX4.3b	Male	A	RosaCreER Apc fl/fl	Mid Colon	Day 4	9400.51	1.85255
	RMX4.3f	Female	A	RosaCreER Apc fl/fl	Mid Colon	Day 4	14422.8	2.84228
	RMX4.4b	Female	A	RosaCreER Apc fl/fl	Mid Colon	Day 4	11320.5	2.23091
	RMX6.4b	Male	A	RosaCreER Apc fl/fl	Mid Colon	Day 4	11668.6	2.29951
	RQP20.2a	Male	WT	RosaCreER	Proximal SI	Day 4	2856.62	0.76063
	RQP20.2e	Female	WT	RosaCreER	Proximal SI	Day 4	3968.26	1.05663
	RQP20.2h	Female	WT	RosaCreER	Proximal SI	Day 4	4441.9	1.18274
	RMX4.3f	Female	A	RosaCreER Apc fl/fl	Proximal SI	Day 4	12450.9	3.3153
	RMX4.4b	Female	A	RosaCreER Apc fl/fl	Proximal SI	Day 4	11878.3	3.16282
	RMX6.4b	Male	A	RosaCreER Apc fl/fl	Proximal SI	Day 4	12895.5	3.43369
	RQP20.2a	Male	WT	RosaCreER	Stomach Antrum	Day 4	3909.94	0.883677
	RQP20.2b	Male	WT	RosaCreER	Stomach Antrum	Day 4	4090.33	0.924447
	RQP20.2e	Female	WT	RosaCreER	Stomach Antrum	Day 4	4524.03	1.02247
	RQP20.2h	Female	WT	RosaCreER	Stomach Antrum	Day 4	5174.19	1.16941
	RMX4.3a	Male	A	RosaCreER Apc fl/fl	Stomach Antrum	Day 4	8242.8	1.86294
	RMX4.3b	Male	A	RosaCreER Apc fl/fl	Stomach Antrum	Day 4	10666	2.4106
	RMX4.3f	Female	A	RosaCreER Apc fl/fl	Stomach Antrum	Day 4	10470.6	2.36644
	RMX6.4b	Male	A	RosaCreER Apc fl/fl	Stomach Antrum	Day 4	9965.94	2.25238
	RQP20.2a	Male	WT	RosaCreER	Stomach Corpus	Day 4	4370.78	0.884163
	RQP20.2b	Male	WT	RosaCreER	Stomach Corpus	Day 4	4178.3	0.845226
	RQP20.2e	Female	WT	RosaCreER	Stomach Corpus	Day 4	5873.51	1.18815
	RQP20.2h	Female	WT	RosaCreER	Stomach Corpus	Day 4	5351.04	1.08246
	RMX4.3a	Male	A	RosaCreER Apc fl/fl	Stomach Corpus	Day 4	7133.97	1.44313
	RMX4.3b	Male	A	RosaCreER Apc fl/fl	Stomach Corpus	Day 4	5559.62	1.12465
	RMX4.3f	Female	A	RosaCreER Apc fl/fl	Stomach Corpus	Day 4	9669.57	1.95605
	RMX4.4b	Female	A	RosaCreER Apc fl/fl	Stomach Corpus	Day 4	8907.68	1.80193
	RMX6.4b	Male	A	RosaCreER Apc fl/fl	Stomach Corpus	Day 4	8638.91	1.74756
	RQP20.2a	Male	WT	RosaCreER	Liver	Day 4	2923.26	0.968414
	RQP20.2b	Male	WT	RosaCreER	Liver	Day 4	2923.26	0.968414
	RQP20.2e	Female	WT	RosaCreER	Liver	Day 4	3169.61	1.05002
	RQP20.2h	Female	WT	RosaCreER	Liver	Day 4	3058.31	1.01315
	RMX4.3a	Male	A	RosaCreER Apc fl/fl	Liver	Day 4	3482.16	1.15356
	RMX4.3b	Male	A	RosaCreER Apc fl/fl	Liver	Day 4	4620.77	1.53076
	RMX4.3f	Female	A	RosaCreER Apc fl/fl	Liver	Day 4	4615.9	1.52915
	RMX4.4b	Female	A	RosaCreER Apc fl/fl	Liver	Day 4	3687.14	1.22147
	RMX6.4b	Male	A	RosaCreER Apc fl/fl	Liver	Day 4	4108.88	1.36118
	RQP20.2e	Female	WT	RosaCreER	Bladder	Day 4	6197.46	1.04688
	RQP20.2h	Female	WT	RosaCreER	Bladder	Day 4	5606.75	0.9471
	RQP20.2a	Male	WT	RosaCreER	Bladder	Day 4	5551.82	0.937821
	RQP20.2b	Male	WT	RosaCreER	Bladder	Day 4	6323.64	1.0682
	RMX4.3f	Female	A	RosaCreER Apc fl/fl	Bladder	Day 4	11002.5	1.85856
	RMX4.4b	Female	A	RosaCreER Apc fl/fl	Bladder	Day 4	9144.69	1.54473
	RMX4.3a	Male	A	RosaCreER Apc fl/fl	Bladder	Day 4	7899.7	1.33443
	RMX4.3b	Male	A	RosaCreER Apc fl/fl	Bladder	Day 4	9734.46	1.64436
	RMX6.4b	Male	A	RosaCreER Apc fl/fl	Bladder	Day 4	8638.91	1.4593
	RQP20.2e	Female	WT	RosaCreER	Kidney	Day 4	4441.9	1.13087
	RQP20.2h	Female	WT	RosaCreER	Kidney	Day 4	4401.67	1.12062
	RQP20.2a	Male	WT	RosaCreER	Kidney	Day 4	3410.63	0.868315
	RQP20.2b	Male	WT	RosaCreER	Kidney	Day 4	3457.3	0.880195
	RMX4.3f	Female	A	RosaCreER Apc fl/fl	Kidney	Day 4	6106.75	1.55472
	RMX4.4b	Female	A	RosaCreER Apc fl/fl	Kidney	Day 4	6323.64	1.60994
	RMX4.3a	Male	A	RosaCreER Apc fl/fl	Kidney	Day 4	4025.08	1.02475
	RMX4.3b	Male	A	RosaCreER Apc fl/fl	Kidney	Day 4	5778.27	1.47109
	RMX6.4b	Male	A	RosaCreER Apc fl/fl	Kidney	Day 4	5351.04	1.36232
	RQP20.2e	Female	WT	RosaCreER	Lung	Day 4	4804.72	1.04985
	RQP20.2h	Female	WT	RosaCreER	Lung	Day 4	5200.27	1.13628
	RQP20.2a	Male	WT	RosaCreER	Lung	Day 4	4072.01	0.889747
	RQP20.2b	Male	WT	RosaCreER	Lung	Day 4	4229.37	0.92413
	RMX4.3f	Female	A	RosaCreER Apc fl/fl	Lung	Day 4	5865.17	1.28156
	RMX4.4b	Female	A	RosaCreER Apc fl/fl	Lung	Day 4	4025.08	0.879491
	RMX4.3a	Male	A	RosaCreER Apc fl/fl	Lung	Day 4	4323.93	0.944791
	RMX4.3b	Male	A	RosaCreER Apc fl/fl	Lung	Day 4	6067.19	1.3257
	RMX6.4b	Male	A	RosaCreER Apc fl/fl	Lung	Day 4	4968.91	1.08572
	RQP20.2e	Female	WT	RosaCreER	Spleen	Day 4	18967.4	1.0025
	RQP20.2h	Female	WT	RosaCreER	Spleen	Day 4	21324.8	1.1271
	RQP20.2a	Male	WT	RosaCreER	Spleen	Day 4	17694.1	0.9352
	RQP20.2b	Male	WT	RosaCreER	Spleen	Day 4	17694.1	0.9352
	RMX4.3f	Female	A	RosaCreER Apc fl/fl	Spleen	Day 4	17843.5	0.943096
	RMX4.4b	Female	A	RosaCreER Apc fl/fl	Spleen	Day 4	22047.6	1.1653
	RMX4.3a	Male	A	RosaCreER Apc fl/fl	Spleen	Day 4	16611	0.877957
	RMX4.3b	Male	A	RosaCreER Apc fl/fl	Spleen	Day 4	13373.4	0.706837
	RMX6.4b	Male	A	RosaCreER Apc fl/fl	Spleen	Day 4	25871	1.36738
Fig. 1i	Arbitrary CRC patient numbers	NPM1 level	NPM1_H-Score	%Ki67+ cells
	1	high	131.57	1.82
	2	high	162.62	7.04
	3	high	136.29	0.08
	4	high	150.64	19.68
	5	high	128.5	0.88
	6	high	160.59	4.57
	7	high	191.75	0.9
	8	high	135.83	1.79
	9	high	127.56	1.14
	10	high	158.64	0.26
	11	high	175.46	15.33
	12	high	130.59	1.55
	13	high	126.55	33.58
	14	high	162.89	2.27
	15	high	130.53	24.29
	16	high	135.82	25.81
	17	high	133.14	24.43
	18	high	173.53	61.5
	19	high	161.87	39.09
	20	high	168.89	40.91
	21	high	165.89	34.6
	22	high	132.72	25.62
	23	high	146.21	27.19
	24	high	158.8	4.38
	25	high	198.64	57.99
	26	high	206.1	30.53
	27	high	177.54	10.49
	28	high	123.05	24.01
	29	high	155.17	31
	30	high	143.38	25.2
	31	high	123.55	54.65
	32	high	212.38	11.11
	33	high	189.02	71.09
	34	high	166.02	58.56
	35	high	190.16	31.69
	36	high	161.22	26.25
	37	high	148.27	25.06
	38	high	183.6	57.82
	39	high	151.42	12.65
	40	high	162.91	13.56
	41	high	157.58	28.16
	42	high	136.88	47.08
	43	high	126.47	22.26
	44	high	151.93	17.36
	45	high	181.32	32.15
	46	high	130.9	64.54
	47	high	143.32	64.35
	48	high	181.75	29.67
	49	high	134.43	23.92
	50	high	173.32	43.57
	51	high	138.08	6.22
	52	high	170.26	30.15
	53	high	181.87	61.26
	54	high	129.2	12.65
	55	high	177.13	48.95
	56	high	169.89	44.95
	57	high	182.39	38.94
	58	high	125.22	35.13
	59	high	143.19	30.32
	60	high	145.97	33.54
	61	high	157.37	30.92
	62	high	153.27	7.1
	63	high	147.68	12.41
	64	high	182.09	14.82
	65	high	231.13	36.67
	66	high	174.41	4.17
	67	high	172.67	7.03
	68	high	227.51	28.28
	69	high	188.16	48.09
	70	high	177.55	11.48
	71	high	170.81	2.82
	72	high	204.66	28.04
	73	high	143.48	2.18
	74	high	155.17	5.41
	75	high	180.79	2.32
	76	high	140.57	7.38
	77	high	153.9	1.43
	78	high	172.28	0.07
	79	high	199.15	6.73
	80	high	162.02	1.74
	81	high	154.78	8.81
	82	high	144.03	4.14
	83	high	185.05	30.88
	84	high	135.18	20.32
	85	high	173.72	0.32
	86	high	148.85	14.73
	87	high	152.71	5.22
	88	high	151.65	3.46
	89	high	148.62	2.87
	90	high	173.75	4.4
	91	high	185.08	44.95
	92	high	144.31	38.92
	93	high	127.76	29.25
	94	high	163.82	9.83
	95	high	187.87	43.21
	96	high	129.97	4.35
	97	high	145.44	11.64
	98	high	183.84	38.47
	99	high	144.05	20.22
	100	high	158.81	53.22
	101	high	146.14	36.35
	102	high	210.26	17.44
	103	high	124.29	26.7
	104	high	141.54	5.03
	105	high	127.2	0.49
	106	high	152.44	51.51
	107	high	160.94	23.17
	108	high	137.33	1.34
	109	high	150.71	1.66
	110	high	176.82	1.32
	111	high	125.64	2.75
	112	high	139.53	4.41
	113	high	170.58	4.9
	114	high	175.56	7.24
	115	high	123.01	0.88
	116	high	154.41	0.23
	117	high	123.1	0.04
	118	high	225	16.86
	119	high	150.59	3.26
	120	high	125.53	0.75
	121	high	129.25	1.15
	122	high	196.06	16.47
	123	high	159.7	7.8
	124	high	130.7	0.12
	125	high	159.68	17.73
	126	high	156.17	11.14
	127	high	146.17	16.8
	128	high	149.55	28.98
	129	high	187.61	7.6
	130	high	146.29	4.74
	131	high	149.6	0.68
	132	high	123.86	14.87
	133	high	150.16	0.81
	134	high	150.4	1.18
	135	high	162.99	9.65
	136	high	135.88	36.37
	137	high	179.67	22.19
	138	high	144.01	1.15
	139	high	130.38	23.26
	140	high	181.71	0.62
	141	high	123.16	0.08
	142	high	131.16	6.66
	143	high	166.06	0.75
	144	high	128.65	0.41
	145	high	149.15	0.92
	146	high	143.81	17.58
	147	high	193.64	27.22
	148	high	139.67	1.06
	149	high	139.36	11.06
	150	high	148.7	18.12
	151	high	168.87	2.64
	152	high	160.54	0.09
	153	high	199.3	50.57
	154	high	189.26	31.17
	155	high	139.96	18.03
	156	high	123.43	6.14
	157	high	140.45	12.88
	158	high	148.54	40.32
	159	high	138.72	11.97
	160	high	139.31	9.78
	161	high	157.08	9.39
	162	high	132.73	28.64
	163	high	169.3	36.46
	164	high	142.07	35.03
	165	high	163.58	26.79
	166	high	167.19	1.17
	167	high	159.99	0.35
	168	high	183.68	2.99
	169	high	145.4	5.47
	170	high	151.99	4.52
	171	high	151.17	9.16
	172	high	128.98	12.13
	173	high	147.01	14.72
	174	high	138.19	15.76
	175	high	145.3	9.21
	176	high	166.76	20.33
	177	high	173.08	0.27
	178	high	143.06	14.59
	179	high	137.67	0.11
	180	high	178.57	3.66
	181	high	152.62	0.25
	182	high	142.17	0.14
	183	high	136.64	38.52
	184	high	123.37	5.04
	185	high	123.03	6.71
	186	high	125.37	7.78
	187	high	163.32	19.62
	188	high	132.75	4.28
	189	high	129.39	0.11
	190	high	136.47	14.52
	191	high	140.4	0.77
	192	high	125.13	8.67
	193	high	126.85	8.13
	194	low	98.58	12.47
	195	low	92.39	27.28
	196	low	86.47	2.67
	197	low	73.6	46.74
	198	low	63.6	6.58
	199	low	81.43	0.76
	200	low	120.8	6.6
	201	low	84.48	2.63
	202	low	32.96	0.49
	203	low	77.12	3.85
	204	low	87.45	23.84
	205	low	95.73	0.46
	206	low	85.98	14.57
	207	low	32.46	2.31
	208	low	104.51	24.05
	209	low	67.43	14.61
	210	low	116.63	6.49
	211	low	93.54	2.22
	212	low	110.17	0.15
	213	low	70.88	2.2
	214	low	102.2	1.13
	215	low	78.21	0.16
	216	low	100.23	4.44
	217	low	103.92	0.38
	218	low	86.91	0.21
	219	low	92.04	0.53
	220	low	60.68	0.03
	221	low	99.84	0.9
	222	low	107.15	35.27
	223	low	120.64	36.35
	224	low	99.41	25.1
	225	low	112.63	32.32
	226	low	101.88	22.27
	227	low	122.83	17.49
	228	low	106.12	31.68
	229	low	100.28	14.39
	230	low	68.4	34
	231	low	111.41	30.88
	232	low	115.68	3.89
	233	low	103.95	50.4
	234	low	65.77	44.18
	235	low	97.33	21.48
	236	low	122.89	21.79
	237	low	113.76	17.39
	238	low	113.71	20.19
	239	low	105.35	1.46
	240	low	96.19	37.82
	241	low	90.31	21.74
	242	low	122.06	18.66
	243	low	120.5	12.35
	244	low	91.3	20.54
	245	low	101.35	23.18
	246	low	65.19	0.87
	247	low	72.18	1.59
	248	low	99.23	0.13
	249	low	77.08	1.27
	250	low	74.86	0.37
	251	low	104.72	0.03
	252	low	105.84	7.37
	253	low	110.85	1.13
	254	low	54.45	0.76
	255	low	98.41	9.57
	256	low	107.38	36.44
	257	low	99.18	0.25
	258	low	95.78	14.94
	259	low	112.62	4.63
	260	low	116.39	0.45
	261	low	98.25	11.5
	262	low	114.17	55.05
	263	low	94.36	29.73
	264	low	117.7	4.97
	265	low	115.63	1.24
	266	low	87.29	5.93
	267	low	108.13	0.13
	268	low	71.3	0.35
	269	low	91.21	0.37
	270	low	122.04	23.45
	271	low	78.53	14.59
	272	low	107.83	5.71
	273	low	93.37	13.21
	274	low	95.7	0.41
	275	low	96.72	0.38
	276	low	92.44	3.77
	277	low	76.61	21.34
	278	low	120.12	0.19
	279	low	94.12	11.4
	280	low	107.75	0.3
	281	low	70.68	0.16
	282	low	114.38	15.4
	283	low	121.23	34.16
	284	low	99.46	13.52
	285	low	106.61	9.12
	286	low	122.58	7.18
	287	low	96.22	9.81
	288	low	98.49	11.64
	289	low	84.89	1.69
	290	low	88.85	2.18
	291	low	100.42	12.36
	292	low	107	7.25
	293	low	95.71	3.34
	294	low	99.43	25.84
	295	low	77.95	1.36
	296	low	64.27	0.06
	297	low	93.15	5.37
	298	low	108.69	2.04
	299	low	88.52	9.46
	300	low	75.45	3.45
	301	low	121.11	12.67
	302	low	90.38	7.34
	303	low	53.24	0.16
	304	low	72.04	0.1
	305	low	89.88	1.09
	306	low	120.14	0.73
	307	low	113.56	11.22
	308	low	110.85	9.65
	309	low	122.58	0.15
	310	low	66.36	0.78
	311	low	60.24	3.56
	312	low	101.72	1.18
	313	low	96.17	4.4
	314	low	15.02	0.19
	315	low	114.75	8.24
	316	low	40.71	0.21
	317	low	98.29	0.16
	318	low	94.66	0.28
	319	low	71.54	0.09
	320	low	23.25	0.06
	321	low	106.05	7.84
	322	low	104.21	0.48
	323	low	84.64	0.04
	324	low	75.7	0.76
	325	low	113.62	25.63
	326	low	102.5	16.53
	327	low	98.81	2.63
	328	low	115.96	3.82
	329	low	113.84	27.92
	330	low	93.14	13.6
	331	low	113.07	2.77
	332	low	66.61	7.41
	333	low	64.48	4.85
	334	low	84.01	35.73
	335	low	51.61	0.63
	336	low	96.86	2
	337	low	112.12	0.27
	338	low	121.21	3.77
	339	low	75.63	1.08
	340	low	106.7	0.69
	341	low	63.48	0.6
	342	low	80.47	6.22
	343	low	114.45	18.52
	344	low	91.95	0.49
	345	low	111.73	1.52
	346	low	97.83	25.22
	347	low	108.15	10.68
	348	low	112.66	8.99
	349	low	108.23	28.77
	350	low	116.4	0.72
	351	low	95.25	20.81
	352	low	79.16	17.75
	353	low	98.58	0.03
	354	low	57.93	42.79
	355	low	52.36	38.94
	356	low	92.69	0.1
	357	low	118.28	5.79
	358	low	119.57	4.72
	359	low	97.95	18.66
	360	low	78.71	3.84
	361	low	110.14	0.2
	362	low	121.42	11.64
	363	low	101.52	20.66
	364	low	112.57	5.63
	365	low	109.6	8.72
	366	low	80.72	12.45
	367	low	112.34	0.35
	368	low	102.79	4.92
	369	low	98.58	12.21
	370	low	110.58	9.51
	371	low	93.83	0.07
	372	low	116	0.05
	373	low	98.06	2.46
	374	low	109.98	5.14
	375	low	79.25	0.21
	376	low	96.58	0.06
	377	low	92.77	6.18
	378	low	84.63	0.85
	379	low	118.97	6.88
	380	low	85	8.58
	381	low	90.84	2.96
	382	low	117.92	10.23
	383	low	18.47	0.84
	384	low	84.55	0.82
	385	low	120.59	0.37
	386	low	62.39	13.14
	387	low	86.16	1.99
	388	low	81.64	27.32
	389	low	112.28	0.53
	390	low	90.02	20.54
	391	low	102	17.82
	392	low	99.02	1.21
	393	low	81.42	23.79
	394	low	86.81	38.31
	395	low	71.76	7.17
	396	low	102.56	4.55
	397	low	83.5	12.14
	398	low	21.65	29.52
	399	low	51.29	0.12
	400	low	103.04	61.82
	401	low	89.88	0.05
	402	low	101.92	8
	403	low	112.76	3.27
	404	low	86.99	1.31
	405	low	119.1	14.34
	406	low	68.8	1.25
	407	low	73.57	6.53
	408	low	101.46	2.65
	409	low	114.03	11.26
	410	low	95.86	10.25
	411	low	83.71	1.57
	412	low	115.34	0.55
	413	low	120.11	7.2
	414	low	84.62	0.78
	415	low	114.14	17.73
	416	low	102.1	1.13
	417	low	89.85	13.3
	418	low	119.71	5.28
	419	low	121.62	19.96
	420	low	88.49	3.42
	421	low	88.81	20.44
	422	low	72.51	0.67
	423	low	54.32	0.1
	424	low	109.11	1.07
	425	low	106.39	0.08
	426	low	93.01	0.09
	427	low	95.89	0.72
	428	low	77.34	15.15
	429	low	117.82	20.92
	430	low	90.2	7.16
	431	low	119.25	29.56
	432	low	99.14	0.14
	433	low	94.71	31.32
	434	low	120.36	63.39
	435	low	103.98	3.23
	436	low	84.2	37.19
	437	low	120.03	0.29
	438	low	116.49	0.71
	439	low	74.32	2.15
	440	low	92.6	4.14
	441	low	121.94	0.23
	442	low	111.08	0.94
	443	low	117.03	23.72
	444	low	66.75	14.49
	445	low	92.62	9.4
	446	low	58.83	0.61
	447	low	93.15	2.01
	448	low	79.1	4.62
	449	low	104.42	11.1
	450	low	91.45	1.18
	451	low	95.48	0.28
	452	low	9.81	0.18
	453	low	72.31	0.16
	454	low	83.19	2.73
	455	low	118.34	1.94
	456	low	91.97	0.99
	457	low	80.77	2.13
	458	low	92.37	4.6
	459	low	83.5	2.21
	460	low	118.75	2.43
	461	low	107.76	12.63
	462	low	122.83	9.69
	463	low	84.91	1.68
	464	low	61.91	0.08
	465	low	106.45	7.56
	466	low	22.79	0.24
	467	low	122.47	7.01
	468	low	120.04	0.07
	469	low	119.58	1.74
	470	low	97.39	7.8
	471	low	83.34	0.52
	472	low	89.58	3.39

## Sheet: Figure_2
Fig. 2a	Mouse_ID	Sex	Days_post_induction	Genotype	Tissue	Npm1		Fig. 2c	Mouse_ID	Sex	Genotype	avg. BrdU+ per half crypt				Fig. 2k	Mouse_ID	Sex	Genotype	%NPM1+	%mosaic	%NPM1-
	RDT5-1f	Female	Uninduced	WT	SI	5920.96			RUB6.3h	Female	VilCreER Apcfl/fl	44.2667					RUJ8.2c	Female	Lgr5CreER Apcfl/fl Npm1 fl/fl	75.4717	24.5283	0
	RDT5-1g	Female	Uninduced	WT	SI	6751.1			RUB9.3c	Male	VilCreER Apcfl/fl	36.8571					RUJ8.3c	Female	Lgr5CreER Apcfl/fl Npm1 fl/fl	63.1579	36.8421	0
	RDT6-1d	Male	Uninduced	WT	SI	6094.12			RUB9.3f	Female	VilCreER Apcfl/fl	44.35					RUJ11.1a	Female	Lgr5CreER Apcfl/fl Npm1 fl/fl	64	36	0
	RDT6-1e	Male	Uninduced	WT	SI	4687.77			RUB8.3a	Male	VilCreER Apcfl/fl	41.0476					RUJ11.1c	Female	Lgr5CreER Apcfl/fl Npm1 fl/fl	66.6667	33.3333	0
	RDT6-4g	Female	Uninduced	WT	SI	5992.08			RUB8.3b	Male	VilCreER Apcfl/fl	30.3333					RUJ12.2b	Female	Lgr5CreER Apcfl/fl Npm1 fl/fl	42.1875	57.8125	0
	RAB15-5a	Male	4	VilCreER	SI	6244.79			RUB6.1b	Male	VilCreER Apcfl/fl Npm1 fl/fl	25.125					RUJ12.2c	Female	Lgr5CreER Apcfl/fl Npm1 fl/fl	52.9412	47.0588	0
	RAB15-5b	Male	4	VilCreER	SI	6751.1			RUB3.3b	Female	VilCreER Apcfl/fl Npm1 fl/fl	19.6875					RUJ12.2d	Female	Lgr5CreER Apcfl/fl Npm1 fl/fl	64	36	0
	RAB16-3c	Female	4	VilCreER	SI	6271.48			RUB7.1f	Female	VilCreER Apcfl/fl Npm1 fl/fl	19.7
	RAB16-3d	Female	4	VilCreER	SI	5273.06			RUB10.2e	Female	VilCreER Apcfl/fl Npm1 fl/fl	19.7143
	RDT5-1f	Female	Uninduced	WT	Colon	7817.52			RUB7.3a	Male	VilCreER Apcfl/fl Npm1 fl/fl	20.9048				Fig. 2m	Mouse_ID	Sex	Genotype	avg. BrdU+ per half crypt
	RDT5-1g	Female	Uninduced	WT	Colon	6482.45											RUB3.2b	Male	VilCreER Apcfl/fl KRasG12D/+	55.0952
	RDT6-1d	Male	Uninduced	WT	Colon	7567.93											RUB9.2a	Female	VilCreER Apcfl/fl KRasG12D/+	61
	RDT6-1e	Male	Uninduced	WT	Colon	5842.47		Fig. 2d	Mouse_ID	Sex	Genotype	Days post induction					RUB9.4b	Male	VilCreER Apcfl/fl KRasG12D/+	75.1429
	RDT6-4g	Female	Uninduced	WT	Colon	6890.27			RUB29.1b	Male	VilCreER Apcfl/+	258 - censored (unrelated to CRC)					RUB9.4f	Male	VilCreER Apcfl/fl KRasG12D/+	74.1905
	RAB15-4a	Female	4	VilCreER	Colon	7123.46			RUB30.1a	Male	VilCreER Apcfl/+	267					RUB3.1c	Female	VilCreER Apcfl/fl KRasG12D/+ Npm1 fl/fl	44.56
	RAB15-5a	Male	4	VilCreER	Colon	7288.51			RUB30.2a	Female	VilCreER Apcfl/+	101					RUB10.2c	Male	VilCreER Apcfl/fl KRasG12D/+ Npm1 fl/fl	18.7619
	RAB16-3c	Female	4	VilCreER	Colon	8106.12			RUB30.3a	Male	VilCreER Apcfl/+	194					RUB10.2f	Female	VilCreER Apcfl/fl KRasG12D/+ Npm1 fl/fl	30.4286
	RAB16-3d	Female	4	VilCreER	Colon	6262.9			RUB30.3b	Female	VilCreER Apcfl/+	103					RUB7.3b	Male	VilCreER Apcfl/fl KRasG12D/+ Npm1 fl/fl	47.0455
	RQAC17-4a	Female	30	VilCreER BrafV600E/+	Colon	7539.31			RUB30.3c	Female	VilCreER Apcfl/+	136
	RQAC17-4b	Female	30	VilCreER BrafV600E/+	Colon	8260.36			RUB30.3d	Female	VilCreER Apcfl/+	124
	RQAC17-4e	Female	30	VilCreER BrafV600E/+	Colon	7325.45			RUB29.3f	Female	VilCreER Apcfl/+	251				Fig. 2n	Mouse_ID	Sex	Genotype	Days post induction
	RQAC18-3c	Female	30	VilCreER BrafV600E/+	Colon	8106.12			RUB31.1a	Male	VilCreER Apcfl/+	127					RUB5.3d	Male	VilCreER Apcfl/+ KRasG12D/+	54
	RQAC18-4f	Male	30	VilCreER BrafV600E/+	Colon	6980.17			RUB31.1b	Female	VilCreER Apcfl/+	154					RUB3.3a	Male	VilCreER Apcfl/+ KRasG12D/+	58
	RKV31-6g	Female	30	VilCreER BrafV600E/+ P53fl/fl	SI	7511.34			RUB32.3a	Female	VilCreER Apcfl/+	206					RUB8.1a	Male	VilCreER Apcfl/+ KRasG12D/+	64
	RKV35-1b	Male	30	VilCreER BrafV600E/+ P53fl/fl	SI	7123.46			RUB31.2a	Male	VilCreER Apcfl/+	150					RUB8.1b	Male	VilCreER Apcfl/+ KRasG12D/+	103
	RKV35-1c	Male	30	VilCreER BrafV600E/+ P53fl/fl	SI	6354.93			RUB31.2b	Male	VilCreER Apcfl/+	154					RUB9.1a	Female	VilCreER Apcfl/+ KRasG12D/+	10
	RKV36-2e	Female	30	VilCreER BrafV600E/+ P53fl/fl	SI	5662.07			RUB36.3a	Male	VilCreER Apcfl/+	116					RUB9.1b	Female	VilCreER Apcfl/+ KRasG12D/+	59
	RKV36-2f	Female	30	VilCreER BrafV600E/+ P53fl/fl	SI	3723.15			RUB28.1b	Female	VilCreER Apcfl/+ Npm1 fl/fl	220					RUB9.1g	Female	VilCreER Apcfl/+ KRasG12D/+	59
	RKV46-1b	Male	30	VilCreER BrafV600E/+ P53fl/fl	SI	7696.68			RUB27.1b	Male	VilCreER Apcfl/+ Npm1 fl/fl	188					RUB8.2d	Male	VilCreER Apcfl/+ KRasG12D/+	59
	RKV46-2d	Female	30	VilCreER BrafV600E/+ P53fl/fl	SI	6244.79			RUB27.1e	Female	VilCreER Apcfl/+ Npm1 fl/fl	253					RUB8.3c	Female	VilCreER Apcfl/+ KRasG12D/+	66
	RKV31-6g	Female	30	VilCreER BrafV600E/+ P53fl/fl	Colon	7696.68			RUB27.2b	Male	VilCreER Apcfl/+ Npm1 fl/fl	300					RUB9.4a	Male	VilCreER Apcfl/+ KRasG12D/+	80
	RKV35-1b	Male	30	VilCreER BrafV600E/+ P53fl/fl	Colon	5556.82			RUB27.2c	Male	VilCreER Apcfl/+ Npm1 fl/fl	304					RUB9.4e	Male	VilCreER Apcfl/+ KRasG12D/+	61
	RKV35-1c	Male	30	VilCreER BrafV600E/+ P53fl/fl	Colon	6094.12			RUB28.3f	Male	VilCreER Apcfl/+ Npm1 fl/fl	223					RUB9.4h	Female	VilCreER Apcfl/+ KRasG12D/+	88
	RKV36-2e	Female	30	VilCreER BrafV600E/+ P53fl/fl	Colon	6761.39			RUB28.3g	Male	VilCreER Apcfl/+ Npm1 fl/fl	262					RUB8.6g	Male	VilCreER Apcfl/+ KRasG12D/+	78
	RKV36-2f	Female	30	VilCreER BrafV600E/+ P53fl/fl	Colon	6412.32			RUB28.3i	Female	VilCreER Apcfl/+ Npm1 fl/fl	344					RUB9.5d	Male	VilCreER Apcfl/+ KRasG12D/+	60
	RKV46-1b	Male	30	VilCreER BrafV600E/+ P53fl/fl	Colon	6751.1			RUB28.3j	Female	VilCreER Apcfl/+ Npm1 fl/fl	127					RUB9.5e	Male	VilCreER Apcfl/+ KRasG12D/+	52
	RKV46-2d	Female	30	VilCreER BrafV600E/+ P53fl/fl	Colon	7225			RUB27.3b	Male	VilCreER Apcfl/+ Npm1 fl/fl	248					RUB9.5j	Female	VilCreER Apcfl/+ KRasG12D/+	80
	RKF42-4b	Male	30	VilCreER BrafV600E/+ P53fl/fl ALK5fl/fl	SI	6364.14			RUB27.5d	Female	VilCreER Apcfl/+ Npm1 fl/fl	365 - censored (unrelated to CRC)					RUB14.1c	Female	VilCreER Apcfl/+ KRasG12D/+	83
	RKF42-4e	Male	30	VilCreER BrafV600E/+ P53fl/fl ALK5fl/fl	SI	5266.68			RUB34.1b	Male	VilCreER Apcfl/+ Npm1 fl/fl	13 - censored (unrelated to CRC)					RUB4.1d	Male	VilCreER Apcfl/+ KRasG12D/+ Npm1 fl/fl	83
	RKF47-2c	Female	30	VilCreER BrafV600E/+ P53fl/fl ALK5fl/fl	SI	5082.35			RUB34.1f	Male	VilCreER Apcfl/+ Npm1 fl/fl	225					RUB3.2c	Male	VilCreER Apcfl/+ KRasG12D/+ Npm1 fl/fl	84
	RKF47-2d	Female	30	VilCreER BrafV600E/+ P53fl/fl ALK5fl/fl	SI	5857.89			RUB34.1g	Male	VilCreER Apcfl/+ Npm1 fl/fl	399 - censored (unrelated to CRC)					RUB3.2d	Male	VilCreER Apcfl/+ KRasG12D/+ Npm1 fl/fl	57
	RKF44-1c	Female	20	VilCreER BrafV600E/+ P53fl/fl ALK5fl/fl Notch1Tg	SI	5960.52			RUB34.1i	Female	VilCreER Apcfl/+ Npm1 fl/fl	279					RUB6.3c	Female	VilCreER Apcfl/+ KRasG12D/+ Npm1 fl/fl	79
	RKF44-1d	Female	20	VilCreER BrafV600E/+ P53fl/fl ALK5fl/fl Notch1Tg	SI	6235.34			RUB34.1k	Female	VilCreER Apcfl/+ Npm1 fl/fl	88					RUB6.3d	Female	VilCreER Apcfl/+ KRasG12D/+ Npm1 fl/fl	57
	RKF49-2a	Male	20	VilCreER BrafV600E/+ P53fl/fl ALK5fl/fl Notch1Tg	SI	8552.08											RUB10.1a	Male	VilCreER Apcfl/+ KRasG12D/+ Npm1 fl/fl	64
	RKF50-3b	Male	20	VilCreER BrafV600E/+ P53fl/fl ALK5fl/fl Notch1Tg	SI	5857.89											RUB10.1h	Female	VilCreER Apcfl/+ KRasG12D/+ Npm1 fl/fl	93
	RKF51-1b	Male	20	VilCreER BrafV600E/+ P53fl/fl ALK5fl/fl Notch1Tg	SI	6235.34		Fig. 2e	Mouse_ID	Sex	Genotype	Tumour number					RUB10.2b	Male	VilCreER Apcfl/+ KRasG12D/+ Npm1 fl/fl	114
	RZ3-1a	Male	30	VilCreER KRasG12D/+ P53fl/fl	SI	5442.89			RUB30.1a	Male	VilCreER Apcfl/+	18					RUB10.3a	Male	VilCreER Apcfl/+ KRasG12D/+ Npm1 fl/fl	76
	RZ3-1c	Male	30	VilCreER KRasG12D/+ P53fl/fl	SI	5231.15			RUB30.3a	Male	VilCreER Apcfl/+	10					RUB10.3c	Male	VilCreER Apcfl/+ KRasG12D/+ Npm1 fl/fl	102
	RZ5-1b	Male	30	VilCreER KRasG12D/+ P53fl/fl	SI	6262.9			RUB30.3d	Female	VilCreER Apcfl/+	29					RUB10.3i	Female	VilCreER Apcfl/+ KRasG12D/+ Npm1 fl/fl	115
	RKAC25-3g	Female	30	VilCreER KRasG12D/+ P53fl/fl Notch1Tg	SI	4926.41			RUB29.3f	Female	VilCreER Apcfl/+	48					RUB10.4c	Male	VilCreER Apcfl/+ KRasG12D/+ Npm1 fl/fl	114
	RKAC25-4e	Female	30	VilCreER KRasG12D/+ P53fl/fl Notch1Tg	SI	5449.76			RUB31.1a	Male	VilCreER Apcfl/+	15					RUB10.4d	Female	VilCreER Apcfl/+ KRasG12D/+ Npm1 fl/fl	78
	RKAC27-2a	Male	30	VilCreER KRasG12D/+ P53fl/fl Notch1Tg	SI	5905.62			RUB31.1b	Female	VilCreER Apcfl/+	36					RUB11.1a	Male	VilCreER Apcfl/+ KRasG12D/+ Npm1 fl/fl	119
	RKAC27-2b	Male	30	VilCreER KRasG12D/+ P53fl/fl Notch1Tg	SI	7923.91			RUB32.3a	Female	VilCreER Apcfl/+	23					RUB11.1b	Male	VilCreER Apcfl/+ KRasG12D/+ Npm1 fl/fl	134
	RZ5-1a	Male	30	VilCreER KRasG12D/+ P53fl/fl Notch1Tg	SI	5818.49			RUB31.2a	Male	VilCreER Apcfl/+	59					RUB11.1f	Female	VilCreER Apcfl/+ KRasG12D/+ Npm1 fl/fl	129
	RZ5-1f	Female	30	VilCreER KRasG12D/+ P53fl/fl Notch1Tg	SI	4025.09			RUB28.1b	Female	VilCreER Apcfl/+ Npm1 fl/fl	32					RUB11.1g	Female	VilCreER Apcfl/+ KRasG12D/+ Npm1 fl/fl	78
	RZ6-1b	Male	30	VilCreER KRasG12D/+ P53fl/fl Notch1Tg	SI	5803.1			RUB27.1e	Male	VilCreER Apcfl/+ Npm1 fl/fl	18					RUB12.1d	Male	VilCreER Apcfl/+ KRasG12D/+ Npm1 fl/fl	127
	RLAF14-1b	Female	4	VilCreER Apcfl/fl	SI	16111.6			RUB27.2b	Male	VilCreER Apcfl/+ Npm1 fl/fl	16					RUB12.1e	Male	VilCreER Apcfl/+ KRasG12D/+ Npm1 fl/fl	104
	RLAF15-1c	Male	4	VilCreER Apcfl/fl	SI	17738.2			RUB27.2c	Male	VilCreER Apcfl/+ Npm1 fl/fl	22					RUB12.1h	Female	VilCreER Apcfl/+ KRasG12D/+ Npm1 fl/fl	134
	RLAF15-3e	Male	4	VilCreER Apcfl/fl	SI	21499.3			RUB28.3f	Male	VilCreER Apcfl/+ Npm1 fl/fl	34
	RLAF15-3i	Female	4	VilCreER Apcfl/fl	SI	24219.1			RUB28.3g	Male	VilCreER Apcfl/+ Npm1 fl/fl	21
	RLAF16-1a	Male	4	VilCreER Apcfl/fl	SI	15871			RUB28.3i	Female	VilCreER Apcfl/+ Npm1 fl/fl	7				Fig. 2o	Mouse_ID	Sex	Genotype	Tumour number
	RLAF16-5b	Male	4	VilCreER Apcfl/fl	SI	15871			RUB27.3b	Male	VilCreER Apcfl/+ Npm1 fl/fl	19					RUB5.3d	Male	VilCreER Apcfl/+ KRasG12D/+	175
	RLAF16-5g	Female	4	VilCreER Apcfl/fl	SI	17155.1			RUB34.1i	Female	VilCreER Apcfl/+ Npm1 fl/fl	21					RUB3.3a	Male	VilCreER Apcfl/+ KRasG12D/+	151
	RLAF16-5i	Female	4	VilCreER Apcfl/fl	SI	19791.8											RUB8.1a	Male	VilCreER Apcfl/+ KRasG12D/+	247
	RLAF17-1b	Male	4	VilCreER Apcfl/fl	SI	16780.6											RUB8.1b	Male	VilCreER Apcfl/+ KRasG12D/+	167
	RLAF17-1d	Female	4	VilCreER Apcfl/fl	SI	20318.6		Fig. 2g	Mouse_ID	Sex	Genotype	% NPM1+	% mosaic	% NPM1-			RUB9.1a	Female	VilCreER Apcfl/+ KRasG12D/+	108
	RIW5-2c	Male	4	VilCreER Apcfl/fl	Colon	19282.1			RUB27.1e	Male	VilCreER Apcfl/+ Npm1 fl/fl	75	25	0			RUB9.1b	Female	VilCreER Apcfl/+ KRasG12D/+	192
	RIW5-2k	Male	4	VilCreER Apcfl/fl	Colon	12405.9			RUB27.2b	Male	VilCreER Apcfl/+ Npm1 fl/fl	75	25	0			RUB9.1g	Female	VilCreER Apcfl/+ KRasG12D/+	228
	RIZ7-1e	Female	4	VilCreER Apcfl/fl	Colon	15561.5			RUB27.2c	Male	VilCreER Apcfl/+ Npm1 fl/fl	41.1765	52.9412	5.88235			RUB8.2d	Male	VilCreER Apcfl/+ KRasG12D/+	175
	REAE24-4a	Male	4	VilCreER Apcfl/fl	Colon	14194			RUB28.3g	Male	VilCreER Apcfl/+ Npm1 fl/fl	69.5652	30.4348	0			RUB8.3c	Female	VilCreER Apcfl/+ KRasG12D/+	153
	RLAF15-3e	Male	4	VilCreER Apcfl/fl	Colon	18700			RUB34.1f	Male	VilCreER Apcfl/+ Npm1 fl/fl	84.6154	7.69231	7.69231			RUB9.4a	Male	VilCreER Apcfl/+ KRasG12D/+	185
	RLAF15-3i	Female	4	VilCreER Apcfl/fl	Colon	25558.7											RUB9.4e	Male	VilCreER Apcfl/+ KRasG12D/+	244
	RLAF16-5b	Male	4	VilCreER Apcfl/fl	Colon	18140.8											RUB9.4h	Female	VilCreER Apcfl/+ KRasG12D/+	411
	RLAF16-5g	Female	4	VilCreER Apcfl/fl	Colon	13391.9											RUB8.6g	Male	VilCreER Apcfl/+ KRasG12D/+	172
	RLAF16-5i	Female	4	VilCreER Apcfl/fl	Colon	19282.1		Fig. 2h	Mouse_ID	Sex	Genotype	Days post induction					RUB9.5d	Male	VilCreER Apcfl/+ KRasG12D/+	191
	RLAF17-1b	Female	4	VilCreER Apcfl/fl	Colon	19407.1			RUJ14.1a	Male	Lgr5CreER Apcfl/fl	59					RUB9.5e	Male	VilCreER Apcfl/+ KRasG12D/+	306
	RLAF17-1d	Female	4	VilCreER Apcfl/fl	Colon	19791.8			RUJ14.1b	Female	Lgr5CreER Apcfl/fl	82					RUB9.5j	Female	VilCreER Apcfl/+ KRasG12D/+	202
	RZF95-1h	Female	4	VilCreER Apcfl/fl	Colon	19407.1			RUJ14.1d	Female	Lgr5CreER Apcfl/fl	47					RUB14.1c	Female	VilCreER Apcfl/+ KRasG12D/+	222
	REAE23-2g	Female	3	VilCreER Apcfl/fl KRasG12D/+	SI	23621.1			RUJ14.1e	Female	Lgr5CreER Apcfl/fl	103					RUB10.4c	Male	VilCreER Apcfl/+ KRasG12D/+ Npm1 fl/fl	167
	REAE24-1e	Female	3	VilCreER Apcfl/fl KRasG12D/+	SI	24014.3			RUJ13.1a	Male	Lgr5CreER Apcfl/fl	89					RUB10.4d	Female	VilCreER Apcfl/+ KRasG12D/+ Npm1 fl/fl	101
	REAE24-3c	Male	3	VilCreER Apcfl/fl KRasG12D/+	SI	22893			RUJ13.1e	Male	Lgr5CreER Apcfl/fl	61					RUB11.1a	Male	VilCreER Apcfl/+ KRasG12D/+ Npm1 fl/fl	115
	RZF101-4d	Female	3	VilCreER Apcfl/fl KRasG12D/+	SI	28659.3			RUJ8.4a	Male	Lgr5CreER Apcfl/fl	18 - censored (unrelated to CRC)					RUB11.1b	Male	VilCreER Apcfl/+ KRasG12D/+ Npm1 fl/fl	135
	RZF101-4e	Female	3	VilCreER Apcfl/fl KRasG12D/+	SI	26055			RUJ13.2a	Male	Lgr5CreER Apcfl/fl	175					RUB11.1f	Female	VilCreER Apcfl/+ KRasG12D/+ Npm1 fl/fl	106
	RZF98-5g	Female	3	VilCreER Apcfl/fl KRasG12D/+	SI	28338.6			RUJ13.2h	Female	Lgr5CreER Apcfl/fl	54					RUB11.1g	Female	VilCreER Apcfl/+ KRasG12D/+ Npm1 fl/fl	55
	RZF98-5h	Male	3	VilCreER Apcfl/fl KRasG12D/+	SI	20746.5			RUJ13.2i	Female	Lgr5CreER Apcfl/fl	77					RUB12.1d	Male	VilCreER Apcfl/+ KRasG12D/+ Npm1 fl/fl	97
	RZF99-4b	Female	3	VilCreER Apcfl/fl KRasG12D/+	SI	29363			RUJ14.4a	Male	Lgr5CreER Apcfl/fl	60					RUB12.1e	Male	VilCreER Apcfl/+ KRasG12D/+ Npm1 fl/fl	128
	RIW10-1g	Female	3	VilCreER Apcfl/fl KRasG12D/+	Colon	17738.2			RUQ24.1d	Female	Lgr5CreER Apcfl/fl	65					RUB12.1h	Female	VilCreER Apcfl/+ KRasG12D/+ Npm1 fl/fl	113
	RIW10-1i	Female	3	VilCreER Apcfl/fl KRasG12D/+	Colon	24014.3			RUQ24.5f	Female	Lgr5CreER Apcfl/fl	77					RUB4.1d	Male	VilCreER Apcfl/+ KRasG12D/+ Npm1 fl/fl	130
	RIW7-2a	Male	3	VilCreER Apcfl/fl KRasG12D/+	Colon	22344.5			RUJ6.3b	Male	Lgr5CreER Apcfl/fl Npm1 fl/fl	24 - censored (unrelated to CRC)					RUB3.2c	Male	VilCreER Apcfl/+ KRasG12D/+ Npm1 fl/fl	83
	RIZ5-2a	Male	3	VilCreER Apcfl/fl KRasG12D/+	Colon	12872.6			RUJ8.2c	Female	Lgr5CreER Apcfl/fl Npm1 fl/fl	157					RUB3.2d	Male	VilCreER Apcfl/+ KRasG12D/+ Npm1 fl/fl	46
	RCB34-2a	Male	3	VilCreER Apcfl/fl KRasG12D/+ P53fl/fl	SI	25097.9			RUJ8.3c	Female	Lgr5CreER Apcfl/fl Npm1 fl/fl	260					RUB6.3c	Female	VilCreER Apcfl/+ KRasG12D/+ Npm1 fl/fl	116
	RZAO24-3i	Female	3	VilCreER Apcfl/fl KRasG12D/+ P53fl/fl	SI	25097.9			RUJ12.1c	Male	Lgr5CreER Apcfl/fl Npm1 fl/fl	365 - censored (unrelated to CRC)					RUB6.3d	Female	VilCreER Apcfl/+ KRasG12D/+ Npm1 fl/fl	29
	RZAO25-4d	Female	3	VilCreER Apcfl/fl KRasG12D/+ P53fl/fl	SI	31370.3			RUJ11.1a	Female	Lgr5CreER Apcfl/fl Npm1 fl/fl	204					RUB10.1a	Male	VilCreER Apcfl/+ KRasG12D/+ Npm1 fl/fl	72
	RZAO26-5d	Female	3	VilCreER Apcfl/fl KRasG12D/+ P53fl/fl	SI	27451.8			RUJ11.1c	Female	Lgr5CreER Apcfl/fl Npm1 fl/fl	211					RUB10.1h	Female	VilCreER Apcfl/+ KRasG12D/+ Npm1 fl/fl	174
	RZAO24-3i	Female	3	VilCreER Apcfl/fl KRasG12D/+ P53fl/fl	Colon	21047.1			RUJ12.2b	Female	Lgr5CreER Apcfl/fl Npm1 fl/fl	90					RUB10.2b	Male	VilCreER Apcfl/+ KRasG12D/+ Npm1 fl/fl	97
	RZAO25-4d	Female	3	VilCreER Apcfl/fl KRasG12D/+ P53fl/fl	Colon	25558.7			RUJ12.2c	Female	Lgr5CreER Apcfl/fl Npm1 fl/fl	166					RUB10.3a	Male	VilCreER Apcfl/+ KRasG12D/+ Npm1 fl/fl	172
	RZAO26-5d	Female	3	VilCreER Apcfl/fl KRasG12D/+ P53fl/fl	Colon	23816.9			RUJ12.2d	Female	Lgr5CreER Apcfl/fl Npm1 fl/fl	166					RUB10.3c	Male	VilCreER Apcfl/+ KRasG12D/+ Npm1 fl/fl	123
	RCB29-1e	Female	4	VilCreER Apcfl/fl P53fl/fl	SI	15788.9			RUJ12.2e	Female	Lgr5CreER Apcfl/fl Npm1 fl/fl	245 - censored (unrelated to CRC)					RUB10.3i	Female	VilCreER Apcfl/+ KRasG12D/+ Npm1 fl/fl	127
	RCB30-1c	Male	4	VilCreER Apcfl/fl P53fl/fl	SI	16111.6			RUQ18.1f	Female	Lgr5CreER Apcfl/fl Npm1 fl/fl	225
	RCB39-1b	Male	4	VilCreER Apcfl/fl P53fl/fl	SI	21047.1
	RCB39-1d	Male	4	VilCreER Apcfl/fl P53fl/fl	SI	18700										Fig. 2q	Mouse_ID	Sex	Genotype	% NPM1+	% mosaic	% NPM1-
	106603	Male	4	AhCre+ Apcfl/fl	SI	19909.3		Fig. 2i	Mouse_ID	Sex	Genotype	Tumour number					RUB27.1e	Male	VilCreER Apcfl/+ Npm1 fl/fl	75	25	0
	106614	Female	4	AhCre+ Apcfl/fl	SI	23073.9			RUJ14.1a	Male	Lgr5CreER Apcfl/fl	85					RUB27.2b	Male	VilCreER Apcfl/+ Npm1 fl/fl	75	25	0
	106616	Female	4	AhCre+ Apcfl/fl	SI	25558.7			RUJ14.1b	Female	Lgr5CreER Apcfl/fl	61					RUB27.2c	Male	VilCreER Apcfl/+ Npm1 fl/fl	41.1765	52.9412	5.88235
	217563	Male	4	AhCre+ Apcfl/fl	SI	13606.9			RUJ14.1d	Female	Lgr5CreER Apcfl/fl	181					RUB28.3g	Male	VilCreER Apcfl/+ Npm1 fl/fl	69.5652	30.4348	0
	217570	Female	4	AhCre+ Apcfl/fl	SI	16029.2			RUJ14.1e	Female	Lgr5CreER Apcfl/fl	224					RUB34.1f	Male	VilCreER Apcfl/+ Npm1 fl/fl	84.6154	7.69231	7.69231
	218181	Male	4	AhCre+ Apcfl/fl	SI	16029.2			RUJ13.1a	Male	Lgr5CreER Apcfl/fl	59					RUB10.1a	Male	VilCreER Apcfl/+ KRasG12D/+ Npm1 fl/fl	1.36986	0	98.6301
	106809	Female	4	AhCre+ Apcfl/fl Mycfl/fl	SI	4319.55			RUJ13.1e	Male	Lgr5CreER Apcfl/fl	38					RUB10.1h	Female	VilCreER Apcfl/+ KRasG12D/+ Npm1 fl/fl	0	0	100
	78157	Female	4	AhCre+ Apcfl/fl Mycfl/fl	SI	6008.01			RUJ13.2a	Male	Lgr5CreER Apcfl/fl	46					RUB10.2b	Male	VilCreER Apcfl/+ KRasG12D/+ Npm1 fl/fl	72	0	28
	83731	Female	4	AhCre+ Apcfl/fl Mycfl/fl	SI	6492.24			RUJ13.2h	Female	Lgr5CreER Apcfl/fl	113					RUB10.3c	Male	VilCreER Apcfl/+ KRasG12D/+ Npm1 fl/fl	17.7083	5.20833	77.0833
	97180	Female	4	AhCre+ Apcfl/fl Mycfl/fl	SI	4651.96			RUJ13.2i	Female	Lgr5CreER Apcfl/fl	81					RUB10.3i	Female	VilCreER Apcfl/+ KRasG12D/+ Npm1 fl/fl	0	0	100
									RUJ14.4a	Male	Lgr5CreER Apcfl/fl	61					RUB10.4c	Male	VilCreER Apcfl/+ KRasG12D/+ Npm1 fl/fl	4.21053	2.10526	93.6842
									RUQ24.5f	Female	Lgr5CreER Apcfl/fl	153					RUB6.3c	Female	VilCreER Apcfl/+ KRasG12D/+ Npm1 fl/fl	2.53165	0	97.4684
									RUJ8.2c	Female	Lgr5CreER Apcfl/fl Npm1 fl/fl	73					RUB4.1d	Male	VilCreER Apcfl/+ KRasG12D/+ Npm1 fl/fl	8.64198	2.46914	88.8889
									RUJ8.3c	Female	Lgr5CreER Apcfl/fl Npm1 fl/fl	86					RUB3.2c	Male	VilCreER Apcfl/+ KRasG12D/+ Npm1 fl/fl	6.89655	0	93.1034
									RUJ11.1a	Female	Lgr5CreER Apcfl/fl Npm1 fl/fl	26
									RUJ11.1c	Female	Lgr5CreER Apcfl/fl Npm1 fl/fl	15
									RUJ12.2b	Female	Lgr5CreER Apcfl/fl Npm1 fl/fl	63
									RUJ12.2c	Female	Lgr5CreER Apcfl/fl Npm1 fl/fl	39
									RUJ12.2d	Female	Lgr5CreER Apcfl/fl Npm1 fl/fl	66
									RUJ12.2e	Female	Lgr5CreER Apcfl/fl Npm1 fl/fl	53
									RUQ18.1f	Female	Lgr5CreER Apcfl/fl Npm1 fl/fl	53

## Sheet: Figure_3
Fig. 3b	Mouse_ID	Sex	Genotype	% p53+		Fig. 3j, 3k	Mouse_ID	Sex	Genotype	% p53+ (crypts)	% p53+ (tumours)		Fig. 3o	Mouse_ID	Sex	Genotype	Tumour number
	RUB37.3b	Female	VilCreER	8.27898			RUB9.4e	Male	VilCreER Apcfl/+ KRasG12D/+	0.479509	0.881115			RUQ5.2d	Male	VilCreER Apcfl/+ P53fl/fl Npm1 fl/fl	62
	RUB37.6c	Female	VilCreER	2.12764			RUB9.5d	Male	VilCreER Apcfl/+ KRasG12D/+	0.072387	2.86656			RUQ10.1c	Female	VilCreER Apcfl/+ P53fl/fl Npm1 fl/fl	134
	RUB38.3a	Male	VilCreER	1.27273			RUB9.4a	Male	VilCreER Apcfl/+ KRasG12D/+	0	1.07595			RUQ11.2a	Male	VilCreER Apcfl/+ P53fl/fl Npm1 fl/fl	68
	RUB38.3c	Male	VilCreER	1.41746			RUB8.3c	Female	VilCreER Apcfl/+ KRasG12D/+	0.34173	0.422891			RUQ9.2f	Female	VilCreER Apcfl/+ P53fl/fl Npm1 fl/fl	114
	RUB40.1b	Male	VilCreER Npm1 fl/fl	16.1325			RUB10.1h	Female	VilCreER Apcfl/+ KRasG12D/+ Npm1 fl/fl	5.5445	10.4684			RUQ9.2g	Female	VilCreER Apcfl/+ P53fl/fl Npm1 fl/fl	37
	RUB40.1e	Male	VilCreER Npm1 fl/fl	19.7151			RUB10.1a	Male	VilCreER Apcfl/+ KRasG12D/+ Npm1 fl/fl	1.76463	5.9228			RUQ11.4c	Male	VilCreER Apcfl/+ P53fl/fl Npm1 fl/fl	41
	RUB40.2g	Female	VilCreER Npm1 fl/fl	12.6506			RUB10.4c	Male	VilCreER Apcfl/+ KRasG12D/+ Npm1 fl/fl	3.03116	9.40417			RUQ11.4d	Male	VilCreER Apcfl/+ P53fl/fl Npm1 fl/fl	22
	RUB40.2h	Female	VilCreER Npm1 fl/fl	18.5447			RUB10.3i	Female	VilCreER Apcfl/+ KRasG12D/+ Npm1 fl/fl	4.0212	6.12293			RUQ11.4e	Male	VilCreER Apcfl/+ P53fl/fl Npm1 fl/fl	101
														RUQ11.4j	Female	VilCreER Apcfl/+ P53fl/fl Npm1 fl/fl	46
														RUQ9.3c	Male	VilCreER Apcfl/+ P53fl/fl Npm1 fl/fl	109
Fig. 3d	Mouse_ID	Sex	Genotype	% p21+		Fig. 3m	ID No	Sex	VilCreER	avg. BrdU+ per half crypt				RUT1.1a	Male	VilCreER Apcfl/+ P53fl/fl Npm1 fl/fl	85
	RUB6.3f	Female	VilCreER	5.04202			RUB6.3h	Female	VilCreER Apcfl/fl	44.2667				RUT1.1b	Male	VilCreER Apcfl/+ P53fl/fl Npm1 fl/fl	110
	RLN8.2f	Female	VilCreER	3.55987			RUB9.3c	Male	VilCreER Apcfl/fl	36.8571				RUT1.1e	Female	VilCreER Apcfl/+ P53fl/fl Npm1 fl/fl	43
	RUE3.2c	Male	VilCreER	4.80226			RUB9.3f	Female	VilCreER Apcfl/fl	44.35				RUT1.2e	Female	VilCreER Apcfl/+ P53fl/fl Npm1 fl/fl	114
	RUE3.2f	Female	VilCreER	3.77358			RUB8.3a	Male	VilCreER Apcfl/fl	41.0476				RUT8.1b	Male	VilCreER Apcfl/+ P53fl/fl	52
	RLN7.1g	Female	VilCreER Npm1 fl/fl	29.2419			RUB8.3b	Male	VilCreER Apcfl/fl	30.3333				RUT8.1d	Male	VilCreER Apcfl/+ P53fl/fl	107
	RLN7.1h	Female	VilCreER Npm1 fl/fl	35.8423			RUB6.1b	Male	VilCreER Apcfl/fl Npm1 fl/fl	25.125				RUT8.1f	Male	VilCreER Apcfl/+ P53fl/fl	97
	RLN7.1i	Female	VilCreER Npm1 fl/fl	36.2832			RUB3.3b	Female	VilCreER Apcfl/fl Npm1 fl/fl	19.6875				RUT7.1a	Male	VilCreER Apcfl/+ P53fl/fl	74
							RUB7.1f	Female	VilCreER Apcfl/fl Npm1 fl/fl	19.7				RUT7.1b	Male	VilCreER Apcfl/+ P53fl/fl	63
							RUB10.2e	Female	VilCreER Apcfl/fl Npm1 fl/fl	19.7143				RUT5.1b	Male	VilCreER Apcfl/+ P53fl/fl	52
Fig. 3e	Mouse_ID	Sex	Genotype	% p21+			RUB7.3a	Male	VilCreER Apcfl/fl Npm1 fl/fl	20.9048				RUT7.3b	Male	VilCreER Apcfl/+ P53fl/fl	42
	RUB6.3e	Female	VilCreER KRasG12D/+	8.67209			RZAO16.3b	Male	VilCreER Apcfl/fl P53fl/fl	50.68				RUT7.3d	Female	VilCreER Apcfl/+ P53fl/fl	106
	RUD3.2d	Male	VilCreER KRasG12D/+	6.99588			RZAO17.1a	Male	VilCreER Apcfl/fl P53fl/fl	49.35				RUB30.1a	Male	VilCreER Apcfl/+	18
	RUD6.2a	Male	VilCreER KRasG12D/+	5.32151			RZAO17.1b	Male	VilCreER Apcfl/fl P53fl/fl	50.04				RUB30.3a	Male	VilCreER Apcfl/+	10
	RUB4.1c	Male	VilCreER KRasG12D/+ Npm1 fl/fl	33.3333			RZAO17.1f	Male	VilCreER Apcfl/fl P53fl/fl	52.8				RUB30.3d	Female	VilCreER Apcfl/+	29
	RUB6.1d	Male	VilCreER KRasG12D/+ Npm1 fl/fl	40.8451			RUQ9.1a	Male	VilCreER Apcfl/fl P53fl/fl Npm1 fl/fl	44.56				RUB29.3f	Female	VilCreER Apcfl/+	48
	RUB7.1c	Male	VilCreER KRasG12D/+ Npm1 fl/fl	46.3303			RUQ11.2b	Male	VilCreER Apcfl/fl P53fl/fl Npm1 fl/fl	47.52				RUB31.1a	Male	VilCreER Apcfl/+	15
							RUQ10.3h	Female	VilCreER Apcfl/fl P53fl/fl Npm1 fl/fl	43.08				RUB31.1b	Female	VilCreER Apcfl/+	36
							RUQ11.3b	Male	VilCreER Apcfl/fl P53fl/fl Npm1 fl/fl	45.52				RUB32.3a	Female	VilCreER Apcfl/+	23
Fig. 3g	Mouse_ID	Sex	Genotype	% p21+			RUQ11.3g	Female	VilCreER Apcfl/fl P53fl/fl Npm1 fl/fl	40.76				RUB31.2a	Male	VilCreER Apcfl/+	59
	RUB36.1f	Female	VilCreER Apcfl/fl	9.94413										RUB28.1b	Female	VilCreER Apcfl/+ Npm1 fl/fl	32
	RUB36.3b	Male	VilCreER Apcfl/fl	7.08833										RUB27.1e	Male	VilCreER Apcfl/+ Npm1 fl/fl	18
	RUB6.3h	Female	VilCreER Apcfl/fl	14.1379		Fig. 3n	Mouse_ID	Sex	Genotype	Days post induction				RUB27.2b	Male	VilCreER Apcfl/+ Npm1 fl/fl	16
	RUB8.3a	Male	VilCreER Apcfl/fl	13.75			RUB29.1b	Male	VilCreER Apcfl/+	258 - censored (unrelated to CRC)				RUB27.2c	Male	VilCreER Apcfl/+ Npm1 fl/fl	22
	RUB9.3c	Male	VilCreER Apcfl/fl	10.6936			RUB30.1a	Male	VilCreER Apcfl/+	267				RUB28.3f	Male	VilCreER Apcfl/+ Npm1 fl/fl	34
	RUB9.3f	Female	VilCreER Apcfl/fl	16.7857			RUB30.2a	Female	VilCreER Apcfl/+	101				RUB28.3g	Male	VilCreER Apcfl/+ Npm1 fl/fl	21
	RUB27.7e	Female	VilCreER Apcfl/fl Npm1 fl/fl	21.0606			RUB30.3a	Male	VilCreER Apcfl/+	194				RUB28.3i	Female	VilCreER Apcfl/+ Npm1 fl/fl	7
	RUB34.4a	Male	VilCreER Apcfl/fl Npm1 fl/fl	22.9665			RUB30.3b	Female	VilCreER Apcfl/+	103				RUB27.3b	Male	VilCreER Apcfl/+ Npm1 fl/fl	19
	RUB34.4c	Male	VilCreER Apcfl/fl Npm1 fl/fl	24.1722			RUB30.3c	Female	VilCreER Apcfl/+	136				RUB34.1i	Female	VilCreER Apcfl/+ Npm1 fl/fl	21
	RUB34.4f	Male	VilCreER Apcfl/fl Npm1 fl/fl	33.6149			RUB30.3d	Female	VilCreER Apcfl/+	124
	RUB6.1b	Male	VilCreER Apcfl/fl Npm1 fl/fl	40.9594			RUB29.3f	Female	VilCreER Apcfl/+	251
	RUB10.2e	Female	VilCreER Apcfl/fl Npm1 fl/fl	37.7289			RUB31.1a	Male	VilCreER Apcfl/+	127			Fig. 3q	Mouse_ID	Sex	Genotype	% NPM1+	% mosaic	% NPM1-
							RUB31.1b	Female	VilCreER Apcfl/+	154				RUB27.1e	Male	VilCreER Apcfl/+ Npm1 fl/fl	75	25	0
							RUB32.3a	Female	VilCreER Apcfl/+	206				RUB27.2b	Male	VilCreER Apcfl/+ Npm1 fl/fl	75	25	0
Fig. 3i	Mouse_ID	Sex	Genotype	% p21+			RUB31.2a	Male	VilCreER Apcfl/+	150				RUB27.2c	Male	VilCreER Apcfl/+ Npm1 fl/fl	41.1765	52.9412	5.88235
left panel	RUB32.1b	Male	VilCreER Apcfl/fl KRasG12D/+	10.039			RUB31.2b	Male	VilCreER Apcfl/+	154				RUB28.3g	Male	VilCreER Apcfl/+ Npm1 fl/fl	69.5652	30.4348	0
	RUB29.3d	Female	VilCreER Apcfl/fl KRasG12D/+	5.88877			RUB36.3a	Male	VilCreER Apcfl/+	116				RUB34.1f	Male	VilCreER Apcfl/+ Npm1 fl/fl	84.6154	7.69231	7.69231
	RUB32.2a	Male	VilCreER Apcfl/fl KRasG12D/+	7.6049			RUB28.1b	Female	VilCreER Apcfl/+ Npm1 fl/fl	220				RUQ5.2d	Male	VilCreER Apcfl/+ P53fl/fl Npm1 fl/fl	0	0	100
	RUB27.2f	Female	VilCreER Apcfl/fl KRasG12D/+ Npm1 fl/fl	40.0517			RUB27.1b	Male	VilCreER Apcfl/+ Npm1 fl/fl	188				RUQ10.3e	Male	VilCreER Apcfl/+ P53fl/fl Npm1 fl/fl	0	0	100
	RUB28.3b	Male	VilCreER Apcfl/fl KRasG12D/+ Npm1 fl/fl	40.9836			RUB27.1e	Female	VilCreER Apcfl/+ Npm1 fl/fl	253				RUQ11.2a	Male	VilCreER Apcfl/+ P53fl/fl Npm1 fl/fl	0	0	100
	RUB28.5e	Female	VilCreER Apcfl/fl KRasG12D/+ Npm1 fl/fl	45.3865			RUB27.2b	Male	VilCreER Apcfl/+ Npm1 fl/fl	300				RUQ11.4c	Male	VilCreER Apcfl/+ P53fl/fl Npm1 fl/fl	0	16.6667	83.3333
	RUB34.2b	Male	VilCreER Apcfl/fl KRasG12D/+ Npm1 fl/fl	43.2432			RUB27.2c	Male	VilCreER Apcfl/+ Npm1 fl/fl	304				RUQ11.4e	Male	VilCreER Apcfl/+ P53fl/fl Npm1 fl/fl	0	0	100
							RUB28.3f	Male	VilCreER Apcfl/+ Npm1 fl/fl	223
							RUB28.3g	Male	VilCreER Apcfl/+ Npm1 fl/fl	262
Fig. 3i	Mouse_ID	Sex	Genotype	% p53+			RUB28.3i	Female	VilCreER Apcfl/+ Npm1 fl/fl	344
right panel	RUB37.6b	Female	VilCreER Apcfl/fl KRasG12D/+	1.51737			RUB28.3j	Female	VilCreER Apcfl/+ Npm1 fl/fl	127
	RUB42.2b	Male	VilCreER Apcfl/fl KRasG12D/+	4.46362			RUB27.3b	Male	VilCreER Apcfl/+ Npm1 fl/fl	248
	RUB42.2d	Male	VilCreER Apcfl/fl KRasG12D/+	3.74923			RUB27.5d	Female	VilCreER Apcfl/+ Npm1 fl/fl	365 - censored (unrelated to CRC)
	RUB41.2c	Male	VilCreER Apcfl/fl KRasG12D/+	7.36591			RUB34.1b	Male	VilCreER Apcfl/+ Npm1 fl/fl	13 - censored (unrelated to CRC)
	RUB40.3a	Male	VilCreER Apcfl/fl KRasG12D/+ Npm1 fl/fl	19.1856			RUB34.1f	Male	VilCreER Apcfl/+ Npm1 fl/fl	225
	RUB40.4d	Male	VilCreER Apcfl/fl KRasG12D/+ Npm1 fl/fl	11.2412			RUB34.1g	Male	VilCreER Apcfl/+ Npm1 fl/fl	399 - censored (unrelated to CRC)
	RUB46.2g	Female	VilCreER Apcfl/fl KRasG12D/+ Npm1 fl/fl	14.1894			RUB34.1i	Female	VilCreER Apcfl/+ Npm1 fl/fl	279
	RUB46.4a	Male	VilCreER Apcfl/fl KRasG12D/+ Npm1 fl/fl	22.2836			RUB34.1k	Female	VilCreER Apcfl/+ Npm1 fl/fl	88
							RUT8.1b	Male	VilCreER Apcfl/+ P53fl/fl	101
							RUT8.1d	Male	VilCreER Apcfl/+ P53fl/fl	94
							RUT8.1f	Male	VilCreER Apcfl/+ P53fl/fl	99
							RUT7.1a	Male	VilCreER Apcfl/+ P53fl/fl	134
							RUT7.1b	Male	VilCreER Apcfl/+ P53fl/fl	134
							RUT5.1b	Male	VilCreER Apcfl/+ P53fl/fl	176
							RUT8.3a	Male	VilCreER Apcfl/+ P53fl/fl	185
							RUT5.3d	Female	VilCreER Apcfl/+ P53fl/fl	146
							RUT7.3b	Male	VilCreER Apcfl/+ P53fl/fl	111
							RUT7.3d	Female	VilCreER Apcfl/+ P53fl/fl	92
							RUT6.3a	Female	VilCreER Apcfl/+ P53fl/fl	157
							RUT6.3c	Female	VilCreER Apcfl/+ P53fl/fl	128
							RUT7.4c	Male	VilCreER Apcfl/+ P53fl/fl	132
							RUT7.4e	Female	VilCreER Apcfl/+ P53fl/fl	109
							RUQ5.2d	Male	VilCreER Apcfl/+ P53fl/fl Npm1 fl/fl	141
							RUQ10.1c	Female	VilCreER Apcfl/+ P53fl/fl Npm1 fl/fl	177
							RUQ11.2a	Male	VilCreER Apcfl/+ P53fl/fl Npm1 fl/fl	133
							RUQ10.3e	Male	VilCreER Apcfl/+ P53fl/fl Npm1 fl/fl	135
							RUQ9.2f	Female	VilCreER Apcfl/+ P53fl/fl Npm1 fl/fl	115
							RUQ9.2g	Female	VilCreER Apcfl/+ P53fl/fl Npm1 fl/fl	110
							RUQ11.4c	Male	VilCreER Apcfl/+ P53fl/fl Npm1 fl/fl	144
							RUQ11.4d	Male	VilCreER Apcfl/+ P53fl/fl Npm1 fl/fl	106
							RUQ11.4e	Male	VilCreER Apcfl/+ P53fl/fl Npm1 fl/fl	144
							RUQ11.4j	Female	VilCreER Apcfl/+ P53fl/fl Npm1 fl/fl	145
							RUQ9.3c	Male	VilCreER Apcfl/+ P53fl/fl Npm1 fl/fl	144
							RUT1.1a	Male	VilCreER Apcfl/+ P53fl/fl Npm1 fl/fl	171
							RUT1.1b	Male	VilCreER Apcfl/+ P53fl/fl Npm1 fl/fl	136
							RUT1.1e	Female	VilCreER Apcfl/+ P53fl/fl Npm1 fl/fl	105
							RUT1.2e	Female	VilCreER Apcfl/+ P53fl/fl Npm1 fl/fl	111

## Sheet: Figure_5
Fig. 5b	Mouse_ID	Sex	Genotype	p-4EBP1+ norm. H-Score crypts	p-4EBP1+ norm. H-Score tumours
	RUB5.3d	Male	VilCreER Apcfl/+ KRasG12D/+	0.818785	0.517549
	RUB8.1a	Male	VilCreER Apcfl/+ KRasG12D/+	1.00776	1.27391
	RUB3.3a	Male	VilCreER Apcfl/+ KRasG12D/+	0.958875	0.838409
	RUB9.4e	Male	VilCreER Apcfl/+ KRasG12D/+	1.33604	1.21981
	RUB8.3c	Female	VilCreER Apcfl/+ KRasG12D/+	0.792505	0.852177
	RUB9.4a	Male	VilCreER Apcfl/+ KRasG12D/+	1.08603	1.29814
	RUB4.1d	Male	VilCreER Apcfl/+ KRasG12D/+ Npm1 fl/fl	1.65635	1.49676
	RUB6.3c	Female	VilCreER Apcfl/+ KRasG12D/+ Npm1 fl/fl	1.54916	1.88152
	RUB10.1a	Male	VilCreER Apcfl/+ KRasG12D/+ Npm1 fl/fl	1.64126	1.61058
	RUB10.4c	Male	VilCreER Apcfl/+ KRasG12D/+ Npm1 fl/fl	1.3229	1.59884
	RUB11.1a	Male	VilCreER Apcfl/+ KRasG12D/+ Npm1 fl/fl	1.10933	1.5545
Fig. 5d	Mouse_ID	Sex	Genotype	p-EEF2+ norm. H-Score crypts	p-EEF2+ norm. H-Score tumours
	RUB5.3d	Male	VilCreER Apcfl/+ KRasG12D/+	0.922873	0.732172
	RUB3.3a	Male	VilCreER Apcfl/+ KRasG12D/+	0.953733	1.04187
	RUB8.1a	Male	VilCreER Apcfl/+ KRasG12D/+	1.81062	1.03827
	RUB8.3c	Female	VilCreER Apcfl/+ KRasG12D/+	0.604707	0.899811
	RUB9.4a	Male	VilCreER Apcfl/+ KRasG12D/+	0.975165	1.12483
	RUB9.4e	Male	VilCreER Apcfl/+ KRasG12D/+	0.732907	1.16305
	RUB10.1a	Male	VilCreER Apcfl/+ KRasG12D/+ Npm1 fl/fl	1.93284	1.48396
	RUB6.3c	Female	VilCreER Apcfl/+ KRasG12D/+ Npm1 fl/fl	1.31417	1.68671
	RUB4.1d	Male	VilCreER Apcfl/+ KRasG12D/+ Npm1 fl/fl	1.73461	1.43351
	RUB10.1h	Female	VilCreER Apcfl/+ KRasG12D/+ Npm1 fl/fl	1.75756	1.15201
	RUB10.4c	Male	VilCreER Apcfl/+ KRasG12D/+ Npm1 fl/fl	2.75032	1.64629
	RUB11.1a	Male	VilCreER Apcfl/+ KRasG12D/+ Npm1 fl/fl	1.84818	1.4305
Fig. 5f,g	Mouse_ID	Sex	Genotype	compartment	% p-eIF2α+ Weak Positive Cells	% p-eIF2α+ Moderate Positive Cells	% p-eIF2α+ Strong Positive Cells	p-eIF2α+ H-Score
	RUB9.4a	Male	VilCreER Apcfl/+ KRasG12D/+	crypts	23.0314	0.449279	0.007882	23.9537
	RUB9.4e	Male	VilCreER Apcfl/+ KRasG12D/+	crypts	18.4618	0.61093	0	19.6837
	RUB9.5d	Male	VilCreER Apcfl/+ KRasG12D/+	crypts	48.6021	7.437	0.312339	64.4131
	RUB8.3c	Female	VilCreER Apcfl/+ KRasG12D/+	crypts	25.3745	1.09326	0.013497	27.6016
	RUB11.1a	Male	VilCreER Apcfl/+ KRasG12D/+ Npm1 fl/fl	crypts	46.5448	15.0844	0.861009	79.2967
	RUB10.1h	Female	VilCreER Apcfl/+ KRasG12D/+ Npm1 fl/fl	crypts	51.9304	17.0293	0.87042	88.6003
	RUB10.1a	Male	VilCreER Apcfl/+ KRasG12D/+ Npm1 fl/fl	crypts	56.9048	17.9699	0.489453	94.313
	RUB10.3i	Female	VilCreER Apcfl/+ KRasG12D/+ Npm1 fl/fl	crypts	44.1651	1.96941	0.010476	48.1353
	RUB10.4c	Male	VilCreER Apcfl/+ KRasG12D/+ Npm1 fl/fl	crypts	42.4986	20.5899	3.00624	92.6971
	RUB9.4a	Male	VilCreER Apcfl/+ KRasG12D/+	tumours	40.6766	5.85475	0.953737	55.2473
	RUB9.4e	Male	VilCreER Apcfl/+ KRasG12D/+	tumours	40.81	4.28406	0.252569	50.1358
	RUB9.5d	Male	VilCreER Apcfl/+ KRasG12D/+	tumours	57.2551	11.9837	0.553675	82.8835
	RUB8.3c	Female	VilCreER Apcfl/+ KRasG12D/+	tumours	34.8927	4.23821	0.18391	43.9209
	RUB11.1a	Male	VilCreER Apcfl/+ KRasG12D/+ Npm1 fl/fl	tumours	46.7771	14.3499	2.38122	82.6206
	RUB10.1h	Female	VilCreER Apcfl/+ KRasG12D/+ Npm1 fl/fl	tumours	54.5754	6.74081	0.132919	68.4558
	RUB10.1a	Male	VilCreER Apcfl/+ KRasG12D/+ Npm1 fl/fl	tumours	63.5538	11.7675	1.39933	91.2868
	RUB10.3i	Female	VilCreER Apcfl/+ KRasG12D/+ Npm1 fl/fl	tumours	52.3403	11.5158	3.62209	86.2382
	RUB10.4c	Male	VilCreER Apcfl/+ KRasG12D/+ Npm1 fl/fl	tumours	53.7234	27.5386	3.1613	118.285

## Sheet: Figure_6
Fig. 6b	Mouse_ID	Sex	Genotype	Treatment	avg. BrdU+ per half crypt			Fig. 6j	Mouse_ID	Sex	Genotype	Treatment	avg. % BrdU+ cells (tumours)	avg. BrdU+ per half crypt
	RUB6.3h	Female	VilCreER Apcfl/fl	no treatment	44.2667				RUB58.1a	Male	VilCreER Apcfl/+ KRasG12D/+	ISRIB	24.986	7.72
	RUB9.3c	Male	VilCreER Apcfl/fl	no treatment	36.8571				RUB51.2e	Female	VilCreER Apcfl/+ KRasG12D/+	ISRIB	18.2847	8.68
	RUB9.3f	Female	VilCreER Apcfl/fl	no treatment	44.35				RUB52.2c	Female	VilCreER Apcfl/+ KRasG12D/+	ISRIB	17.697	8.36
	RUB8.3a	Male	VilCreER Apcfl/fl	no treatment	41.0476				RUB58.1b	Male	VilCreER Apcfl/+ KRasG12D/+	ISRIB	14.4522	7.32
	RUB8.3b	Male	VilCreER Apcfl/fl	no treatment	30.3333				RUB53.2a	Male	VilCreER Apcfl/+ KRasG12D/+ Npm1 fl/fl	ISRIB	33.0065	8.76
	RUB6.1b	Male	VilCreER Apcfl/fl Npm1 fl/fl	no treatment	25.125				RUB54.5b	Male	VilCreER Apcfl/+ KRasG12D/+ Npm1 fl/fl	ISRIB	42.7874	8.48
	RUB3.3b	Female	VilCreER Apcfl/fl Npm1 fl/fl	no treatment	19.6875				RUB54.5d	Female	VilCreER Apcfl/+ KRasG12D/+ Npm1 fl/fl	ISRIB	36.8074	7.64
	RUB7.1f	Female	VilCreER Apcfl/fl Npm1 fl/fl	no treatment	19.7				RUB54.5a	Male	VilCreER Apcfl/+ KRasG12D/+ Npm1 fl/fl	ISRIB	39.1459	8.44
	RUB10.2e	Female	VilCreER Apcfl/fl Npm1 fl/fl	no treatment	19.7143				RUB56.1a	Male	VilCreER Apcfl/+ KRasG12D/+ Npm1 fl/fl	ISRIB	31.1259	8.8
	RUB7.3a	Male	VilCreER Apcfl/fl Npm1 fl/fl	no treatment	20.9048				RUB55.2a	Male	VilCreER Apcfl/+ KRasG12D/+ Npm1 fl/fl	ISRIB	35.8696	7.92
	RUB26.3f	Female	VilCreER Apcfl/fl Npm1 fl/fl	vehicle	35.56				RUB8.3c	Female	VilCreER Apcfl/+ KRasG12D/+	no treatment	23.042
	RUB28.2a	Male	VilCreER Apcfl/fl Npm1 fl/fl	vehicle	19.52				RUB9.5d	Male	VilCreER Apcfl/+ KRasG12D/+	no treatment	35.3003
	RUB28.2d	Male	VilCreER Apcfl/fl Npm1 fl/fl	vehicle	28.16				RUB3.3a	Male	VilCreER Apcfl/+ KRasG12D/+	no treatment	34.5835
	RUB28.2e	Male	VilCreER Apcfl/fl Npm1 fl/fl	vehicle	32.08				RUB8.1a	Male	VilCreER Apcfl/+ KRasG12D/+	no treatment	41.4808
	RUB28.1a	Male	VilCreER Apcfl/fl Npm1 fl/fl	ISRIB	47.76				RUB5.3d	Male	VilCreER Apcfl/+ KRasG12D/+	no treatment	40.2253
	RUB28.1d	Female	VilCreER Apcfl/fl Npm1 fl/fl	ISRIB	48.92				RUB4.1d	Male	VilCreER Apcfl/+ KRasG12D/+ Npm1 fl/fl	no treatment	22.9351
	RUB27.1a	Male	VilCreER Apcfl/fl Npm1 fl/fl	ISRIB	58.28				RUB10.3c	Male	VilCreER Apcfl/+ KRasG12D/+ Npm1 fl/fl	no treatment	25.3342
	RUB27.1d	Female	VilCreER Apcfl/fl Npm1 fl/fl	ISRIB	52.2				RUB10.1h	Female	VilCreER Apcfl/+ KRasG12D/+ Npm1 fl/fl	no treatment	24.1484
									RUB10.1a	Male	VilCreER Apcfl/+ KRasG12D/+ Npm1 fl/fl	no treatment	19.5061
									RUB10.4c	Male	VilCreER Apcfl/+ KRasG12D/+ Npm1 fl/fl	no treatment	31.6705
Fig. 6d	Mouse_ID	Sex	Genotype	Treatment	avg. BrdU+ per half crypt				RUB6.3c	Female	VilCreER Apcfl/+ KRasG12D/+ Npm1 fl/fl	no treatment	30.9314
	RUB3.2b	Male	VilCreER Apcfl/fl KRasG12D/+	no treatment	55.0952
	RUB9.2a	Female	VilCreER Apcfl/fl KRasG12D/+	no treatment	61
	RUB9.4b	Male	VilCreER Apcfl/fl KRasG12D/+	no treatment	75.1429			Fig. 6l	Mouse_ID	Sex	Genotype	Treatment	p-eIF2α+ H-Score (tumours)	p-eIF2α+ H-Score (crypts)
	RUB9.4f	Male	VilCreER Apcfl/fl KRasG12D/+	no treatment	74.1905				RUB52.2c	Female	VilCreER Apcfl/+ KRasG12D/+	ISRIB	97.1448	90.0188
	RUB3.1c	Female	VilCreER Apcfl/fl KRasG12D/+ Npm1 fl/fl	no treatment	44.56				RUB51.2e	Female	VilCreER Apcfl/+ KRasG12D/+	ISRIB	98.707	105.676
	RUB10.2c	Male	VilCreER Apcfl/fl KRasG12D/+ Npm1 fl/fl	no treatment	18.7619				RUB58.1b	Male	VilCreER Apcfl/+ KRasG12D/+	ISRIB	141.538	135.802
	RUB10.2f	Female	VilCreER Apcfl/fl KRasG12D/+ Npm1 fl/fl	no treatment	30.4286				RUB58.2a	Male	VilCreER Apcfl/+ KRasG12D/+	ISRIB	94.9157	99.2756
	RUB7.3b	Male	VilCreER Apcfl/fl KRasG12D/+ Npm1 fl/fl	no treatment	47.0455				RUB54.4b	Male	VilCreER Apcfl/+ KRasG12D/+ Npm1 fl/fl	ISRIB	127.105	111.593
	RUN12.4a	Male	VilCreER Apcfl/fl KRasG12D/+	ISRIB	62.24				RUB54.5d	Female	VilCreER Apcfl/+ KRasG12D/+ Npm1 fl/fl	ISRIB	91.375	75.4265
	RUN12.5a	Male	VilCreER Apcfl/fl KRasG12D/+	ISRIB	64.24				RUB53.2a	Male	VilCreER Apcfl/+ KRasG12D/+ Npm1 fl/fl	ISRIB	150.54	115.211
	RUB23.4d	Female	VilCreER Apcfl/fl KRasG12D/+	ISRIB	49.4				RUB55.2a	Male	VilCreER Apcfl/+ KRasG12D/+ Npm1 fl/fl	ISRIB	77.7584	96.3443
	RUB23.3h	Female	VilCreER Apcfl/fl KRasG12D/+	ISRIB	60.88				RUB54.5a	Male	VilCreER Apcfl/+ KRasG12D/+ Npm1 fl/fl	ISRIB	98.0213	80.7308
	RUB26.1c	Male	VilCreER Apcfl/fl KRasG12D/+ Npm1 fl/fl	ISRIB	63.88				RUB56.1a	Male	VilCreER Apcfl/+ KRasG12D/+ Npm1 fl/fl	ISRIB	106.74	112.446
	RUB26.2d	Male	VilCreER Apcfl/fl KRasG12D/+ Npm1 fl/fl	ISRIB	55.44				RUB54.5b	Male	VilCreER Apcfl/+ KRasG12D/+ Npm1 fl/fl	ISRIB	97.287	71.297
	RUB26.3a	Male	VilCreER Apcfl/fl KRasG12D/+ Npm1 fl/fl	ISRIB	73.84
								Fig. 6n	Mouse_ID	Sex	Genotype	Treatment	% p21+ per half crypt
Fig. 6f	Mouse_ID	Sex	Genotype	Treatment	avg. BrdU+ per half crypt				RUB36.1f	Female	VilCreER Apcfl/fl	no treatment	9.94413
	RUB6.3h	Female	VilCreER Apcfl/fl	no treatment	44.2667				RUB36.3b	Male	VilCreER Apcfl/fl	no treatment	7.08833
	RUB9.3c	Male	VilCreER Apcfl/fl	no treatment	36.8571				RUB6.3h	Female	VilCreER Apcfl/fl	no treatment	14.1379
	RUB9.3f	Female	VilCreER Apcfl/fl	no treatment	44.35				RUB8.3a	Male	VilCreER Apcfl/fl	no treatment	13.75
	RUB8.3a	Male	VilCreER Apcfl/fl	no treatment	41.0476				RUB9.3c	Male	VilCreER Apcfl/fl	no treatment	10.6936
	RUB8.3b	Male	VilCreER Apcfl/fl	no treatment	30.3333				RUB9.3f	Female	VilCreER Apcfl/fl	no treatment	16.7857
	RUB6.1b	Male	VilCreER Apcfl/fl Npm1 fl/fl	no treatment	25.125				RUB27.7e	Female	VilCreER Apcfl/fl Npm1 fl/fl	no treatment	21.0606
	RUB3.3b	Female	VilCreER Apcfl/fl Npm1 fl/fl	no treatment	19.6875				RUB34.4a	Male	VilCreER Apcfl/fl Npm1 fl/fl	no treatment	22.9665
	RUB7.1f	Female	VilCreER Apcfl/fl Npm1 fl/fl	no treatment	19.7				RUB34.4c	Male	VilCreER Apcfl/fl Npm1 fl/fl	no treatment	24.1722
	RUB10.2e	Female	VilCreER Apcfl/fl Npm1 fl/fl	no treatment	19.7143				RUB34.4f	Male	VilCreER Apcfl/fl Npm1 fl/fl	no treatment	33.6149
	RUB7.3a	Male	VilCreER Apcfl/fl Npm1 fl/fl	no treatment	20.9048				RUB6.1b	Male	VilCreER Apcfl/fl Npm1 fl/fl	no treatment	40.9594
	RUB34.2i	Female	VilCreER Apcfl/fl Npm1 fl/fl	vehicle	19.96				RUB10.2e	Female	VilCreER Apcfl/fl Npm1 fl/fl	no treatment	37.7289
	RUB28.7e	Female	VilCreER Apcfl/fl Npm1 fl/fl	vehicle	21.56				RUB26.3f	Female	VilCreER Apcfl/fl Npm1 fl/fl	vehicle	28.1298
	RUB28.7g	Female	VilCreER Apcfl/fl Npm1 fl/fl	vehicle	18.72				RUB28.2a	Male	VilCreER Apcfl/fl Npm1 fl/fl	vehicle	47.7049
	RUB34.3j	Female	VilCreER Apcfl/fl Npm1 fl/fl	vehicle	37.24				RUB28.2d	Male	VilCreER Apcfl/fl Npm1 fl/fl	vehicle	39.1597
	RUB27.6h	Female	VilCreER Apcfl/fl Npm1 fl/fl	PERKi	22.16				RUB28.2e	Male	VilCreER Apcfl/fl Npm1 fl/fl	vehicle	29.4036
	RUB34.2c	Male	VilCreER Apcfl/fl Npm1 fl/fl	PERKi	40.6				RUB28.1a	Male	VilCreER Apcfl/fl Npm1 fl/fl	ISRIB	10.9934
	RUB34.2f	Female	VilCreER Apcfl/fl Npm1 fl/fl	PERKi	40.16				RUB28.1d	Female	VilCreER Apcfl/fl Npm1 fl/fl	ISRIB	9.77961
	RUB34.2g	Female	VilCreER Apcfl/fl Npm1 fl/fl	PERKi	37.72				RUB27.1a	Male	VilCreER Apcfl/fl Npm1 fl/fl	ISRIB	10.8619
									RUB27.1d	Female	VilCreER Apcfl/fl Npm1 fl/fl	ISRIB	11.3793
Fig. 6h	Mouse_ID	Sex	Genotype	Treatment	avg. BrdU+ per half crypt
	RUB3.2b	Male	VilCreER Apcfl/fl KRasG12D/+	no treatment	55.0952			Fig. 6o	Mouse_ID	Sex	Genotype	Treatment	% p53+ per half crypt
	RUB9.2a	Female	VilCreER Apcfl/fl KRasG12D/+	no treatment	61				RUB26.3f	Female	VilCreER Apcfl/fl Npm1 fl/fl	vehicle	18.1058
	RUB9.4b	Male	VilCreER Apcfl/fl KRasG12D/+	no treatment	75.1429				RUB28.2a	Male	VilCreER Apcfl/fl Npm1 fl/fl	vehicle	39.58
	RUB9.4f	Male	VilCreER Apcfl/fl KRasG12D/+	no treatment	74.1905				RUB28.2d	Male	VilCreER Apcfl/fl Npm1 fl/fl	vehicle	38.488
	RUB3.1c	Female	VilCreER Apcfl/fl KRasG12D/+ Npm1 fl/fl	no treatment	44.56				RUB28.2e	Male	VilCreER Apcfl/fl Npm1 fl/fl	vehicle	28.9898
	RUB10.2c	Male	VilCreER Apcfl/fl KRasG12D/+ Npm1 fl/fl	no treatment	18.7619				RUB28.1a	Male	VilCreER Apcfl/fl Npm1 fl/fl	ISRIB	9.86133
	RUB10.2f	Female	VilCreER Apcfl/fl KRasG12D/+ Npm1 fl/fl	no treatment	30.4286				RUB28.1d	Female	VilCreER Apcfl/fl Npm1 fl/fl	ISRIB	11.0305
	RUB7.3b	Male	VilCreER Apcfl/fl KRasG12D/+ Npm1 fl/fl	no treatment	47.0455				RUB27.1a	Male	VilCreER Apcfl/fl Npm1 fl/fl	ISRIB	13.8365
	RUB31.2c	Female	VilCreER Apcfl/fl KRasG12D/+	PERKi	49.8				RUB27.1d	Female	VilCreER Apcfl/fl Npm1 fl/fl	ISRIB	13.0137
	RUB36.2c	Female	VilCreER Apcfl/fl KRasG12D/+	PERKi	43.48
	RUB36.2e	Female	VilCreER Apcfl/fl KRasG12D/+	PERKi	49.88
	RUB35.1b	Male	VilCreER Apcfl/fl KRasG12D/+	PERKi	48.16
	RUB34.3e	Female	VilCreER Apcfl/fl KRasG12D/+ Npm1 fl/fl	PERKi	57.04
	RUB34.3f	Female	VilCreER Apcfl/fl KRasG12D/+ Npm1 fl/fl	PERKi	41.12
	RUB27.7c	Female	VilCreER Apcfl/fl KRasG12D/+ Npm1 fl/fl	PERKi	51.76

## Sheet: Figure_7
Fig. 7b	Mouse_ID	Sex	Genotype	avg. BrdU+ cells						Fig. 7i		Ctnnb1+/(Dex3) R26lsl-MYC/lsl-MYC
	RUC10.2b	Male	Ctnnb1+/(Dex3) R26lsl-MYC/lsl-MYC	145.1								Npm1+/+	Npm1fl/fl
	RUC9.2a	Male	Ctnnb1+/(Dex3) R26lsl-MYC/lsl-MYC	152.444							# with Lung Mets	7	3
	RUC9.2d	Male	Ctnnb1+/(Dex3) R26lsl-MYC/lsl-MYC	159.917							# without Lung Mets	4	15
	RUC8.2a	Male	Ctnnb1+/(Dex3) R26lsl-MYC/lsl-MYC Npm1 fl/fl	27.2							total	11	18
	RUC7.2a	Male	Ctnnb1+/(Dex3) R26lsl-MYC/lsl-MYC Npm1 fl/fl	85.1818							% Lung Mets	63.6364	16.6667
	RUC7.4c	Male	Ctnnb1+/(Dex3) R26lsl-MYC/lsl-MYC Npm1 fl/fl	64.8182							% No Mets	36.3636	83.3333
											Fisher's exact test		0.0169
Fig. 7c,d,e	Mouse_ID	Sex	Genotype	avg. BrdU+ Cells	% liver/body weight	% p21+ Cells					Two-sided
	RUC14.4b	Male	Ctnnb1+/(Dex3) R26lsl-MYC/lsl-MYC	49.6	19.1868	45.2643
	RUC14.4d	Male	Ctnnb1+/(Dex3) R26lsl-MYC/lsl-MYC	54.3	18.5783	26.9305
	RUC16.1a	Male	Ctnnb1+/(Dex3) R26lsl-MYC/lsl-MYC	25.2	17.9899	24.2314		Fig. 7j,k,l,m	Mouse_ID	Sex	Genotype	% body/liver weight	Tumour Number		Mouse_ID	Sex	Genotype	% body/liver weight	Tumour Number
	RUC16.1c	Male	Ctnnb1+/(Dex3) R26lsl-MYC/lsl-MYC	30.1	15.8524	15.122			RUC10.1a	Male	Ctnnb1+/(Dex3) R26lsl-MYC/lsl-MYC	19.4348	123		RUC9.1c	Female	Ctnnb1+/(Dex3) R26lsl-MYC/lsl-MYC	23.7008	350
	RUC16.1d	Male	Ctnnb1+/(Dex3) R26lsl-MYC/lsl-MYC	43.2	15.3249	45.7467			RUC10.1b	Male	Ctnnb1+/(Dex3) R26lsl-MYC/lsl-MYC	21.1142	62		RUC10.2d	Female	Ctnnb1+/(Dex3) R26lsl-MYC/lsl-MYC	21.6875	110
	RUC11.3a	Male	Ctnnb1+/(Dex3) R26lsl-MYC/lsl-MYC Npm1 fl/fl	9.5	14.4175	48.83			RUC10.1c	Male	Ctnnb1+/(Dex3) R26lsl-MYC/lsl-MYC	22.5391	122		RUC10.2e	Female	Ctnnb1+/(Dex3) R26lsl-MYC/lsl-MYC	25.1578	459
	RUC11.3b	Male	Ctnnb1+/(Dex3) R26lsl-MYC/lsl-MYC Npm1 fl/fl	29.6	12.2376	82.6848			RUC9.1a	Male	Ctnnb1+/(Dex3) R26lsl-MYC/lsl-MYC	27.2394	226		RUC9.2f	Female	Ctnnb1+/(Dex3) R26lsl-MYC/lsl-MYC	26.7601	497
	RUC11.3c	Male	Ctnnb1+/(Dex3) R26lsl-MYC/lsl-MYC Npm1 fl/fl	8.6	15.8759	62.3111			RUC9.4a	Male	Ctnnb1+/(Dex3) R26lsl-MYC/lsl-MYC	23.9853	649		RUC9.2h	Female	Ctnnb1+/(Dex3) R26lsl-MYC/lsl-MYC	26.8163	614
	RUC11.3d	Male	Ctnnb1+/(Dex3) R26lsl-MYC/lsl-MYC Npm1 fl/fl	5.3	12.7027	59.1256			RUC9.4b	Male	Ctnnb1+/(Dex3) R26lsl-MYC/lsl-MYC	17.4584	81		RUC9.3d	Female	Ctnnb1+/(Dex3) R26lsl-MYC/lsl-MYC	25.9321	542
	RUC11.3e	Male	Ctnnb1+/(Dex3) R26lsl-MYC/lsl-MYC Npm1 fl/fl	8.5	16.0033	67.4269			RUC9.4c	Male	Ctnnb1+/(Dex3) R26lsl-MYC/lsl-MYC	19.3439	170		RUC9.3f	Female	Ctnnb1+/(Dex3) R26lsl-MYC/lsl-MYC	32.1417	927
									RUC9.5d	Male	Ctnnb1+/(Dex3) R26lsl-MYC/lsl-MYC	27.0062	717		RUC9.3g	Female	Ctnnb1+/(Dex3) R26lsl-MYC/lsl-MYC	31.5758	496
									RUC9.6b	Male	Ctnnb1+/(Dex3) R26lsl-MYC/lsl-MYC	23.1139	109		RUC9.4f	Female	Ctnnb1+/(Dex3) R26lsl-MYC/lsl-MYC	25.0902	40
Fig. 7g	Mouse_ID	Sex	Genotype	Days post induction					RUC9.6c	Male	Ctnnb1+/(Dex3) R26lsl-MYC/lsl-MYC	22.0958	145		RUC9.4h	Female	Ctnnb1+/(Dex3) R26lsl-MYC/lsl-MYC	27.5097	133
	RUC10.1a	Male	Ctnnb1+/(Dex3) R26lsl-MYC/lsl-MYC	112					RUC13.1c	Male	Ctnnb1+/(Dex3) R26lsl-MYC/lsl-MYC	24.6981	480		RUC9.4i	Female	Ctnnb1+/(Dex3) R26lsl-MYC/lsl-MYC	37.1387	226
	RUC10.1b	Male	Ctnnb1+/(Dex3) R26lsl-MYC/lsl-MYC	187					RUC13.1e	Male	Ctnnb1+/(Dex3) R26lsl-MYC/lsl-MYC	22.0767	276		RUC9.4j	Female	Ctnnb1+/(Dex3) R26lsl-MYC/lsl-MYC	24.8121	192
	RUC10.1c	Male	Ctnnb1+/(Dex3) R26lsl-MYC/lsl-MYC	146					RUC14.2g	Male	Ctnnb1+/(Dex3) R26lsl-MYC/lsl-MYC	24.0446	690		RUC9.5f	Female	Ctnnb1+/(Dex3) R26lsl-MYC/lsl-MYC	29.3554	307
	RUC9.1a	Male	Ctnnb1+/(Dex3) R26lsl-MYC/lsl-MYC	108					RUC5.1c	Male	Ctnnb1+/(Dex3) R26lsl-MYC/lsl-MYC Npm1 fl/fl	20.3969	406		RUC9.5h	Female	Ctnnb1+/(Dex3) R26lsl-MYC/lsl-MYC	19.9472	263
	RUC9.4a	Male	Ctnnb1+/(Dex3) R26lsl-MYC/lsl-MYC	117					RUC8.1b	Male	Ctnnb1+/(Dex3) R26lsl-MYC/lsl-MYC Npm1 fl/fl	21.3585	432		RUC7.1b	Female	Ctnnb1+/(Dex3) R26lsl-MYC/lsl-MYC Npm1 fl/fl	27.0465	62
	RUC9.4b	Male	Ctnnb1+/(Dex3) R26lsl-MYC/lsl-MYC	175					RUC7.5a	Male	Ctnnb1+/(Dex3) R26lsl-MYC/lsl-MYC Npm1 fl/fl	21.2633	201		RUC7.1f	Female	Ctnnb1+/(Dex3) R26lsl-MYC/lsl-MYC Npm1 fl/fl	27.9708	240
	RUC9.4c	Male	Ctnnb1+/(Dex3) R26lsl-MYC/lsl-MYC	155					RUC8.4d	Male	Ctnnb1+/(Dex3) R26lsl-MYC/lsl-MYC Npm1 fl/fl	26.61	221		RUC7.2f	Female	Ctnnb1+/(Dex3) R26lsl-MYC/lsl-MYC Npm1 fl/fl	26.4808	149
	RUC9.5d	Male	Ctnnb1+/(Dex3) R26lsl-MYC/lsl-MYC	122					RUC7.7a	Male	Ctnnb1+/(Dex3) R26lsl-MYC/lsl-MYC Npm1 fl/fl	23.2363	228		RUC7.2g	Female	Ctnnb1+/(Dex3) R26lsl-MYC/lsl-MYC Npm1 fl/fl	30.0498	263
	RUC9.6b	Male	Ctnnb1+/(Dex3) R26lsl-MYC/lsl-MYC	140					RUC8.5a	Male	Ctnnb1+/(Dex3) R26lsl-MYC/lsl-MYC Npm1 fl/fl	18.9361	187		RUC7.5g	Female	Ctnnb1+/(Dex3) R26lsl-MYC/lsl-MYC Npm1 fl/fl	24.6739	50
	RUC9.6c	Male	Ctnnb1+/(Dex3) R26lsl-MYC/lsl-MYC	143					RUC11.1a	Male	Ctnnb1+/(Dex3) R26lsl-MYC/lsl-MYC Npm1 fl/fl	22.3209	9		RUC7.6e	Female	Ctnnb1+/(Dex3) R26lsl-MYC/lsl-MYC Npm1 fl/fl	26.0938	186
	RUC13.1c	Male	Ctnnb1+/(Dex3) R26lsl-MYC/lsl-MYC	97					RUC11.1b	Male	Ctnnb1+/(Dex3) R26lsl-MYC/lsl-MYC Npm1 fl/fl	23.0083	23		RUC7.6g	Female	Ctnnb1+/(Dex3) R26lsl-MYC/lsl-MYC Npm1 fl/fl	26.1494	159
	RUC13.1e	Male	Ctnnb1+/(Dex3) R26lsl-MYC/lsl-MYC	136					RUC11.1c	Male	Ctnnb1+/(Dex3) R26lsl-MYC/lsl-MYC Npm1 fl/fl	21.2694	126		RUC8.4g	Female	Ctnnb1+/(Dex3) R26lsl-MYC/lsl-MYC Npm1 fl/fl	16.901	18
	RUC14.2g	Male	Ctnnb1+/(Dex3) R26lsl-MYC/lsl-MYC	91					RUC11.1d	Male	Ctnnb1+/(Dex3) R26lsl-MYC/lsl-MYC Npm1 fl/fl	20.1061	32		RUC12.1b	Female	Ctnnb1+/(Dex3) R26lsl-MYC/lsl-MYC Npm1 fl/fl	21.3018	28
	RUC5.1c	Male	Ctnnb1+/(Dex3) R26lsl-MYC/lsl-MYC Npm1 fl/fl	199					RUC11.1f	Male	Ctnnb1+/(Dex3) R26lsl-MYC/lsl-MYC Npm1 fl/fl	28.1047	159		RUC12.1c	Female	Ctnnb1+/(Dex3) R26lsl-MYC/lsl-MYC Npm1 fl/fl	21.5986	7
	RUC8.1b	Male	Ctnnb1+/(Dex3) R26lsl-MYC/lsl-MYC Npm1 fl/fl	171					RUC11.1g	Male	Ctnnb1+/(Dex3) R26lsl-MYC/lsl-MYC Npm1 fl/fl	21.3207	166		RUC12.1d	Female	Ctnnb1+/(Dex3) R26lsl-MYC/lsl-MYC Npm1 fl/fl	23.1727	71
	RUC7.5a	Male	Ctnnb1+/(Dex3) R26lsl-MYC/lsl-MYC Npm1 fl/fl	169					RUC12.2a	Male	Ctnnb1+/(Dex3) R26lsl-MYC/lsl-MYC Npm1 fl/fl	15.4929	78		RUC12.1e	Female	Ctnnb1+/(Dex3) R26lsl-MYC/lsl-MYC Npm1 fl/fl	19.9728	92
	RUC8.4d	Male	Ctnnb1+/(Dex3) R26lsl-MYC/lsl-MYC Npm1 fl/fl	214					RUC12.2b	Male	Ctnnb1+/(Dex3) R26lsl-MYC/lsl-MYC Npm1 fl/fl	26.4161	124		RUC12.1f	Female	Ctnnb1+/(Dex3) R26lsl-MYC/lsl-MYC Npm1 fl/fl	20.0719	22
	RUC7.7a	Male	Ctnnb1+/(Dex3) R26lsl-MYC/lsl-MYC Npm1 fl/fl	140											RUC12.1g	Female	Ctnnb1+/(Dex3) R26lsl-MYC/lsl-MYC Npm1 fl/fl	23.7442	40
	RUC8.5a	Male	Ctnnb1+/(Dex3) R26lsl-MYC/lsl-MYC Npm1 fl/fl	234
	RUC11.1a	Male	Ctnnb1+/(Dex3) R26lsl-MYC/lsl-MYC Npm1 fl/fl	295				Fig. 7o	Mouse_ID	Sex	Genotype	% negative tumours
	RUC11.1b	Male	Ctnnb1+/(Dex3) R26lsl-MYC/lsl-MYC Npm1 fl/fl	203					RUC11.1c	Male	Ctnnb1+/(Dex3) R26lsl-MYC/lsl-MYC Npm1 fl/fl	14.2857
	RUC11.1c	Male	Ctnnb1+/(Dex3) R26lsl-MYC/lsl-MYC Npm1 fl/fl	213					RUC11.1g	Male	Ctnnb1+/(Dex3) R26lsl-MYC/lsl-MYC Npm1 fl/fl	36
	RUC11.1d	Male	Ctnnb1+/(Dex3) R26lsl-MYC/lsl-MYC Npm1 fl/fl	297					RUC12.2a	Male	Ctnnb1+/(Dex3) R26lsl-MYC/lsl-MYC Npm1 fl/fl	22.9167
	RUC11.1e	Male	Ctnnb1+/(Dex3) R26lsl-MYC/lsl-MYC Npm1 fl/fl	301 - censored (unrelated to HCC)					RUC8.5a	Male	Ctnnb1+/(Dex3) R26lsl-MYC/lsl-MYC Npm1 fl/fl	43.75
	RUC11.1f	Male	Ctnnb1+/(Dex3) R26lsl-MYC/lsl-MYC Npm1 fl/fl	229
	RUC11.1g	Male	Ctnnb1+/(Dex3) R26lsl-MYC/lsl-MYC Npm1 fl/fl	218
	RUC12.2a	Male	Ctnnb1+/(Dex3) R26lsl-MYC/lsl-MYC Npm1 fl/fl	199				Fig. 7q	Mouse_ID	Sex	Genotype	Treatment	avg. BrdU+ cells
	RUC12.2b	Male	Ctnnb1+/(Dex3) R26lsl-MYC/lsl-MYC Npm1 fl/fl	104					RUC10.2b	Male	Ctnnb1+/(Dex3) R26lsl-MYC/lsl-MYC	no treatment	145.1
									RUC9.2a	Male	Ctnnb1+/(Dex3) R26lsl-MYC/lsl-MYC	no treatment	152.444
									RUC9.2d	Male	Ctnnb1+/(Dex3) R26lsl-MYC/lsl-MYC	no treatment	159.917
Fig. 7h	Mouse_ID	Sex	Genotype	Days post induction					RUC8.2a	Male	Ctnnb1+/(Dex3) R26lsl-MYC/lsl-MYC Npm1 fl/fl	no treatment	27.2
	RUC9.1c	Female	Ctnnb1+/(Dex3) R26lsl-MYC/lsl-MYC	154					RUC7.2a	Male	Ctnnb1+/(Dex3) R26lsl-MYC/lsl-MYC Npm1 fl/fl	no treatment	85.1818
	RUC10.2d	Female	Ctnnb1+/(Dex3) R26lsl-MYC/lsl-MYC	245					RUC7.4c	Male	Ctnnb1+/(Dex3) R26lsl-MYC/lsl-MYC Npm1 fl/fl	no treatment	64.8182
	RUC10.2e	Female	Ctnnb1+/(Dex3) R26lsl-MYC/lsl-MYC	168					RUH22.3b	Male	Ctnnb1+/(Dex3) R26lsl-MYC/lsl-MYC	ISRIB	168.9
	RUC9.2f	Female	Ctnnb1+/(Dex3) R26lsl-MYC/lsl-MYC	136					RUH22.3c	Male	Ctnnb1+/(Dex3) R26lsl-MYC/lsl-MYC	ISRIB	208.8
	RUC9.2h	Female	Ctnnb1+/(Dex3) R26lsl-MYC/lsl-MYC	146					RUH22.3d	Male	Ctnnb1+/(Dex3) R26lsl-MYC/lsl-MYC	ISRIB	152.1
	RUC9.3d	Female	Ctnnb1+/(Dex3) R26lsl-MYC/lsl-MYC	131					RUC23.2d	Male	Ctnnb1+/(Dex3) R26lsl-MYC/lsl-MYC Npm1 fl/fl	ISRIB	113.1
	RUC9.3f	Female	Ctnnb1+/(Dex3) R26lsl-MYC/lsl-MYC	140					RUC24.3b	Male	Ctnnb1+/(Dex3) R26lsl-MYC/lsl-MYC Npm1 fl/fl	ISRIB	137.7
	RUC9.3g	Female	Ctnnb1+/(Dex3) R26lsl-MYC/lsl-MYC	189					RUC24.3d	Male	Ctnnb1+/(Dex3) R26lsl-MYC/lsl-MYC Npm1 fl/fl	ISRIB	156.8
	RUC9.4f	Female	Ctnnb1+/(Dex3) R26lsl-MYC/lsl-MYC	232
	RUC9.4h	Female	Ctnnb1+/(Dex3) R26lsl-MYC/lsl-MYC	165
	RUC9.4i	Female	Ctnnb1+/(Dex3) R26lsl-MYC/lsl-MYC	186
	RUC9.4j	Female	Ctnnb1+/(Dex3) R26lsl-MYC/lsl-MYC	160
	RUC9.5f	Female	Ctnnb1+/(Dex3) R26lsl-MYC/lsl-MYC	170
	RUC9.5h	Female	Ctnnb1+/(Dex3) R26lsl-MYC/lsl-MYC	143
	RUC9.5i	Female	Ctnnb1+/(Dex3) R26lsl-MYC/lsl-MYC	189 - censored (unrelated to HCC)
	RUC7.1b	Female	Ctnnb1+/(Dex3) R26lsl-MYC/lsl-MYC Npm1 fl/fl	248
	RUC7.1f	Female	Ctnnb1+/(Dex3) R26lsl-MYC/lsl-MYC Npm1 fl/fl	252
	RUC7.2f	Female	Ctnnb1+/(Dex3) R26lsl-MYC/lsl-MYC Npm1 fl/fl	332
	RUC7.2g	Female	Ctnnb1+/(Dex3) R26lsl-MYC/lsl-MYC Npm1 fl/fl	262
	RUC7.5g	Female	Ctnnb1+/(Dex3) R26lsl-MYC/lsl-MYC Npm1 fl/fl	266
	RUC7.6e	Female	Ctnnb1+/(Dex3) R26lsl-MYC/lsl-MYC Npm1 fl/fl	269
	RUC7.6g	Female	Ctnnb1+/(Dex3) R26lsl-MYC/lsl-MYC Npm1 fl/fl	240
	RUC8.4g	Female	Ctnnb1+/(Dex3) R26lsl-MYC/lsl-MYC Npm1 fl/fl	332
	RUC12.1a	Female	Ctnnb1+/(Dex3) R26lsl-MYC/lsl-MYC Npm1 fl/fl	356 - censored (unrelated to HCC)
	RUC12.1b	Female	Ctnnb1+/(Dex3) R26lsl-MYC/lsl-MYC Npm1 fl/fl	289
	RUC12.1c	Female	Ctnnb1+/(Dex3) R26lsl-MYC/lsl-MYC Npm1 fl/fl	259
	RUC12.1d	Female	Ctnnb1+/(Dex3) R26lsl-MYC/lsl-MYC Npm1 fl/fl	340
	RUC12.1e	Female	Ctnnb1+/(Dex3) R26lsl-MYC/lsl-MYC Npm1 fl/fl	259
	RUC12.1f	Female	Ctnnb1+/(Dex3) R26lsl-MYC/lsl-MYC Npm1 fl/fl	346
	RUC12.1g	Female	Ctnnb1+/(Dex3) R26lsl-MYC/lsl-MYC Npm1 fl/fl	292

## Sheet: Ext_Data_Figure_1
Ext.Data Fig. 1c	Pathway	Oesophagus	Mid Colon	Proximal SI	Stomach Antrum	Stomach Corpus	Liver	Bladder	Kidney	Lung	Spleen
	HALLMARK Myc V1	0.994373	1.18486	0.99542	1.13335	0.901656	0.768848	0.498473	0.317996	-0.05542	0.350655
	HALLMARK Myc V2	0.894635	1.00076	1.36329	1.09406	1.07379	0.441686	0.110398	0.10258	-0.62055	-0.07309
	Translation	0.870011	0.593043	0.68846	1.16799	1.09991	0.874055	1.192	1.18932	0.285349	0.711348
	Translation_initiation_ complex_formation	0.918986	0.743613	0.749352	1.27483	1.13898	0.938812	1.36683	1.30075	0.324381	0.772872
	Cap-dependent_ Translation_Initiation	0.956155	0.786887	0.905963	1.36832	1.23951	1.0324	1.46829	1.42873	0.339331	0.833269
	Eukaryotic_Translation_ Initiation	0.956155	0.786887	0.905963	1.36832	1.23951	1.0324	1.46829	1.42873	0.339331	0.833269

## Sheet: Ext_Data_Figure_2
Ext.Data Fig. 2b-n	Mouse_ID	Sex	NPM1	% liver/body weight	% spleen/body weight	RBC(M/uL)	RDW-SD(fL)	MCV(fL)	MCH(pg)	HGB(g/dL)	HCT(%)	RET#(K/uL)	IRF(%)	LFR(%)	MFR(%)	HFR(%)
	RUK4.1b	Male	wildtype	5.58559	0.348348	9	32.5	53.8	14.9	13.4	48.4	481.5	57.7	42.3	30.8	26.9
	RUK6.1c	Male	wildtype	5.76558	0.347181	9.69	32.8	51.1	14	13.6	49.5	446.7	61.7	38.3	22.3	39.4
	RUK6.1g	Female	wildtype	4.82533	0.379913	9.5	30.5	52.7	15.1	14.3	50.1	573.8	63.6	36.4	23.3	40.3
	RUK5.1d	Female	wildtype	4.93305	0.41841	9.59	30.5	52	14.7	14.1	49.9	530.3	57.5	42.5	23.6	33.9
	RUK4.2a	Male	wildtype	5.89326	0.314607	9.44	33.7	53.6	14.9	14.1	50.6	491.8	58.2	41.8	20	38.2
	RUK6.1e	Male	knockout	5.4375	0.40625	6.42	41.8	69	18.1	11.6	44.3	641.4	65.6	34.4	16.6	49
	RUK6.1f	Female	knockout	5.11915	0.540426	6.31	42.2	70	19	12	44.2	604.5	69.7	30.3	11.5	58.2
	RUK3.1a	Male	knockout	5.94595	0.472973	7.06	34.5	63.5	17.4	12.3	44.8	659.4	65.9	34.1	20.1	45.8
	RUK3.1d	Male	knockout	5.53115	0.462295	5.94	45.1	68.9	18.5	11	40.9	600.5	65.8	34.2	16.5	49.3
	RUK3.1f	Female	knockout	5.41485	0.724891	5.35	49.7	67.5	18.3	9.8	36.1	739.9	71.7	28.3	12	59.7

## Sheet: Ext_Data_Figure_3
Ext.Data Fig. 3b-i	Small Intestine (SI)			BrdU+ per half crypt			Stomach Corpus			BrdU+ per half crypt
	Mouse_ID	Sex	Genotype	avg.			Mouse_ID	Sex	Genotype	avg.
	RMU3.1e	Male	RosaCreER	5.92			RMU3.1e	Male	RosaCreER	1.56
	RMU3.1i	Female	RosaCreER	5.2			RMU3.1i	Female	RosaCreER	1.76
	RMU4.1f	Female	RosaCreER	6.64			RMU4.1f	Female	RosaCreER	1.44
	RUAB6.2a	Male	RosaCreER Apcfl/fl	60.36			RUAB6.2a	Male	RosaCreER Apcfl/fl	3.36
	RUAB12.1c	Male	RosaCreER Apcfl/fl	68.64			RUAB12.1c	Male	RosaCreER Apcfl/fl	1.16
	RUAB16.1a	Male	RosaCreER Apcfl/fl	68.16			RUAB16.1a	Male	RosaCreER Apcfl/fl	3
	RUAB11.1a	Male	RosaCreER Apcfl/fl	49.48			RUAB11.1a	Male	RosaCreER Apcfl/fl	4.12
	RMX5.2b	Male	RosaCreER Apcfl/fl	43			RMX5.2b	Male	RosaCreER Apcfl/fl	5.76
	RUAB7.3k	Female	RosaCreER Apcfl/fl Npm1 fl/fl	28.2			RUAB7.3k	Female	RosaCreER Apcfl/fl Npm1 fl/fl	1.4
	RUAB5.3a	Male	RosaCreER Apcfl/fl Npm1 fl/fl	36.52			RUAB5.3a	Male	RosaCreER Apcfl/fl Npm1 fl/fl	0.96
	RUAB7.4k	Female	RosaCreER Apcfl/fl Npm1 fl/fl	30.28			RUAB7.4k	Female	RosaCreER Apcfl/fl Npm1 fl/fl	2.36
	RUAB13.1e	Female	RosaCreER Apcfl/fl Npm1 fl/fl	31.48			RUAB13.1e	Female	RosaCreER Apcfl/fl Npm1 fl/fl	1.68
	RUAB9.1g	Male	RosaCreER Apcfl/fl Npm1 fl/fl	34.88			RUAB9.1g	Male	RosaCreER Apcfl/fl Npm1 fl/fl	0.4
	Liver			BrdU+ per 20X fields			Lungs			BrdU+ per 10X fields
	Mouse_ID	Sex	Genotype	avg.			Mouse_ID	Sex	Genotype	avg.
	RMU3.1e	Male	RosaCreER	18.46			RMU3.1e	Male	RosaCreER	3.4
	RMU3.1i	Female	RosaCreER	5.66			RMU3.1i	Female	RosaCreER	3.7
	RMU4.1f	Female	RosaCreER	6.68			RMU4.1f	Female	RosaCreER	3.5
	RUAB6.2a	Male	RosaCreER Apcfl/fl	108.79			RUAB6.2a	Male	RosaCreER Apcfl/fl	3.2
	RUAB12.1c	Male	RosaCreER Apcfl/fl	17.52			RUAB12.1c	Male	RosaCreER Apcfl/fl	3.5
	RUAB16.1a	Male	RosaCreER Apcfl/fl	106.05			RUAB16.1a	Male	RosaCreER Apcfl/fl	3.7
	RUAB11.1a	Male	RosaCreER Apcfl/fl	54.84			RUAB11.1a	Male	RosaCreER Apcfl/fl	3.8
	RMX5.2b	Male	RosaCreER Apcfl/fl	90.23			RMX5.2b	Male	RosaCreER Apcfl/fl	3.4
	RUAB7.3k	Female	RosaCreER Apcfl/fl Npm1 fl/fl	15.6			RUAB7.3k	Female	RosaCreER Apcfl/fl Npm1 fl/fl	3.4
	RUAB5.3a	Male	RosaCreER Apcfl/fl Npm1 fl/fl	25.98			RUAB5.3a	Male	RosaCreER Apcfl/fl Npm1 fl/fl	no lung in section
	RUAB7.4k	Female	RosaCreER Apcfl/fl Npm1 fl/fl	23.12			RUAB7.4k	Female	RosaCreER Apcfl/fl Npm1 fl/fl	3.8
	RUAB13.1e	Female	RosaCreER Apcfl/fl Npm1 fl/fl	23.71			RUAB13.1e	Female	RosaCreER Apcfl/fl Npm1 fl/fl	3.4
	RUAB9.1g	Male	RosaCreER Apcfl/fl Npm1 fl/fl	25.51			RUAB9.1g	Male	RosaCreER Apcfl/fl Npm1 fl/fl	3.7
	Kidneys			BrdU+ per 10X fields			Spleen			%BrdU+ cells
	Mouse_ID	Sex	Genotype	avg.			Mouse_ID	Sex	Genotype	avg.
	RMU3.1e	Male	RosaCreER	9.5			RMU3.1e	Male	RosaCreER	25.5025
	RMU3.1i	Female	RosaCreER	8.56			RMU3.1i	Female	RosaCreER	10.0922
	RMU4.1f	Female	RosaCreER	8.83			RMU4.1f	Female	RosaCreER	11.5133
	RUAB6.2a	Male	RosaCreER Apcfl/fl	4.95			RUAB6.2a	Male	RosaCreER Apcfl/fl	24.6766
	RUAB12.1c	Male	RosaCreER Apcfl/fl	3.86			RUAB12.1c	Male	RosaCreER Apcfl/fl	26.7759
	RUAB16.1a	Male	RosaCreER Apcfl/fl	8.9			RUAB16.1a	Male	RosaCreER Apcfl/fl	16.7251
	RUAB11.1a	Male	RosaCreER Apcfl/fl	4.51			RUAB11.1a	Male	RosaCreER Apcfl/fl	19.9055
	RMX5.2b	Male	RosaCreER Apcfl/fl	13.45			RMX5.2b	Male	RosaCreER Apcfl/fl	14.3304
	RUAB7.3k	Female	RosaCreER Apcfl/fl Npm1 fl/fl	8.44			RUAB7.3k	Female	RosaCreER Apcfl/fl Npm1 fl/fl	13.3227
	RUAB5.3a	Male	RosaCreER Apcfl/fl Npm1 fl/fl	3.88			RUAB5.3a	Male	RosaCreER Apcfl/fl Npm1 fl/fl	13.9135
	RUAB7.4k	Female	RosaCreER Apcfl/fl Npm1 fl/fl	4.72			RUAB7.4k	Female	RosaCreER Apcfl/fl Npm1 fl/fl	12.9617
	RUAB13.1e	Female	RosaCreER Apcfl/fl Npm1 fl/fl	11.02			RUAB13.1e	Female	RosaCreER Apcfl/fl Npm1 fl/fl	11.7282
	RUAB9.1g	Male	RosaCreER Apcfl/fl Npm1 fl/fl	3.99			RUAB9.1g	Male	RosaCreER Apcfl/fl Npm1 fl/fl	11.2683
	Skin			%BrdU+ cells			Pancreas			%BrdU+ cells
	Mouse_ID	Sex	Genotype	avg.			Mouse_ID	Sex	Genotype	avg.
	RMU3.1e	Male	RosaCreER	5.41769			RMU3.1e	Male	RosaCreER	0.68558
	RMU3.1i	Female	RosaCreER	4.11425			RMU3.1i	Female	RosaCreER	0.253813
	RMU4.1f	Female	RosaCreER	3.73027			RMU4.1f	Female	RosaCreER	0.323745
	RUAB6.2a	Male	RosaCreER Apcfl/fl	1.32424			RUAB6.2a	Male	RosaCreER Apcfl/fl	0.200359
	RUAB12.1c	Male	RosaCreER Apcfl/fl	0.375469			RUAB12.1c	Male	RosaCreER Apcfl/fl	0.122589
	RUAB16.1a	Male	RosaCreER Apcfl/fl	0.993939			RUAB16.1a	Male	RosaCreER Apcfl/fl	0.077735
	RUAB11.1a	Male	RosaCreER Apcfl/fl	1.35781			RUAB11.1a	Male	RosaCreER Apcfl/fl	0.081029
	RMX5.2b	Male	RosaCreER Apcfl/fl	1.38151			RMX5.2b	Male	RosaCreER Apcfl/fl	0.134631
	RUAB7.3k	Female	RosaCreER Apcfl/fl Npm1 fl/fl	1.46426			RUAB7.3k	Female	RosaCreER Apcfl/fl Npm1 fl/fl	0.340742
	RUAB5.3a	Male	RosaCreER Apcfl/fl Npm1 fl/fl	0.747664			RUAB5.3a	Male	RosaCreER Apcfl/fl Npm1 fl/fl	0.180158
	RUAB7.4k	Female	RosaCreER Apcfl/fl Npm1 fl/fl	1.49692			RUAB7.4k	Female	RosaCreER Apcfl/fl Npm1 fl/fl	0.157138
	RUAB13.1e	Female	RosaCreER Apcfl/fl Npm1 fl/fl	1.6129			RUAB13.1e	Female	RosaCreER Apcfl/fl Npm1 fl/fl	0.549276
	RUAB9.1g	Male	RosaCreER Apcfl/fl Npm1 fl/fl	0.945709			RUAB9.1g	Male	RosaCreER Apcfl/fl Npm1 fl/fl	0.168885

## Sheet: Ext_Data_Figure_4
Ext.Data Fig. 4c	Mouse_ID	Sex	Genotype	avg. BrdU+ cells per half crypt				Ext.Data Fig. 4i-l	Mouse_ID	Sex	Genotype	avg. no. of nucleoli Per Nucleus	avg. nucleolar Area (fibrillarin)	Mean Fibrillrin Intensity	Nucleolar Circularity (fibrillarin)
	RLN8.1a	Male	wildtype	7.8					RUB37.3b	Female	VilCreER	2.07414	2.96202	4945.67	0.723221
	RLN8.1c	Male	wildtype	7.52					RUB38.3a	Male	VilCreER	1.56734	0.922868	4494.31	0.745047
	RLN8.1e	Male	wildtype	6.88					RUB38.3c	Male	VilCreER	1.64963	1.08917	4212.04	0.750493
	RLN8.1g	Female	VilCreER	8.8					RUB37.6c	Female	VilCreER	2.37939	1.5535	6784.72	0.748661
	RLN8.1h	Female	VilCreER	7.92					RUB40.1b	Male	VilCreER Npm1 fl/fl	2.38608	2.82023	5672.51	0.726819
	RLN7.1b	Male	VilCreER Npm1 fl/fl	8.48					RUB40.1e	Male	VilCreER Npm1 fl/fl	1.84685	1.65727	4730.55	0.716608
	RLN7.1c	Male	VilCreER Npm1 fl/fl	8.72					RUB40.2g	Female	VilCreER Npm1 fl/fl	1.60295	1.00834	3436.33	0.729218
	RLN7.1d	Female	VilCreER Npm1 fl/fl	7.44					RUB40.2h	Female	VilCreER Npm1 fl/fl	1.14768	0.809331	3083.83	0.721079
	RLN7.1e	Female	VilCreER Npm1 fl/fl	8.8
								Ext.Data Fig. 4n-q	Mouse_ID	Sex	Genotype	avg. no. of nucleoli Per Nucleus	avg. nucleolar Area (fibrillarin)	Mean Fibrillrin Intensity	Nucleolar Circularity (fibrillarin)
Ext.Data Fig. 4e	Mouse_ID	Sex	Genotype	Avg. 47S Probe Copies Per μm²					RUB37.6b	Female	VilCreER Apcfl/fl KRasG12D/+	2.30584	2.928	7515.49	0.72898
	RLN8.1h	Female	VilCreER	0.047944					RUB41.2c	Male	VilCreER Apcfl/fl KRasG12D/+	1.19984	1.13605	3551.62	0.728107
	RLN8.1g	Female	VilCreER	0.030687					RUB42.2b	Male	VilCreER Apcfl/fl KRasG12D/+	2.25952	2.43224	9252.59	0.723865
	RLN4.1f	Female	VilCreER	0.029706					RUB42.2d	Male	VilCreER Apcfl/fl KRasG12D/+	1.71797	2.23111	5605.5	0.729849
	RLN4.1a	Male	VilCreER	0.028612					RUB46.2g	Female	VilCreER Apcfl/fl KRasG12D/+ Npm1 fl/fl	2.61615	2.74637	6698.08	0.727244
	RLN7.1b	Male	VilCreER Npm1 fl/fl	0.033148					RUB46.4a	Male	VilCreER Apcfl/fl KRasG12D/+ Npm1 fl/fl	1.84238	2.00327	5179.57	0.711304
	RLN7.1c	Male	VilCreER Npm1 fl/fl	0.025567					RUB40.4d	Male	VilCreER Apcfl/fl KRasG12D/+ Npm1 fl/fl	1.69726	2.01874	4335.4	0.720451
	RLN7.1d	Female	VilCreER Npm1 fl/fl	0.022385
	RLN7.1e	Female	VilCreER Npm1 fl/fl	0.045411
Ext.Data Fig. 4g	Mouse_ID	Sex	Genotype	Treatment	CPM/ug of protein
	RUM3.1c	Female	VilCreER Npm1 fl/fl	ethanol	40081.9
	RUM4.1c	Female	VilCreER Npm1 fl/fl	ethanol	40365.8
	RLN17.2c	Male	VilCreER Npm1 fl/fl	ethanol	33291.6
	RUM3.1c	Female	VilCreER Npm1 fl/fl	4-OHT	26799
	RUM4.1c	Female	VilCreER Npm1 fl/fl	4-OHT	36071.1
	RLN17.2c	Male	VilCreER Npm1 fl/fl	4-OHT	26290.2

[truncated: 6 more sheets: Ext_Data_Figure_5, Ext_Data_Figure_6, Ext_Data_Figure_7, Ext_Data_Figure_8, Ext_Data_Figure_9, Ext_Data_Figure_10]
